# Supplementary material for: Nucleophagy removes cytotoxic trapped PARP1
Source: Nat Cell Biol. 2026 Jun 2;28(6):1219–34. doi: 10.1038/s41556-026-01961-5 (PMC13278974; doi:10.1038/s41556-026-01961-5)
Supplement: Supplementary file 5 — Supplementary Table 1 GO terms from gene set enrichment analysis by RNA-seq in CAL51 talazoparib-treated versus untreated cells, shown in Extended Data Fig. 1a. Supplementary Table 2 RNA-seq in CAL51 talazoparib versus untreated cells as shown in Fig 1a. Autophagy-related genes71 highlighted in grey. Genes related to positive regulation of the proteasome (GO:1901800) are highlighted in red. Supplementary Table 3 The list of 22 autophagy genes71 identified in the PARP1–APEX proteome of trapped PARP1 as described. Supplementary Table 4 RNA-seq in HeLa TEX264−/− versus WT cells for volcano plot in Extended Data Fig. 7a. Genes of interest highlighted in accordance with colours in the volcano plot. Supplementary Table 5 RNA-seq in CAL51 TEX264−/− versus WT cells for volcano plot in Extended Data Fig 7a. Genes of interest highlighted in accordance with colours in the volcano plot. Supplementary Table 6 HDX summary table for data shown in Fig. 5d. The table includes key results for the HDX-MS experiment in both the apo- and holo- state of TEX264 in the presence or absence of PARP1, including the number of peptides identified, sequence coverage, peptide redundancy and experimental reproducibility. Supplementary Table 7 HDX uptake summary for the peptides detected in HDX-MS shown in Extended Data Fig. 5b. Supplementary Table 8 Key Resource Table. Supplementary Table 9 Light microscopy reporting table. [file 41556_2026_1961_MOESM5_ESM.xlsx]

## Sheet: Table S1
Table S1: Gene Ontology terms from gene set enrichment analysis by RNA-seq in CAL51 Talazoparib treated vs untreated cells shown in fig S1A.
Category	GOID	Description	GeneRatio	BgRatio	pvalue	padj	geneID	geneName	Count	Up	Up_Gene_names	Down	Down_Gene_names	GeneRatio as decimal	minusLog10(padj)
BP	GO:0030330	DNA damage response, signal transduction by p53 class mediator	22/580	104/13623	3.42e-10	1.52e-06	ENSG00000124762/ENSG00000159388/ENSG00000135679/ENSG00000087088/ENSG00000116717/ENSG00000185088/ENSG00000173846/ENSG00000170855/ENSG00000161642/ENSG00000130766/ENSG00000141682/ENSG00000177595/ENSG00000196586/ENSG00000132646/ENSG00000175793/ENSG00000026508/ENSG00000104419/ENSG00000100393/ENSG00000129173/ENSG00000087586/ENSG00000165891/ENSG00000157540	CDKN1A/BTG2/MDM2/BAX/GADD45A/RPS27L/PLK3/TRIAP1/ZNF385A/SESN2/PMAIP1/PIDD1/MYO6/PCNA/SFN/CD44/NDRG1/EP300/E2F8/AURKA/E2F7/DYRK1A	22	19	ENSG00000124762/ENSG00000159388/ENSG00000135679/ENSG00000087088/ENSG00000116717/ENSG00000185088/ENSG00000173846/ENSG00000170855/ENSG00000161642/ENSG00000130766/ENSG00000141682/ENSG00000177595/ENSG00000196586/ENSG00000132646/ENSG00000175793/ENSG00000026508/ENSG00000104419/ENSG00000087586/ENSG00000165891	3	ENSG00000100393/ENSG00000129173/ENSG00000157540	0.037931	5.81816
BP	GO:2000116	regulation of cysteine-type endopeptidase activity	30/580	202/13623	2.09e-09	4.66e-06	ENSG00000135679/ENSG00000087088/ENSG00000055163/ENSG00000105327/ENSG00000185088/ENSG00000026103/ENSG00000170855/ENSG00000120889/ENSG00000173535/ENSG00000183087/ENSG00000141682/ENSG00000177076/ENSG00000233276/ENSG00000177595/ENSG00000173530/ENSG00000170540/ENSG00000175793/ENSG00000075240/ENSG00000117676/ENSG00000026508/ENSG00000104689/ENSG00000145779/ENSG00000148180/ENSG00000177189/ENSG00000135596…	MDM2/BAX/CYFIP2/BBC3/RPS27L/FAS/TRIAP1/TNFRSF10B/TNFRSF10C/GAS6/PMAIP1/ACER2/GPX1/PIDD1/TNFRSF10D/ARL6IP1/SFN/GRAMD4/RPS6KA1/CD44/TNFRSF10A/TNFAIP8/GSN/RPS6KA3/MICAL1/WNT9A/ARRB1/SMAD3/CASP8AP2/PERP	30	28	ENSG00000135679/ENSG00000087088/ENSG00000055163/ENSG00000105327/ENSG00000185088/ENSG00000026103/ENSG00000170855/ENSG00000120889/ENSG00000173535/ENSG00000183087/ENSG00000141682/ENSG00000177076/ENSG00000233276/ENSG00000177595/ENSG00000173530/ENSG00000170540/ENSG00000175793/ENSG00000075240/ENSG00000117676/ENSG00000026508/ENSG00000104689/ENSG00000145779/ENSG00000148180/ENSG00000135596/ENSG00000143816…	2	ENSG00000177189/ENSG00000118412	0.0517241	5.33161
BP	GO:0043281	regulation of cysteine-type endopeptidase activity involved in apoptotic process	28/580	187/13623	6.01e-09	8.94e-06	ENSG00000135679/ENSG00000087088/ENSG00000105327/ENSG00000185088/ENSG00000026103/ENSG00000170855/ENSG00000120889/ENSG00000173535/ENSG00000183087/ENSG00000141682/ENSG00000177076/ENSG00000233276/ENSG00000177595/ENSG00000173530/ENSG00000170540/ENSG00000175793/ENSG00000075240/ENSG00000117676/ENSG00000026508/ENSG00000104689/ENSG00000145779/ENSG00000148180/ENSG00000177189/ENSG00000135596/ENSG00000143816…	MDM2/BAX/BBC3/RPS27L/FAS/TRIAP1/TNFRSF10B/TNFRSF10C/GAS6/PMAIP1/ACER2/GPX1/PIDD1/TNFRSF10D/ARL6IP1/SFN/GRAMD4/RPS6KA1/CD44/TNFRSF10A/TNFAIP8/GSN/RPS6KA3/MICAL1/WNT9A/ARRB1/SMAD3/CASP8AP2	28	26	ENSG00000135679/ENSG00000087088/ENSG00000105327/ENSG00000185088/ENSG00000026103/ENSG00000170855/ENSG00000120889/ENSG00000173535/ENSG00000183087/ENSG00000141682/ENSG00000177076/ENSG00000233276/ENSG00000177595/ENSG00000173530/ENSG00000170540/ENSG00000175793/ENSG00000075240/ENSG00000117676/ENSG00000026508/ENSG00000104689/ENSG00000145779/ENSG00000148180/ENSG00000135596/ENSG00000143816/ENSG00000137486…	2	ENSG00000177189/ENSG00000118412	0.0482759	5.04866
BP	GO:0043154	negative regulation of cysteine-type endopeptidase activity involved in apoptotic process	17/580	75/13623	1.17e-08	9.85e-06	ENSG00000135679/ENSG00000170855/ENSG00000120889/ENSG00000173535/ENSG00000183087/ENSG00000233276/ENSG00000173530/ENSG00000170540/ENSG00000175793/ENSG00000117676/ENSG00000026508/ENSG00000104689/ENSG00000145779/ENSG00000177189/ENSG00000135596/ENSG00000143816/ENSG00000137486	MDM2/TRIAP1/TNFRSF10B/TNFRSF10C/GAS6/GPX1/TNFRSF10D/ARL6IP1/SFN/RPS6KA1/CD44/TNFRSF10A/TNFAIP8/RPS6KA3/MICAL1/WNT9A/ARRB1	17	16	ENSG00000135679/ENSG00000170855/ENSG00000120889/ENSG00000173535/ENSG00000183087/ENSG00000233276/ENSG00000173530/ENSG00000170540/ENSG00000175793/ENSG00000117676/ENSG00000026508/ENSG00000104689/ENSG00000145779/ENSG00000135596/ENSG00000143816/ENSG00000137486	1	ENSG00000177189	0.0293103	5.00656
BP	GO:0042770	signal transduction in response to DNA damage	22/580	126/13623	1.51e-08	9.85e-06	ENSG00000124762/ENSG00000159388/ENSG00000135679/ENSG00000087088/ENSG00000116717/ENSG00000185088/ENSG00000173846/ENSG00000170855/ENSG00000161642/ENSG00000130766/ENSG00000141682/ENSG00000177595/ENSG00000196586/ENSG00000132646/ENSG00000175793/ENSG00000026508/ENSG00000104419/ENSG00000100393/ENSG00000129173/ENSG00000087586/ENSG00000165891/ENSG00000157540	CDKN1A/BTG2/MDM2/BAX/GADD45A/RPS27L/PLK3/TRIAP1/ZNF385A/SESN2/PMAIP1/PIDD1/MYO6/PCNA/SFN/CD44/NDRG1/EP300/E2F8/AURKA/E2F7/DYRK1A	22	19	ENSG00000124762/ENSG00000159388/ENSG00000135679/ENSG00000087088/ENSG00000116717/ENSG00000185088/ENSG00000173846/ENSG00000170855/ENSG00000161642/ENSG00000130766/ENSG00000141682/ENSG00000177595/ENSG00000196586/ENSG00000132646/ENSG00000175793/ENSG00000026508/ENSG00000104419/ENSG00000087586/ENSG00000165891	3	ENSG00000100393/ENSG00000129173/ENSG00000157540	0.037931	5.00656
BP	GO:0072331	signal transduction by p53 class mediator	33/580	258/13623	1.53e-08	9.85e-06	ENSG00000124762/ENSG00000174307/ENSG00000159388/ENSG00000135679/ENSG00000181026/ENSG00000087088/ENSG00000116717/ENSG00000185088/ENSG00000173846/ENSG00000164938/ENSG00000170855/ENSG00000161642/ENSG00000172667/ENSG00000130766/ENSG00000141682/ENSG00000089486/ENSG00000177595/ENSG00000196586/ENSG00000132646/ENSG00000175793/ENSG00000048392/ENSG00000026508/ENSG00000185386/ENSG00000131080/ENSG00000104419…	CDKN1A/PHLDA3/BTG2/MDM2/AEN/BAX/GADD45A/RPS27L/PLK3/TP53INP1/TRIAP1/ZNF385A/ZMAT3/SESN2/PMAIP1/CDIP1/PIDD1/MYO6/PCNA/SFN/RRM2B/CD44/MAPK11/EDA2R/NDRG1/EP300/E2F8/PRKAB1/AURKA/E2F7/HIPK1/PERP/DYRK1A	33	29	ENSG00000124762/ENSG00000174307/ENSG00000159388/ENSG00000135679/ENSG00000181026/ENSG00000087088/ENSG00000116717/ENSG00000185088/ENSG00000173846/ENSG00000164938/ENSG00000170855/ENSG00000161642/ENSG00000172667/ENSG00000130766/ENSG00000141682/ENSG00000089486/ENSG00000177595/ENSG00000196586/ENSG00000132646/ENSG00000175793/ENSG00000048392/ENSG00000026508/ENSG00000185386/ENSG00000131080/ENSG00000104419…	4	ENSG00000100393/ENSG00000129173/ENSG00000163349/ENSG00000157540	0.0568966	5.00656
BP	GO:0072332	intrinsic apoptotic signaling pathway by p53 class mediator	17/580	77/13623	1.78e-08	9.85e-06	ENSG00000124762/ENSG00000174307/ENSG00000135679/ENSG00000181026/ENSG00000087088/ENSG00000185088/ENSG00000170855/ENSG00000161642/ENSG00000172667/ENSG00000141682/ENSG00000089486/ENSG00000048392/ENSG00000026508/ENSG00000131080/ENSG00000100393/ENSG00000163349/ENSG00000112378	CDKN1A/PHLDA3/MDM2/AEN/BAX/RPS27L/TRIAP1/ZNF385A/ZMAT3/PMAIP1/CDIP1/RRM2B/CD44/EDA2R/EP300/HIPK1/PERP	17	15	ENSG00000124762/ENSG00000174307/ENSG00000135679/ENSG00000181026/ENSG00000087088/ENSG00000185088/ENSG00000170855/ENSG00000161642/ENSG00000172667/ENSG00000141682/ENSG00000089486/ENSG00000048392/ENSG00000026508/ENSG00000131080/ENSG00000112378	2	ENSG00000100393/ENSG00000163349	0.0293103	5.00656
BP	GO:0052548	regulation of endopeptidase activity	36/580	301/13623	2.02e-08	9.85e-06	ENSG00000135679/ENSG00000087088/ENSG00000055163/ENSG00000105327/ENSG00000185088/ENSG00000026103/ENSG00000170855/ENSG00000120889/ENSG00000173535/ENSG00000183087/ENSG00000141682/ENSG00000177076/ENSG00000233276/ENSG00000177595/ENSG00000173530/ENSG00000106366/ENSG00000170540/ENSG00000175793/ENSG00000075240/ENSG00000117676/ENSG00000026508/ENSG00000104689/ENSG00000164611/ENSG00000145779/ENSG00000148180…	MDM2/BAX/CYFIP2/BBC3/RPS27L/FAS/TRIAP1/TNFRSF10B/TNFRSF10C/GAS6/PMAIP1/ACER2/GPX1/PIDD1/TNFRSF10D/SERPINE1/ARL6IP1/SFN/GRAMD4/RPS6KA1/CD44/TNFRSF10A/PTTG1/TNFAIP8/GSN/RPS6KA3/MICAL1/WNT9A/ARRB1/SMAD3/CASP8AP2/PERP/WFIKKN2/TIMP1/PSME1/ROCK2	36	33	ENSG00000135679/ENSG00000087088/ENSG00000055163/ENSG00000105327/ENSG00000185088/ENSG00000026103/ENSG00000170855/ENSG00000120889/ENSG00000173535/ENSG00000183087/ENSG00000141682/ENSG00000177076/ENSG00000233276/ENSG00000177595/ENSG00000173530/ENSG00000106366/ENSG00000170540/ENSG00000175793/ENSG00000075240/ENSG00000117676/ENSG00000026508/ENSG00000104689/ENSG00000164611/ENSG00000145779/ENSG00000148180…	3	ENSG00000177189/ENSG00000118412/ENSG00000134318	0.062069	5.00656
BP	GO:0031571	mitotic G1 DNA damage checkpoint	16/580	69/13623	2.23e-08	9.85e-06	ENSG00000124762/ENSG00000159388/ENSG00000135679/ENSG00000087088/ENSG00000116717/ENSG00000185088/ENSG00000173846/ENSG00000170855/ENSG00000161642/ENSG00000177595/ENSG00000132646/ENSG00000175793/ENSG00000100393/ENSG00000129173/ENSG00000087586/ENSG00000165891	CDKN1A/BTG2/MDM2/BAX/GADD45A/RPS27L/PLK3/TRIAP1/ZNF385A/PIDD1/PCNA/SFN/EP300/E2F8/AURKA/E2F7	16	14	ENSG00000124762/ENSG00000159388/ENSG00000135679/ENSG00000087088/ENSG00000116717/ENSG00000185088/ENSG00000173846/ENSG00000170855/ENSG00000161642/ENSG00000177595/ENSG00000132646/ENSG00000175793/ENSG00000087586/ENSG00000165891	2	ENSG00000100393/ENSG00000129173	0.0275862	5.00656
BP	GO:0044819	mitotic G1/S transition checkpoint	16/580	69/13623	2.23e-08	9.85e-06	ENSG00000124762/ENSG00000159388/ENSG00000135679/ENSG00000087088/ENSG00000116717/ENSG00000185088/ENSG00000173846/ENSG00000170855/ENSG00000161642/ENSG00000177595/ENSG00000132646/ENSG00000175793/ENSG00000100393/ENSG00000129173/ENSG00000087586/ENSG00000165891	CDKN1A/BTG2/MDM2/BAX/GADD45A/RPS27L/PLK3/TRIAP1/ZNF385A/PIDD1/PCNA/SFN/EP300/E2F8/AURKA/E2F7	16	14	ENSG00000124762/ENSG00000159388/ENSG00000135679/ENSG00000087088/ENSG00000116717/ENSG00000185088/ENSG00000173846/ENSG00000170855/ENSG00000161642/ENSG00000177595/ENSG00000132646/ENSG00000175793/ENSG00000087586/ENSG00000165891	2	ENSG00000100393/ENSG00000129173	0.0275862	5.00656
BP	GO:0006977	DNA damage response, signal transduction by p53 class mediator resulting in cell cycle arrest	15/580	61/13623	2.62e-08	9.85e-06	ENSG00000124762/ENSG00000159388/ENSG00000135679/ENSG00000087088/ENSG00000116717/ENSG00000173846/ENSG00000170855/ENSG00000161642/ENSG00000177595/ENSG00000132646/ENSG00000175793/ENSG00000100393/ENSG00000129173/ENSG00000087586/ENSG00000165891	CDKN1A/BTG2/MDM2/BAX/GADD45A/PLK3/TRIAP1/ZNF385A/PIDD1/PCNA/SFN/EP300/E2F8/AURKA/E2F7	15	13	ENSG00000124762/ENSG00000159388/ENSG00000135679/ENSG00000087088/ENSG00000116717/ENSG00000173846/ENSG00000170855/ENSG00000161642/ENSG00000177595/ENSG00000132646/ENSG00000175793/ENSG00000087586/ENSG00000165891	2	ENSG00000100393/ENSG00000129173	0.0258621	5.00656
BP	GO:0044783	G1 DNA damage checkpoint	16/580	70/13623	2.77e-08	9.85e-06	ENSG00000124762/ENSG00000159388/ENSG00000135679/ENSG00000087088/ENSG00000116717/ENSG00000185088/ENSG00000173846/ENSG00000170855/ENSG00000161642/ENSG00000177595/ENSG00000132646/ENSG00000175793/ENSG00000100393/ENSG00000129173/ENSG00000087586/ENSG00000165891	CDKN1A/BTG2/MDM2/BAX/GADD45A/RPS27L/PLK3/TRIAP1/ZNF385A/PIDD1/PCNA/SFN/EP300/E2F8/AURKA/E2F7	16	14	ENSG00000124762/ENSG00000159388/ENSG00000135679/ENSG00000087088/ENSG00000116717/ENSG00000185088/ENSG00000173846/ENSG00000170855/ENSG00000161642/ENSG00000177595/ENSG00000132646/ENSG00000175793/ENSG00000087586/ENSG00000165891	2	ENSG00000100393/ENSG00000129173	0.0275862	5.00656
BP	GO:0072431	signal transduction involved in mitotic G1 DNA damage checkpoint	15/580	62/13623	3.32e-08	9.85e-06	ENSG00000124762/ENSG00000159388/ENSG00000135679/ENSG00000087088/ENSG00000116717/ENSG00000173846/ENSG00000170855/ENSG00000161642/ENSG00000177595/ENSG00000132646/ENSG00000175793/ENSG00000100393/ENSG00000129173/ENSG00000087586/ENSG00000165891	CDKN1A/BTG2/MDM2/BAX/GADD45A/PLK3/TRIAP1/ZNF385A/PIDD1/PCNA/SFN/EP300/E2F8/AURKA/E2F7	15	13	ENSG00000124762/ENSG00000159388/ENSG00000135679/ENSG00000087088/ENSG00000116717/ENSG00000173846/ENSG00000170855/ENSG00000161642/ENSG00000177595/ENSG00000132646/ENSG00000175793/ENSG00000087586/ENSG00000165891	2	ENSG00000100393/ENSG00000129173	0.0258621	5.00656
BP	GO:1902400	intracellular signal transduction involved in G1 DNA damage checkpoint	15/580	62/13623	3.32e-08	9.85e-06	ENSG00000124762/ENSG00000159388/ENSG00000135679/ENSG00000087088/ENSG00000116717/ENSG00000173846/ENSG00000170855/ENSG00000161642/ENSG00000177595/ENSG00000132646/ENSG00000175793/ENSG00000100393/ENSG00000129173/ENSG00000087586/ENSG00000165891	CDKN1A/BTG2/MDM2/BAX/GADD45A/PLK3/TRIAP1/ZNF385A/PIDD1/PCNA/SFN/EP300/E2F8/AURKA/E2F7	15	13	ENSG00000124762/ENSG00000159388/ENSG00000135679/ENSG00000087088/ENSG00000116717/ENSG00000173846/ENSG00000170855/ENSG00000161642/ENSG00000177595/ENSG00000132646/ENSG00000175793/ENSG00000087586/ENSG00000165891	2	ENSG00000100393/ENSG00000129173	0.0258621	5.00656
BP	GO:0052547	regulation of peptidase activity	37/580	321/13623	3.42e-08	9.85e-06	ENSG00000135679/ENSG00000087088/ENSG00000055163/ENSG00000105327/ENSG00000185088/ENSG00000026103/ENSG00000170855/ENSG00000120889/ENSG00000173535/ENSG00000183087/ENSG00000141682/ENSG00000177076/ENSG00000233276/ENSG00000177595/ENSG00000173530/ENSG00000106366/ENSG00000170540/ENSG00000175793/ENSG00000157227/ENSG00000075240/ENSG00000117676/ENSG00000026508/ENSG00000104689/ENSG00000164611/ENSG00000145779…	MDM2/BAX/CYFIP2/BBC3/RPS27L/FAS/TRIAP1/TNFRSF10B/TNFRSF10C/GAS6/PMAIP1/ACER2/GPX1/PIDD1/TNFRSF10D/SERPINE1/ARL6IP1/SFN/MMP14/GRAMD4/RPS6KA1/CD44/TNFRSF10A/PTTG1/TNFAIP8/GSN/RPS6KA3/MICAL1/WNT9A/ARRB1/SMAD3/CASP8AP2/PERP/WFIKKN2/TIMP1/PSME1/ROCK2	37	34	ENSG00000135679/ENSG00000087088/ENSG00000055163/ENSG00000105327/ENSG00000185088/ENSG00000026103/ENSG00000170855/ENSG00000120889/ENSG00000173535/ENSG00000183087/ENSG00000141682/ENSG00000177076/ENSG00000233276/ENSG00000177595/ENSG00000173530/ENSG00000106366/ENSG00000170540/ENSG00000175793/ENSG00000157227/ENSG00000075240/ENSG00000117676/ENSG00000026508/ENSG00000104689/ENSG00000164611/ENSG00000145779…	3	ENSG00000177189/ENSG00000118412/ENSG00000134318	0.0637931	5.00656
BP	GO:2000117	negative regulation of cysteine-type endopeptidase activity	17/580	81/13623	3.98e-08	9.85e-06	ENSG00000135679/ENSG00000170855/ENSG00000120889/ENSG00000173535/ENSG00000183087/ENSG00000233276/ENSG00000173530/ENSG00000170540/ENSG00000175793/ENSG00000117676/ENSG00000026508/ENSG00000104689/ENSG00000145779/ENSG00000177189/ENSG00000135596/ENSG00000143816/ENSG00000137486	MDM2/TRIAP1/TNFRSF10B/TNFRSF10C/GAS6/GPX1/TNFRSF10D/ARL6IP1/SFN/RPS6KA1/CD44/TNFRSF10A/TNFAIP8/RPS6KA3/MICAL1/WNT9A/ARRB1	17	16	ENSG00000135679/ENSG00000170855/ENSG00000120889/ENSG00000173535/ENSG00000183087/ENSG00000233276/ENSG00000173530/ENSG00000170540/ENSG00000175793/ENSG00000117676/ENSG00000026508/ENSG00000104689/ENSG00000145779/ENSG00000135596/ENSG00000143816/ENSG00000137486	1	ENSG00000177189	0.0293103	5.00656
BP	GO:0072413	signal transduction involved in mitotic cell cycle checkpoint	15/580	63/13623	4.19e-08	9.85e-06	ENSG00000124762/ENSG00000159388/ENSG00000135679/ENSG00000087088/ENSG00000116717/ENSG00000173846/ENSG00000170855/ENSG00000161642/ENSG00000177595/ENSG00000132646/ENSG00000175793/ENSG00000100393/ENSG00000129173/ENSG00000087586/ENSG00000165891	CDKN1A/BTG2/MDM2/BAX/GADD45A/PLK3/TRIAP1/ZNF385A/PIDD1/PCNA/SFN/EP300/E2F8/AURKA/E2F7	15	13	ENSG00000124762/ENSG00000159388/ENSG00000135679/ENSG00000087088/ENSG00000116717/ENSG00000173846/ENSG00000170855/ENSG00000161642/ENSG00000177595/ENSG00000132646/ENSG00000175793/ENSG00000087586/ENSG00000165891	2	ENSG00000100393/ENSG00000129173	0.0258621	5.00656
BP	GO:1902402	signal transduction involved in mitotic DNA damage checkpoint	15/580	63/13623	4.19e-08	9.85e-06	ENSG00000124762/ENSG00000159388/ENSG00000135679/ENSG00000087088/ENSG00000116717/ENSG00000173846/ENSG00000170855/ENSG00000161642/ENSG00000177595/ENSG00000132646/ENSG00000175793/ENSG00000100393/ENSG00000129173/ENSG00000087586/ENSG00000165891	CDKN1A/BTG2/MDM2/BAX/GADD45A/PLK3/TRIAP1/ZNF385A/PIDD1/PCNA/SFN/EP300/E2F8/AURKA/E2F7	15	13	ENSG00000124762/ENSG00000159388/ENSG00000135679/ENSG00000087088/ENSG00000116717/ENSG00000173846/ENSG00000170855/ENSG00000161642/ENSG00000177595/ENSG00000132646/ENSG00000175793/ENSG00000087586/ENSG00000165891	2	ENSG00000100393/ENSG00000129173	0.0258621	5.00656
BP	GO:1902403	signal transduction involved in mitotic DNA integrity checkpoint	15/580	63/13623	4.19e-08	9.85e-06	ENSG00000124762/ENSG00000159388/ENSG00000135679/ENSG00000087088/ENSG00000116717/ENSG00000173846/ENSG00000170855/ENSG00000161642/ENSG00000177595/ENSG00000132646/ENSG00000175793/ENSG00000100393/ENSG00000129173/ENSG00000087586/ENSG00000165891	CDKN1A/BTG2/MDM2/BAX/GADD45A/PLK3/TRIAP1/ZNF385A/PIDD1/PCNA/SFN/EP300/E2F8/AURKA/E2F7	15	13	ENSG00000124762/ENSG00000159388/ENSG00000135679/ENSG00000087088/ENSG00000116717/ENSG00000173846/ENSG00000170855/ENSG00000161642/ENSG00000177595/ENSG00000132646/ENSG00000175793/ENSG00000087586/ENSG00000165891	2	ENSG00000100393/ENSG00000129173	0.0258621	5.00656
BP	GO:0030855	epithelial cell differentiation	48/580	491/13623	6.25e-08	1.39e-05	ENSG00000124762/ENSG00000148400/ENSG00000142627/ENSG00000128422/ENSG00000115884/ENSG00000233276/ENSG00000154764/ENSG00000132646/ENSG00000106366/ENSG00000158769/ENSG00000129654/ENSG00000175793/ENSG00000183943/ENSG00000176890/ENSG00000107796/ENSG00000187134/ENSG00000188064/ENSG00000078237/ENSG00000118898/ENSG00000183779/ENSG00000196975/ENSG00000075426/ENSG00000119139/ENSG00000180340/ENSG00000272398…	CDKN1A/NOTCH1/EPHA2/KRT17/SDC1/GPX1/WNT7A/PCNA/SERPINE1/F11R/FOXJ1/SFN/PRKX/TYMS/ACTA2/AKR1C1/WNT7B/TIGAR/PPL/ZNF703/ANXA4/FOSL2/TJP2/FZD2/CD24/GLI1/CEBPB/SKIL/PTCH1/S1PR3/LBH/LGALS3/E2F8/KRT80/NR2F2/MAFG/EVPL/SMAD3/E2F7/CDK6/PERP/KRT19/POU3F1/FZD1/ROCK2/RAB13/KAZN/BTG1	48	35	ENSG00000124762/ENSG00000148400/ENSG00000142627/ENSG00000128422/ENSG00000115884/ENSG00000233276/ENSG00000154764/ENSG00000132646/ENSG00000106366/ENSG00000158769/ENSG00000129654/ENSG00000175793/ENSG00000183943/ENSG00000176890/ENSG00000107796/ENSG00000187134/ENSG00000188064/ENSG00000078237/ENSG00000118898/ENSG00000183779/ENSG00000196975/ENSG00000075426/ENSG00000272398/ENSG00000213694/ENSG00000213626…	13	ENSG00000119139/ENSG00000180340/ENSG00000111087/ENSG00000172216/ENSG00000136603/ENSG00000185920/ENSG00000129173/ENSG00000185551/ENSG00000197063/ENSG00000167880/ENSG00000105810/ENSG00000157240/ENSG00000134318	0.0827586	4.85699
BP	GO:0044773	mitotic DNA damage checkpoint	19/580	104/13623	6.85e-08	1.45e-05	ENSG00000124762/ENSG00000159388/ENSG00000135679/ENSG00000087088/ENSG00000116717/ENSG00000185088/ENSG00000173846/ENSG00000170855/ENSG00000161642/ENSG00000154767/ENSG00000177595/ENSG00000132646/ENSG00000175793/ENSG00000160551/ENSG00000092853/ENSG00000100393/ENSG00000129173/ENSG00000087586/ENSG00000165891	CDKN1A/BTG2/MDM2/BAX/GADD45A/RPS27L/PLK3/TRIAP1/ZNF385A/XPC/PIDD1/PCNA/SFN/TAOK1/CLSPN/EP300/E2F8/AURKA/E2F7	19	15	ENSG00000124762/ENSG00000159388/ENSG00000135679/ENSG00000087088/ENSG00000116717/ENSG00000185088/ENSG00000173846/ENSG00000170855/ENSG00000161642/ENSG00000154767/ENSG00000177595/ENSG00000132646/ENSG00000175793/ENSG00000087586/ENSG00000165891	4	ENSG00000160551/ENSG00000092853/ENSG00000100393/ENSG00000129173	0.0327586	4.83863
BP	GO:0031099	regeneration	23/580	151/13623	1e-07	2.03e-05	ENSG00000124762/ENSG00000196562/ENSG00000148400/ENSG00000131669/ENSG00000183087/ENSG00000261150/ENSG00000119630/ENSG00000071054/ENSG00000233276/ENSG00000154764/ENSG00000132646/ENSG00000176890/ENSG00000111087/ENSG00000172216/ENSG00000185920/ENSG00000127947/ENSG00000185924/ENSG00000148180/ENSG00000087586/ENSG00000116984/ENSG00000116128/ENSG00000084774/ENSG00000167601	CDKN1A/SULF2/NOTCH1/NINJ1/GAS6/EPPK1/PGF/MAP4K4/GPX1/WNT7A/PCNA/TYMS/GLI1/CEBPB/PTCH1/PTPN12/RTN4RL1/GSN/AURKA/MTR/BCL9/CAD/AXL	23	16	ENSG00000124762/ENSG00000196562/ENSG00000148400/ENSG00000131669/ENSG00000183087/ENSG00000261150/ENSG00000119630/ENSG00000071054/ENSG00000233276/ENSG00000154764/ENSG00000132646/ENSG00000176890/ENSG00000185924/ENSG00000148180/ENSG00000087586/ENSG00000167601	7	ENSG00000111087/ENSG00000172216/ENSG00000185920/ENSG00000127947/ENSG00000116984/ENSG00000116128/ENSG00000084774	0.0396552	4.6925
BP	GO:0097193	intrinsic apoptotic signaling pathway	32/580	266/13623	1.09e-07	2.11e-05	ENSG00000124762/ENSG00000174307/ENSG00000135679/ENSG00000181026/ENSG00000087088/ENSG00000105327/ENSG00000185088/ENSG00000170855/ENSG00000120889/ENSG00000161642/ENSG00000172667/ENSG00000142627/ENSG00000141682/ENSG00000089486/ENSG00000109670/ENSG00000100033/ENSG00000233276/ENSG00000175793/ENSG00000048392/ENSG00000148411/ENSG00000128965/ENSG00000026508/ENSG00000131080/ENSG00000272398/ENSG00000172216…	CDKN1A/PHLDA3/MDM2/AEN/BAX/BBC3/RPS27L/TRIAP1/TNFRSF10B/ZNF385A/ZMAT3/EPHA2/PMAIP1/CDIP1/FBXW7/PRODH/GPX1/SFN/RRM2B/NACC2/CHAC1/CD44/EDA2R/CD24/CEBPB/SKIL/EP300/NFE2L2/GRINA/HIPK1/PERP/PLEKHF1	32	27	ENSG00000124762/ENSG00000174307/ENSG00000135679/ENSG00000181026/ENSG00000087088/ENSG00000105327/ENSG00000185088/ENSG00000170855/ENSG00000120889/ENSG00000161642/ENSG00000172667/ENSG00000142627/ENSG00000141682/ENSG00000089486/ENSG00000109670/ENSG00000100033/ENSG00000233276/ENSG00000175793/ENSG00000048392/ENSG00000148411/ENSG00000026508/ENSG00000131080/ENSG00000272398/ENSG00000116044/ENSG00000178719…	5	ENSG00000128965/ENSG00000172216/ENSG00000136603/ENSG00000100393/ENSG00000163349	0.0551724	4.67572
BP	GO:0044774	mitotic DNA integrity checkpoint	19/580	110/13623	1.73e-07	3.22e-05	ENSG00000124762/ENSG00000159388/ENSG00000135679/ENSG00000087088/ENSG00000116717/ENSG00000185088/ENSG00000173846/ENSG00000170855/ENSG00000161642/ENSG00000154767/ENSG00000177595/ENSG00000132646/ENSG00000175793/ENSG00000160551/ENSG00000092853/ENSG00000100393/ENSG00000129173/ENSG00000087586/ENSG00000165891	CDKN1A/BTG2/MDM2/BAX/GADD45A/RPS27L/PLK3/TRIAP1/ZNF385A/XPC/PIDD1/PCNA/SFN/TAOK1/CLSPN/EP300/E2F8/AURKA/E2F7	19	15	ENSG00000124762/ENSG00000159388/ENSG00000135679/ENSG00000087088/ENSG00000116717/ENSG00000185088/ENSG00000173846/ENSG00000170855/ENSG00000161642/ENSG00000154767/ENSG00000177595/ENSG00000132646/ENSG00000175793/ENSG00000087586/ENSG00000165891	4	ENSG00000160551/ENSG00000092853/ENSG00000100393/ENSG00000129173	0.0327586	4.49214
BP	GO:2000134	negative regulation of G1/S transition of mitotic cell cycle	18/580	100/13623	1.92e-07	3.42e-05	ENSG00000124762/ENSG00000159388/ENSG00000135679/ENSG00000087088/ENSG00000116717/ENSG00000185088/ENSG00000173846/ENSG00000170855/ENSG00000161642/ENSG00000177595/ENSG00000132646/ENSG00000175793/ENSG00000148411/ENSG00000100393/ENSG00000129173/ENSG00000087586/ENSG00000165891/ENSG00000160310	CDKN1A/BTG2/MDM2/BAX/GADD45A/RPS27L/PLK3/TRIAP1/ZNF385A/PIDD1/PCNA/SFN/NACC2/EP300/E2F8/AURKA/E2F7/PRMT2	18	16	ENSG00000124762/ENSG00000159388/ENSG00000135679/ENSG00000087088/ENSG00000116717/ENSG00000185088/ENSG00000173846/ENSG00000170855/ENSG00000161642/ENSG00000177595/ENSG00000132646/ENSG00000175793/ENSG00000148411/ENSG00000087586/ENSG00000165891/ENSG00000160310	2	ENSG00000100393/ENSG00000129173	0.0310345	4.46597
BP	GO:1902806	regulation of cell cycle G1/S phase transition	23/580	160/13623	2.93e-07	5.03e-05	ENSG00000124762/ENSG00000159388/ENSG00000135679/ENSG00000087088/ENSG00000116717/ENSG00000185088/ENSG00000173846/ENSG00000170855/ENSG00000161642/ENSG00000109670/ENSG00000177595/ENSG00000132646/ENSG00000175793/ENSG00000148411/ENSG00000111087/ENSG00000100393/ENSG00000129173/ENSG00000114867/ENSG00000087586/ENSG00000165891/ENSG00000105810/ENSG00000160310/ENSG00000092010	CDKN1A/BTG2/MDM2/BAX/GADD45A/RPS27L/PLK3/TRIAP1/ZNF385A/FBXW7/PIDD1/PCNA/SFN/NACC2/GLI1/EP300/E2F8/EIF4G1/AURKA/E2F7/CDK6/PRMT2/PSME1	23	18	ENSG00000124762/ENSG00000159388/ENSG00000135679/ENSG00000087088/ENSG00000116717/ENSG00000185088/ENSG00000173846/ENSG00000170855/ENSG00000161642/ENSG00000109670/ENSG00000177595/ENSG00000132646/ENSG00000175793/ENSG00000148411/ENSG00000087586/ENSG00000165891/ENSG00000160310/ENSG00000092010	5	ENSG00000111087/ENSG00000100393/ENSG00000129173/ENSG00000114867/ENSG00000105810	0.0396552	4.29843
BP	GO:1902807	negative regulation of cell cycle G1/S phase transition	18/580	104/13623	3.54e-07	5.85e-05	ENSG00000124762/ENSG00000159388/ENSG00000135679/ENSG00000087088/ENSG00000116717/ENSG00000185088/ENSG00000173846/ENSG00000170855/ENSG00000161642/ENSG00000177595/ENSG00000132646/ENSG00000175793/ENSG00000148411/ENSG00000100393/ENSG00000129173/ENSG00000087586/ENSG00000165891/ENSG00000160310	CDKN1A/BTG2/MDM2/BAX/GADD45A/RPS27L/PLK3/TRIAP1/ZNF385A/PIDD1/PCNA/SFN/NACC2/EP300/E2F8/AURKA/E2F7/PRMT2	18	16	ENSG00000124762/ENSG00000159388/ENSG00000135679/ENSG00000087088/ENSG00000116717/ENSG00000185088/ENSG00000173846/ENSG00000170855/ENSG00000161642/ENSG00000177595/ENSG00000132646/ENSG00000175793/ENSG00000148411/ENSG00000087586/ENSG00000165891/ENSG00000160310	2	ENSG00000100393/ENSG00000129173	0.0310345	4.23284
BP	GO:0072395	signal transduction involved in cell cycle checkpoint	15/580	76/13623	5.84e-07	8.68e-05	ENSG00000124762/ENSG00000159388/ENSG00000135679/ENSG00000087088/ENSG00000116717/ENSG00000173846/ENSG00000170855/ENSG00000161642/ENSG00000177595/ENSG00000132646/ENSG00000175793/ENSG00000100393/ENSG00000129173/ENSG00000087586/ENSG00000165891	CDKN1A/BTG2/MDM2/BAX/GADD45A/PLK3/TRIAP1/ZNF385A/PIDD1/PCNA/SFN/EP300/E2F8/AURKA/E2F7	15	13	ENSG00000124762/ENSG00000159388/ENSG00000135679/ENSG00000087088/ENSG00000116717/ENSG00000173846/ENSG00000170855/ENSG00000161642/ENSG00000177595/ENSG00000132646/ENSG00000175793/ENSG00000087586/ENSG00000165891	2	ENSG00000100393/ENSG00000129173	0.0258621	4.06148
BP	GO:0072401	signal transduction involved in DNA integrity checkpoint	15/580	76/13623	5.84e-07	8.68e-05	ENSG00000124762/ENSG00000159388/ENSG00000135679/ENSG00000087088/ENSG00000116717/ENSG00000173846/ENSG00000170855/ENSG00000161642/ENSG00000177595/ENSG00000132646/ENSG00000175793/ENSG00000100393/ENSG00000129173/ENSG00000087586/ENSG00000165891	CDKN1A/BTG2/MDM2/BAX/GADD45A/PLK3/TRIAP1/ZNF385A/PIDD1/PCNA/SFN/EP300/E2F8/AURKA/E2F7	15	13	ENSG00000124762/ENSG00000159388/ENSG00000135679/ENSG00000087088/ENSG00000116717/ENSG00000173846/ENSG00000170855/ENSG00000161642/ENSG00000177595/ENSG00000132646/ENSG00000175793/ENSG00000087586/ENSG00000165891	2	ENSG00000100393/ENSG00000129173	0.0258621	4.06148
BP	GO:0072422	signal transduction involved in DNA damage checkpoint	15/580	76/13623	5.84e-07	8.68e-05	ENSG00000124762/ENSG00000159388/ENSG00000135679/ENSG00000087088/ENSG00000116717/ENSG00000173846/ENSG00000170855/ENSG00000161642/ENSG00000177595/ENSG00000132646/ENSG00000175793/ENSG00000100393/ENSG00000129173/ENSG00000087586/ENSG00000165891	CDKN1A/BTG2/MDM2/BAX/GADD45A/PLK3/TRIAP1/ZNF385A/PIDD1/PCNA/SFN/EP300/E2F8/AURKA/E2F7	15	13	ENSG00000124762/ENSG00000159388/ENSG00000135679/ENSG00000087088/ENSG00000116717/ENSG00000173846/ENSG00000170855/ENSG00000161642/ENSG00000177595/ENSG00000132646/ENSG00000175793/ENSG00000087586/ENSG00000165891	2	ENSG00000100393/ENSG00000129173	0.0258621	4.06148
BP	GO:2000045	regulation of G1/S transition of mitotic cell cycle	21/580	146/13623	9.51e-07	0.00013685	ENSG00000124762/ENSG00000159388/ENSG00000135679/ENSG00000087088/ENSG00000116717/ENSG00000185088/ENSG00000173846/ENSG00000170855/ENSG00000161642/ENSG00000177595/ENSG00000132646/ENSG00000175793/ENSG00000148411/ENSG00000100393/ENSG00000129173/ENSG00000114867/ENSG00000087586/ENSG00000165891/ENSG00000105810/ENSG00000160310/ENSG00000092010	CDKN1A/BTG2/MDM2/BAX/GADD45A/RPS27L/PLK3/TRIAP1/ZNF385A/PIDD1/PCNA/SFN/NACC2/EP300/E2F8/EIF4G1/AURKA/E2F7/CDK6/PRMT2/PSME1	21	17	ENSG00000124762/ENSG00000159388/ENSG00000135679/ENSG00000087088/ENSG00000116717/ENSG00000185088/ENSG00000173846/ENSG00000170855/ENSG00000161642/ENSG00000177595/ENSG00000132646/ENSG00000175793/ENSG00000148411/ENSG00000087586/ENSG00000165891/ENSG00000160310/ENSG00000092010	4	ENSG00000100393/ENSG00000129173/ENSG00000114867/ENSG00000105810	0.0362069	3.86376
BP	GO:0071158	positive regulation of cell cycle arrest	15/580	82/13623	1.62e-06	0.000225506	ENSG00000124762/ENSG00000159388/ENSG00000135679/ENSG00000087088/ENSG00000116717/ENSG00000173846/ENSG00000170855/ENSG00000161642/ENSG00000177595/ENSG00000132646/ENSG00000175793/ENSG00000100393/ENSG00000129173/ENSG00000087586/ENSG00000165891	CDKN1A/BTG2/MDM2/BAX/GADD45A/PLK3/TRIAP1/ZNF385A/PIDD1/PCNA/SFN/EP300/E2F8/AURKA/E2F7	15	13	ENSG00000124762/ENSG00000159388/ENSG00000135679/ENSG00000087088/ENSG00000116717/ENSG00000173846/ENSG00000170855/ENSG00000161642/ENSG00000177595/ENSG00000132646/ENSG00000175793/ENSG00000087586/ENSG00000165891	2	ENSG00000100393/ENSG00000129173		3.64684
BP	GO:0031100	animal organ regeneration	13/580	67/13623	4.03e-06	0.000545296	ENSG00000124762/ENSG00000196562/ENSG00000148400/ENSG00000183087/ENSG00000119630/ENSG00000132646/ENSG00000176890/ENSG00000111087/ENSG00000172216/ENSG00000185920/ENSG00000087586/ENSG00000084774/ENSG00000167601	CDKN1A/SULF2/NOTCH1/GAS6/PGF/PCNA/TYMS/GLI1/CEBPB/PTCH1/AURKA/CAD/AXL	13	9	ENSG00000124762/ENSG00000196562/ENSG00000148400/ENSG00000183087/ENSG00000119630/ENSG00000132646/ENSG00000176890/ENSG00000087586/ENSG00000167601	4	ENSG00000111087/ENSG00000172216/ENSG00000185920/ENSG00000084774		3.26337
BP	GO:0007093	mitotic cell cycle checkpoint	21/580	162/13623	5.22e-06	0.000685046	ENSG00000124762/ENSG00000159388/ENSG00000135679/ENSG00000087088/ENSG00000116717/ENSG00000185088/ENSG00000173846/ENSG00000170855/ENSG00000161642/ENSG00000154767/ENSG00000177595/ENSG00000132646/ENSG00000175793/ENSG00000160551/ENSG00000092853/ENSG00000100393/ENSG00000129173/ENSG00000143816/ENSG00000047410/ENSG00000087586/ENSG00000165891	CDKN1A/BTG2/MDM2/BAX/GADD45A/RPS27L/PLK3/TRIAP1/ZNF385A/XPC/PIDD1/PCNA/SFN/TAOK1/CLSPN/EP300/E2F8/WNT9A/TPR/AURKA/E2F7	21	16	ENSG00000124762/ENSG00000159388/ENSG00000135679/ENSG00000087088/ENSG00000116717/ENSG00000185088/ENSG00000173846/ENSG00000170855/ENSG00000161642/ENSG00000154767/ENSG00000177595/ENSG00000132646/ENSG00000175793/ENSG00000143816/ENSG00000087586/ENSG00000165891	5	ENSG00000160551/ENSG00000092853/ENSG00000100393/ENSG00000129173/ENSG00000047410		3.16428
BP	GO:0010951	negative regulation of endopeptidase activity	21/580	163/13623	5.76e-06	0.000734095	ENSG00000135679/ENSG00000170855/ENSG00000120889/ENSG00000173535/ENSG00000183087/ENSG00000233276/ENSG00000173530/ENSG00000106366/ENSG00000170540/ENSG00000175793/ENSG00000117676/ENSG00000026508/ENSG00000104689/ENSG00000164611/ENSG00000145779/ENSG00000177189/ENSG00000135596/ENSG00000143816/ENSG00000137486/ENSG00000173714/ENSG00000102265	MDM2/TRIAP1/TNFRSF10B/TNFRSF10C/GAS6/GPX1/TNFRSF10D/SERPINE1/ARL6IP1/SFN/RPS6KA1/CD44/TNFRSF10A/PTTG1/TNFAIP8/RPS6KA3/MICAL1/WNT9A/ARRB1/WFIKKN2/TIMP1	21	20	ENSG00000135679/ENSG00000170855/ENSG00000120889/ENSG00000173535/ENSG00000183087/ENSG00000233276/ENSG00000173530/ENSG00000106366/ENSG00000170540/ENSG00000175793/ENSG00000117676/ENSG00000026508/ENSG00000104689/ENSG00000164611/ENSG00000145779/ENSG00000135596/ENSG00000143816/ENSG00000137486/ENSG00000173714/ENSG00000102265	1	ENSG00000177189		3.13425
BP	GO:0042771	intrinsic apoptotic signaling pathway in response to DNA damage by p53 class mediator	10/580	42/13623	7.76e-06	0.000961724	ENSG00000124762/ENSG00000174307/ENSG00000181026/ENSG00000185088/ENSG00000170855/ENSG00000161642/ENSG00000089486/ENSG00000026508/ENSG00000100393/ENSG00000163349	CDKN1A/PHLDA3/AEN/RPS27L/TRIAP1/ZNF385A/CDIP1/CD44/EP300/HIPK1	10	8	ENSG00000124762/ENSG00000174307/ENSG00000181026/ENSG00000185088/ENSG00000170855/ENSG00000161642/ENSG00000089486/ENSG00000026508	2	ENSG00000100393/ENSG00000163349		3.01695
BP	GO:0010466	negative regulation of peptidase activity	21/580	167/13623	8.45e-06	0.00101919	ENSG00000135679/ENSG00000170855/ENSG00000120889/ENSG00000173535/ENSG00000183087/ENSG00000233276/ENSG00000173530/ENSG00000106366/ENSG00000170540/ENSG00000175793/ENSG00000117676/ENSG00000026508/ENSG00000104689/ENSG00000164611/ENSG00000145779/ENSG00000177189/ENSG00000135596/ENSG00000143816/ENSG00000137486/ENSG00000173714/ENSG00000102265	MDM2/TRIAP1/TNFRSF10B/TNFRSF10C/GAS6/GPX1/TNFRSF10D/SERPINE1/ARL6IP1/SFN/RPS6KA1/CD44/TNFRSF10A/PTTG1/TNFAIP8/RPS6KA3/MICAL1/WNT9A/ARRB1/WFIKKN2/TIMP1	21	20	ENSG00000135679/ENSG00000170855/ENSG00000120889/ENSG00000173535/ENSG00000183087/ENSG00000233276/ENSG00000173530/ENSG00000106366/ENSG00000170540/ENSG00000175793/ENSG00000117676/ENSG00000026508/ENSG00000104689/ENSG00000164611/ENSG00000145779/ENSG00000135596/ENSG00000143816/ENSG00000137486/ENSG00000173714/ENSG00000102265	1	ENSG00000177189		2.99175
BP	GO:0008630	intrinsic apoptotic signaling pathway in response to DNA damage	15/580	94/13623	9.41e-06	0.00110434	ENSG00000124762/ENSG00000174307/ENSG00000181026/ENSG00000087088/ENSG00000185088/ENSG00000170855/ENSG00000161642/ENSG00000142627/ENSG00000089486/ENSG00000175793/ENSG00000148411/ENSG00000026508/ENSG00000136603/ENSG00000100393/ENSG00000163349	CDKN1A/PHLDA3/AEN/BAX/RPS27L/TRIAP1/ZNF385A/EPHA2/CDIP1/SFN/NACC2/CD44/SKIL/EP300/HIPK1	15	12	ENSG00000124762/ENSG00000174307/ENSG00000181026/ENSG00000087088/ENSG00000185088/ENSG00000170855/ENSG00000161642/ENSG00000142627/ENSG00000089486/ENSG00000175793/ENSG00000148411/ENSG00000026508	3	ENSG00000136603/ENSG00000100393/ENSG00000163349		2.9569
BP	GO:0007050	cell cycle arrest	25/580	227/13623	1.3e-05	0.00148887	ENSG00000124762/ENSG00000159388/ENSG00000135679/ENSG00000087088/ENSG00000116717/ENSG00000173846/ENSG00000164938/ENSG00000170855/ENSG00000161642/ENSG00000148400/ENSG00000183087/ENSG00000177595/ENSG00000132646/ENSG00000175793/ENSG00000136603/ENSG00000100393/ENSG00000227268/ENSG00000129173/ENSG00000108984/ENSG00000111725/ENSG00000166949/ENSG00000087586/ENSG00000165891/ENSG00000105810/ENSG00000114166	CDKN1A/BTG2/MDM2/BAX/GADD45A/PLK3/TP53INP1/TRIAP1/ZNF385A/NOTCH1/GAS6/PIDD1/PCNA/SFN/SKIL/EP300/KLLN/E2F8/MAP2K6/PRKAB1/SMAD3/AURKA/E2F7/CDK6/KAT2B	25	20	ENSG00000124762/ENSG00000159388/ENSG00000135679/ENSG00000087088/ENSG00000116717/ENSG00000173846/ENSG00000164938/ENSG00000170855/ENSG00000161642/ENSG00000148400/ENSG00000183087/ENSG00000177595/ENSG00000132646/ENSG00000175793/ENSG00000227268/ENSG00000111725/ENSG00000166949/ENSG00000087586/ENSG00000165891/ENSG00000114166	5	ENSG00000136603/ENSG00000100393/ENSG00000129173/ENSG00000108984/ENSG00000105810		2.82714
BP	GO:0045930	negative regulation of mitotic cell cycle	29/580	286/13623	1.35e-05	0.00149858	ENSG00000124762/ENSG00000159388/ENSG00000135679/ENSG00000087088/ENSG00000116717/ENSG00000185088/ENSG00000173846/ENSG00000170855/ENSG00000161642/ENSG00000154767/ENSG00000177595/ENSG00000132646/ENSG00000175793/ENSG00000154640/ENSG00000148411/ENSG00000175662/ENSG00000164611/ENSG00000160551/ENSG00000092853/ENSG00000100393/ENSG00000129173/ENSG00000143816/ENSG00000166949/ENSG00000047410/ENSG00000087586…	CDKN1A/BTG2/MDM2/BAX/GADD45A/RPS27L/PLK3/TRIAP1/ZNF385A/XPC/PIDD1/PCNA/SFN/BTG3/NACC2/TOM1L2/PTTG1/TAOK1/CLSPN/EP300/E2F8/WNT9A/SMAD3/TPR/AURKA/E2F7/PRMT2/PSME1/BTG1	29	24	ENSG00000124762/ENSG00000159388/ENSG00000135679/ENSG00000087088/ENSG00000116717/ENSG00000185088/ENSG00000173846/ENSG00000170855/ENSG00000161642/ENSG00000154767/ENSG00000177595/ENSG00000132646/ENSG00000175793/ENSG00000154640/ENSG00000148411/ENSG00000175662/ENSG00000164611/ENSG00000143816/ENSG00000166949/ENSG00000087586/ENSG00000165891/ENSG00000160310/ENSG00000092010/ENSG00000133639	5	ENSG00000160551/ENSG00000092853/ENSG00000100393/ENSG00000129173/ENSG00000047410		2.82432
BP	GO:0051346	negative regulation of hydrolase activity	32/580	332/13623	1.39e-05	0.00149858	ENSG00000135679/ENSG00000170855/ENSG00000120889/ENSG00000173535/ENSG00000183087/ENSG00000233276/ENSG00000173530/ENSG00000106366/ENSG00000198753/ENSG00000170540/ENSG00000158769/ENSG00000175793/ENSG00000136158/ENSG00000117676/ENSG00000214456/ENSG00000026508/ENSG00000104689/ENSG00000164611/ENSG00000145779/ENSG00000166897/ENSG00000177189/ENSG00000160360/ENSG00000060237/ENSG00000135596/ENSG00000143816…	MDM2/TRIAP1/TNFRSF10B/TNFRSF10C/GAS6/GPX1/TNFRSF10D/SERPINE1/PLXNB3/ARL6IP1/F11R/SFN/SPRY2/RPS6KA1/PLIN5/CD44/TNFRSF10A/PTTG1/TNFAIP8/ELFN2/RPS6KA3/GPSM1/WNK1/MICAL1/WNT9A/ARRB1/WFIKKN2/GMIP/SET/TIMP1/ROCK2/PLEKHF1	32	27	ENSG00000135679/ENSG00000170855/ENSG00000120889/ENSG00000173535/ENSG00000183087/ENSG00000233276/ENSG00000173530/ENSG00000106366/ENSG00000198753/ENSG00000170540/ENSG00000158769/ENSG00000175793/ENSG00000117676/ENSG00000214456/ENSG00000026508/ENSG00000104689/ENSG00000164611/ENSG00000145779/ENSG00000166897/ENSG00000160360/ENSG00000135596/ENSG00000143816/ENSG00000137486/ENSG00000173714/ENSG00000089639…	5	ENSG00000136158/ENSG00000177189/ENSG00000060237/ENSG00000119335/ENSG00000134318		2.82432
BP	GO:0044843	cell cycle G1/S phase transition	27/580	257/13623	1.41e-05	0.00149858	ENSG00000124762/ENSG00000159388/ENSG00000135679/ENSG00000087088/ENSG00000116717/ENSG00000185088/ENSG00000173846/ENSG00000170855/ENSG00000161642/ENSG00000109670/ENSG00000177595/ENSG00000132646/ENSG00000175793/ENSG00000176890/ENSG00000148411/ENSG00000111087/ENSG00000175305/ENSG00000100393/ENSG00000129173/ENSG00000101868/ENSG00000153201/ENSG00000114867/ENSG00000087586/ENSG00000165891/ENSG00000105810…	CDKN1A/BTG2/MDM2/BAX/GADD45A/RPS27L/PLK3/TRIAP1/ZNF385A/FBXW7/PIDD1/PCNA/SFN/TYMS/NACC2/GLI1/CCNE2/EP300/E2F8/POLA1/RANBP2/EIF4G1/AURKA/E2F7/CDK6/PRMT2/PSME1	27	19	ENSG00000124762/ENSG00000159388/ENSG00000135679/ENSG00000087088/ENSG00000116717/ENSG00000185088/ENSG00000173846/ENSG00000170855/ENSG00000161642/ENSG00000109670/ENSG00000177595/ENSG00000132646/ENSG00000175793/ENSG00000176890/ENSG00000148411/ENSG00000087586/ENSG00000165891/ENSG00000160310/ENSG00000092010	8	ENSG00000111087/ENSG00000175305/ENSG00000100393/ENSG00000129173/ENSG00000101868/ENSG00000153201/ENSG00000114867/ENSG00000105810		2.82432
BP	GO:0071156	regulation of cell cycle arrest	15/580	102/13623	2.58e-05	0.00267478	ENSG00000124762/ENSG00000159388/ENSG00000135679/ENSG00000087088/ENSG00000116717/ENSG00000173846/ENSG00000170855/ENSG00000161642/ENSG00000177595/ENSG00000132646/ENSG00000175793/ENSG00000100393/ENSG00000129173/ENSG00000087586/ENSG00000165891	CDKN1A/BTG2/MDM2/BAX/GADD45A/PLK3/TRIAP1/ZNF385A/PIDD1/PCNA/SFN/EP300/E2F8/AURKA/E2F7	15	13	ENSG00000124762/ENSG00000159388/ENSG00000135679/ENSG00000087088/ENSG00000116717/ENSG00000173846/ENSG00000170855/ENSG00000161642/ENSG00000177595/ENSG00000132646/ENSG00000175793/ENSG00000087586/ENSG00000165891	2	ENSG00000100393/ENSG00000129173		2.57271
BP	GO:0010950	positive regulation of endopeptidase activity	18/580	141/13623	3e-05	0.00304504	ENSG00000087088/ENSG00000055163/ENSG00000105327/ENSG00000185088/ENSG00000026103/ENSG00000120889/ENSG00000141682/ENSG00000177076/ENSG00000177595/ENSG00000075240/ENSG00000104689/ENSG00000148180/ENSG00000137486/ENSG00000166949/ENSG00000118412/ENSG00000112378/ENSG00000092010/ENSG00000134318	BAX/CYFIP2/BBC3/RPS27L/FAS/TNFRSF10B/PMAIP1/ACER2/PIDD1/GRAMD4/TNFRSF10A/GSN/ARRB1/SMAD3/CASP8AP2/PERP/PSME1/ROCK2	18	16	ENSG00000087088/ENSG00000055163/ENSG00000105327/ENSG00000185088/ENSG00000026103/ENSG00000120889/ENSG00000141682/ENSG00000177076/ENSG00000177595/ENSG00000075240/ENSG00000104689/ENSG00000148180/ENSG00000137486/ENSG00000166949/ENSG00000112378/ENSG00000092010	2	ENSG00000118412/ENSG00000134318		2.51641
BP	GO:2001269	positive regulation of cysteine-type endopeptidase activity involved in apoptotic signaling pathway	6/580	16/13623	3.22e-05	0.00313807	ENSG00000087088/ENSG00000026103/ENSG00000120889/ENSG00000104689/ENSG00000148180/ENSG00000166949	BAX/FAS/TNFRSF10B/TNFRSF10A/GSN/SMAD3	6	6	ENSG00000087088/ENSG00000026103/ENSG00000120889/ENSG00000104689/ENSG00000148180/ENSG00000166949	0			2.50334
BP	GO:0000077	DNA damage checkpoint	19/580	155/13623	3.24e-05	0.00313807	ENSG00000124762/ENSG00000159388/ENSG00000135679/ENSG00000087088/ENSG00000116717/ENSG00000185088/ENSG00000173846/ENSG00000170855/ENSG00000161642/ENSG00000154767/ENSG00000177595/ENSG00000132646/ENSG00000175793/ENSG00000160551/ENSG00000092853/ENSG00000100393/ENSG00000129173/ENSG00000087586/ENSG00000165891	CDKN1A/BTG2/MDM2/BAX/GADD45A/RPS27L/PLK3/TRIAP1/ZNF385A/XPC/PIDD1/PCNA/SFN/TAOK1/CLSPN/EP300/E2F8/AURKA/E2F7	19	15	ENSG00000124762/ENSG00000159388/ENSG00000135679/ENSG00000087088/ENSG00000116717/ENSG00000185088/ENSG00000173846/ENSG00000170855/ENSG00000161642/ENSG00000154767/ENSG00000177595/ENSG00000132646/ENSG00000175793/ENSG00000087586/ENSG00000165891	4	ENSG00000160551/ENSG00000092853/ENSG00000100393/ENSG00000129173		2.50334
BP	GO:0000082	G1/S transition of mitotic cell cycle	25/580	242/13623	3.87e-05	0.00367238	ENSG00000124762/ENSG00000159388/ENSG00000135679/ENSG00000087088/ENSG00000116717/ENSG00000185088/ENSG00000173846/ENSG00000170855/ENSG00000161642/ENSG00000177595/ENSG00000132646/ENSG00000175793/ENSG00000176890/ENSG00000148411/ENSG00000175305/ENSG00000100393/ENSG00000129173/ENSG00000101868/ENSG00000153201/ENSG00000114867/ENSG00000087586/ENSG00000165891/ENSG00000105810/ENSG00000160310/ENSG00000092010	CDKN1A/BTG2/MDM2/BAX/GADD45A/RPS27L/PLK3/TRIAP1/ZNF385A/PIDD1/PCNA/SFN/TYMS/NACC2/CCNE2/EP300/E2F8/POLA1/RANBP2/EIF4G1/AURKA/E2F7/CDK6/PRMT2/PSME1	25	18	ENSG00000124762/ENSG00000159388/ENSG00000135679/ENSG00000087088/ENSG00000116717/ENSG00000185088/ENSG00000173846/ENSG00000170855/ENSG00000161642/ENSG00000177595/ENSG00000132646/ENSG00000175793/ENSG00000176890/ENSG00000148411/ENSG00000087586/ENSG00000165891/ENSG00000160310/ENSG00000092010	7	ENSG00000175305/ENSG00000100393/ENSG00000129173/ENSG00000101868/ENSG00000153201/ENSG00000114867/ENSG00000105810		2.43505
BP	GO:0010952	positive regulation of peptidase activity	19/580	158/13623	4.23e-05	0.00393242	ENSG00000087088/ENSG00000055163/ENSG00000105327/ENSG00000185088/ENSG00000026103/ENSG00000120889/ENSG00000141682/ENSG00000177076/ENSG00000177595/ENSG00000157227/ENSG00000075240/ENSG00000104689/ENSG00000148180/ENSG00000137486/ENSG00000166949/ENSG00000118412/ENSG00000112378/ENSG00000092010/ENSG00000134318	BAX/CYFIP2/BBC3/RPS27L/FAS/TNFRSF10B/PMAIP1/ACER2/PIDD1/MMP14/GRAMD4/TNFRSF10A/GSN/ARRB1/SMAD3/CASP8AP2/PERP/PSME1/ROCK2	19	17	ENSG00000087088/ENSG00000055163/ENSG00000105327/ENSG00000185088/ENSG00000026103/ENSG00000120889/ENSG00000141682/ENSG00000177076/ENSG00000177595/ENSG00000157227/ENSG00000075240/ENSG00000104689/ENSG00000148180/ENSG00000137486/ENSG00000166949/ENSG00000112378/ENSG00000092010	2	ENSG00000118412/ENSG00000134318		2.40534
BP	GO:0034644	cellular response to UV	12/580	72/13623	4.69e-05	0.00426967	ENSG00000124762/ENSG00000135679/ENSG00000134574/ENSG00000087088/ENSG00000164938/ENSG00000170855/ENSG00000170734/ENSG00000154767/ENSG00000132646/ENSG00000156711/ENSG00000100393/ENSG00000005339	CDKN1A/MDM2/DDB2/BAX/TP53INP1/TRIAP1/POLH/XPC/PCNA/MAPK13/EP300/CREBBP	12	10	ENSG00000124762/ENSG00000135679/ENSG00000134574/ENSG00000087088/ENSG00000164938/ENSG00000170855/ENSG00000170734/ENSG00000154767/ENSG00000132646/ENSG00000156711	2	ENSG00000100393/ENSG00000005339		2.36961
BP	GO:0008625	extrinsic apoptotic signaling pathway via death domain receptors	12/580	74/13623	6.2e-05	0.00553071	ENSG00000087088/ENSG00000026103/ENSG00000120889/ENSG00000141682/ENSG00000196072/ENSG00000233276/ENSG00000177595/ENSG00000106366/ENSG00000104689/ENSG00000136603/ENSG00000131981/ENSG00000118412	BAX/FAS/TNFRSF10B/PMAIP1/BLOC1S2/GPX1/PIDD1/SERPINE1/TNFRSF10A/SKIL/LGALS3/CASP8AP2	12	10	ENSG00000087088/ENSG00000026103/ENSG00000120889/ENSG00000141682/ENSG00000196072/ENSG00000233276/ENSG00000177595/ENSG00000106366/ENSG00000104689/ENSG00000131981	2	ENSG00000136603/ENSG00000118412		2.25722
BP	GO:0031570	DNA integrity checkpoint	19/580	165/13623	7.68e-05	0.00671973	ENSG00000124762/ENSG00000159388/ENSG00000135679/ENSG00000087088/ENSG00000116717/ENSG00000185088/ENSG00000173846/ENSG00000170855/ENSG00000161642/ENSG00000154767/ENSG00000177595/ENSG00000132646/ENSG00000175793/ENSG00000160551/ENSG00000092853/ENSG00000100393/ENSG00000129173/ENSG00000087586/ENSG00000165891	CDKN1A/BTG2/MDM2/BAX/GADD45A/RPS27L/PLK3/TRIAP1/ZNF385A/XPC/PIDD1/PCNA/SFN/TAOK1/CLSPN/EP300/E2F8/AURKA/E2F7	19	15	ENSG00000124762/ENSG00000159388/ENSG00000135679/ENSG00000087088/ENSG00000116717/ENSG00000185088/ENSG00000173846/ENSG00000170855/ENSG00000161642/ENSG00000154767/ENSG00000177595/ENSG00000132646/ENSG00000175793/ENSG00000087586/ENSG00000165891	4	ENSG00000160551/ENSG00000092853/ENSG00000100393/ENSG00000129173		2.17265
BP	GO:0097296	activation of cysteine-type endopeptidase activity involved in apoptotic signaling pathway	5/580	12/13623	8.49e-05	0.00728075	ENSG00000087088/ENSG00000026103/ENSG00000120889/ENSG00000104689/ENSG00000166949	BAX/FAS/TNFRSF10B/TNFRSF10A/SMAD3	5	5	ENSG00000087088/ENSG00000026103/ENSG00000120889/ENSG00000104689/ENSG00000166949	0			2.13782
BP	GO:2001056	positive regulation of cysteine-type endopeptidase activity	16/580	126/13623	8.76e-05	0.0073745	ENSG00000087088/ENSG00000055163/ENSG00000105327/ENSG00000185088/ENSG00000026103/ENSG00000120889/ENSG00000141682/ENSG00000177076/ENSG00000177595/ENSG00000075240/ENSG00000104689/ENSG00000148180/ENSG00000137486/ENSG00000166949/ENSG00000118412/ENSG00000112378	BAX/CYFIP2/BBC3/RPS27L/FAS/TNFRSF10B/PMAIP1/ACER2/PIDD1/GRAMD4/TNFRSF10A/GSN/ARRB1/SMAD3/CASP8AP2/PERP	16	15	ENSG00000087088/ENSG00000055163/ENSG00000105327/ENSG00000185088/ENSG00000026103/ENSG00000120889/ENSG00000141682/ENSG00000177076/ENSG00000177595/ENSG00000075240/ENSG00000104689/ENSG00000148180/ENSG00000137486/ENSG00000166949/ENSG00000112378	1	ENSG00000118412		2.13227
BP	GO:0001889	liver development	16/580	127/13623	9.64e-05	0.0079622	ENSG00000196562/ENSG00000148400/ENSG00000109670/ENSG00000132646/ENSG00000196839/ENSG00000176890/ENSG00000117676/ENSG00000111087/ENSG00000172216/ENSG00000185920/ENSG00000129173/ENSG00000166949/ENSG00000087586/ENSG00000165891/ENSG00000084774/ENSG00000153879	SULF2/NOTCH1/FBXW7/PCNA/ADA/TYMS/RPS6KA1/GLI1/CEBPB/PTCH1/E2F8/SMAD3/AURKA/E2F7/CAD/CEBPG	16	10	ENSG00000196562/ENSG00000148400/ENSG00000109670/ENSG00000132646/ENSG00000196839/ENSG00000176890/ENSG00000117676/ENSG00000166949/ENSG00000087586/ENSG00000165891	6	ENSG00000111087/ENSG00000172216/ENSG00000185920/ENSG00000129173/ENSG00000084774/ENSG00000153879		2.09897
BP	GO:0061008	hepaticobiliary system development	16/580	130/13623	0.000127458	0.0100632	ENSG00000196562/ENSG00000148400/ENSG00000109670/ENSG00000132646/ENSG00000196839/ENSG00000176890/ENSG00000117676/ENSG00000111087/ENSG00000172216/ENSG00000185920/ENSG00000129173/ENSG00000166949/ENSG00000087586/ENSG00000165891/ENSG00000084774/ENSG00000153879	SULF2/NOTCH1/FBXW7/PCNA/ADA/TYMS/RPS6KA1/GLI1/CEBPB/PTCH1/E2F8/SMAD3/AURKA/E2F7/CAD/CEBPG	16	10	ENSG00000196562/ENSG00000148400/ENSG00000109670/ENSG00000132646/ENSG00000196839/ENSG00000176890/ENSG00000117676/ENSG00000166949/ENSG00000087586/ENSG00000165891	6	ENSG00000111087/ENSG00000172216/ENSG00000185920/ENSG00000129173/ENSG00000084774/ENSG00000153879		1.99726
BP	GO:1901991	negative regulation of mitotic cell cycle phase transition	22/580	215/13623	0.000128028	0.0100632	ENSG00000124762/ENSG00000159388/ENSG00000135679/ENSG00000087088/ENSG00000116717/ENSG00000185088/ENSG00000173846/ENSG00000170855/ENSG00000161642/ENSG00000177595/ENSG00000132646/ENSG00000175793/ENSG00000148411/ENSG00000160551/ENSG00000092853/ENSG00000100393/ENSG00000129173/ENSG00000047410/ENSG00000087586/ENSG00000165891/ENSG00000160310/ENSG00000092010	CDKN1A/BTG2/MDM2/BAX/GADD45A/RPS27L/PLK3/TRIAP1/ZNF385A/PIDD1/PCNA/SFN/NACC2/TAOK1/CLSPN/EP300/E2F8/TPR/AURKA/E2F7/PRMT2/PSME1	22	17	ENSG00000124762/ENSG00000159388/ENSG00000135679/ENSG00000087088/ENSG00000116717/ENSG00000185088/ENSG00000173846/ENSG00000170855/ENSG00000161642/ENSG00000177595/ENSG00000132646/ENSG00000175793/ENSG00000148411/ENSG00000087586/ENSG00000165891/ENSG00000160310/ENSG00000092010	5	ENSG00000160551/ENSG00000092853/ENSG00000100393/ENSG00000129173/ENSG00000047410		1.99726
BP	GO:1901987	regulation of cell cycle phase transition	34/580	406/13623	0.000132128	0.0100632	ENSG00000124762/ENSG00000159388/ENSG00000135679/ENSG00000087088/ENSG00000116717/ENSG00000185088/ENSG00000173846/ENSG00000170855/ENSG00000161642/ENSG00000154767/ENSG00000109670/ENSG00000177595/ENSG00000132646/ENSG00000138778/ENSG00000175063/ENSG00000104833/ENSG00000175793/ENSG00000116127/ENSG00000148411/ENSG00000160551/ENSG00000111087/ENSG00000092853/ENSG00000100393/ENSG00000129173/ENSG00000160299…	CDKN1A/BTG2/MDM2/BAX/GADD45A/RPS27L/PLK3/TRIAP1/ZNF385A/XPC/FBXW7/PIDD1/PCNA/CENPE/UBE2C/TUBB4A/SFN/ALMS1/NACC2/TAOK1/GLI1/CLSPN/EP300/E2F8/PCNT/HMMR/EIF4G1/TPR/AKAP9/AURKA/E2F7/CDK6/PRMT2/PSME1	34	22	ENSG00000124762/ENSG00000159388/ENSG00000135679/ENSG00000087088/ENSG00000116717/ENSG00000185088/ENSG00000173846/ENSG00000170855/ENSG00000161642/ENSG00000154767/ENSG00000109670/ENSG00000177595/ENSG00000132646/ENSG00000175063/ENSG00000104833/ENSG00000175793/ENSG00000148411/ENSG00000072571/ENSG00000087586/ENSG00000165891/ENSG00000160310/ENSG00000092010	12	ENSG00000138778/ENSG00000116127/ENSG00000160551/ENSG00000111087/ENSG00000092853/ENSG00000100393/ENSG00000129173/ENSG00000160299/ENSG00000114867/ENSG00000047410/ENSG00000127914/ENSG00000105810		1.99726
BP	GO:0072574	hepatocyte proliferation	5/580	13/13623	0.000133093	0.0100632	ENSG00000196562/ENSG00000109670/ENSG00000117676/ENSG00000111087/ENSG00000172216	SULF2/FBXW7/RPS6KA1/GLI1/CEBPB	5	3	ENSG00000196562/ENSG00000109670/ENSG00000117676	2	ENSG00000111087/ENSG00000172216		1.99726
BP	GO:0072575	epithelial cell proliferation involved in liver morphogenesis	5/580	13/13623	0.000133093	0.0100632	ENSG00000196562/ENSG00000109670/ENSG00000117676/ENSG00000111087/ENSG00000172216	SULF2/FBXW7/RPS6KA1/GLI1/CEBPB	5	3	ENSG00000196562/ENSG00000109670/ENSG00000117676	2	ENSG00000111087/ENSG00000172216		1.99726
BP	GO:0002064	epithelial cell development	19/580	174/13623	0.000156437	0.0116311	ENSG00000124762/ENSG00000148400/ENSG00000142627/ENSG00000115884/ENSG00000233276/ENSG00000154764/ENSG00000158769/ENSG00000129654/ENSG00000175793/ENSG00000176890/ENSG00000107796/ENSG00000188064/ENSG00000078237/ENSG00000075426/ENSG00000119139/ENSG00000213694/ENSG00000105810/ENSG00000134318/ENSG00000143545	CDKN1A/NOTCH1/EPHA2/SDC1/GPX1/WNT7A/F11R/FOXJ1/SFN/TYMS/ACTA2/WNT7B/TIGAR/FOSL2/TJP2/S1PR3/CDK6/ROCK2/RAB13	19	16	ENSG00000124762/ENSG00000148400/ENSG00000142627/ENSG00000115884/ENSG00000233276/ENSG00000154764/ENSG00000158769/ENSG00000129654/ENSG00000175793/ENSG00000176890/ENSG00000107796/ENSG00000188064/ENSG00000078237/ENSG00000075426/ENSG00000213694/ENSG00000143545	3	ENSG00000119139/ENSG00000105810/ENSG00000134318		1.93438
BP	GO:0000075	cell cycle checkpoint	22/580	219/13623	0.000167341	0.0122379	ENSG00000124762/ENSG00000159388/ENSG00000135679/ENSG00000087088/ENSG00000116717/ENSG00000185088/ENSG00000173846/ENSG00000170855/ENSG00000161642/ENSG00000154767/ENSG00000177595/ENSG00000132646/ENSG00000175793/ENSG00000104419/ENSG00000160551/ENSG00000092853/ENSG00000100393/ENSG00000129173/ENSG00000143816/ENSG00000047410/ENSG00000087586/ENSG00000165891	CDKN1A/BTG2/MDM2/BAX/GADD45A/RPS27L/PLK3/TRIAP1/ZNF385A/XPC/PIDD1/PCNA/SFN/NDRG1/TAOK1/CLSPN/EP300/E2F8/WNT9A/TPR/AURKA/E2F7	22	17	ENSG00000124762/ENSG00000159388/ENSG00000135679/ENSG00000087088/ENSG00000116717/ENSG00000185088/ENSG00000173846/ENSG00000170855/ENSG00000161642/ENSG00000154767/ENSG00000177595/ENSG00000132646/ENSG00000175793/ENSG00000104419/ENSG00000143816/ENSG00000087586/ENSG00000165891	5	ENSG00000160551/ENSG00000092853/ENSG00000100393/ENSG00000129173/ENSG00000047410		1.91229
BP	GO:1901990	regulation of mitotic cell cycle phase transition	32/580	379/13623	0.000178425	0.012838	ENSG00000124762/ENSG00000159388/ENSG00000135679/ENSG00000087088/ENSG00000116717/ENSG00000185088/ENSG00000173846/ENSG00000170855/ENSG00000161642/ENSG00000154767/ENSG00000177595/ENSG00000132646/ENSG00000138778/ENSG00000175063/ENSG00000104833/ENSG00000175793/ENSG00000116127/ENSG00000148411/ENSG00000160551/ENSG00000092853/ENSG00000100393/ENSG00000129173/ENSG00000160299/ENSG00000072571/ENSG00000114867…	CDKN1A/BTG2/MDM2/BAX/GADD45A/RPS27L/PLK3/TRIAP1/ZNF385A/XPC/PIDD1/PCNA/CENPE/UBE2C/TUBB4A/SFN/ALMS1/NACC2/TAOK1/CLSPN/EP300/E2F8/PCNT/HMMR/EIF4G1/TPR/AKAP9/AURKA/E2F7/CDK6/PRMT2/PSME1	32	21	ENSG00000124762/ENSG00000159388/ENSG00000135679/ENSG00000087088/ENSG00000116717/ENSG00000185088/ENSG00000173846/ENSG00000170855/ENSG00000161642/ENSG00000154767/ENSG00000177595/ENSG00000132646/ENSG00000175063/ENSG00000104833/ENSG00000175793/ENSG00000148411/ENSG00000072571/ENSG00000087586/ENSG00000165891/ENSG00000160310/ENSG00000092010	11	ENSG00000138778/ENSG00000116127/ENSG00000160551/ENSG00000092853/ENSG00000100393/ENSG00000129173/ENSG00000160299/ENSG00000114867/ENSG00000047410/ENSG00000127914/ENSG00000105810		1.8915
BP	GO:2001267	regulation of cysteine-type endopeptidase activity involved in apoptotic signaling pathway	6/580	21/13623	0.00018205	0.0128909	ENSG00000087088/ENSG00000026103/ENSG00000120889/ENSG00000104689/ENSG00000148180/ENSG00000166949	BAX/FAS/TNFRSF10B/TNFRSF10A/GSN/SMAD3	6	6	ENSG00000087088/ENSG00000026103/ENSG00000120889/ENSG00000104689/ENSG00000148180/ENSG00000166949	0			1.88972
BP	GO:0072576	liver morphogenesis	5/580	14/13623	0.000199808	0.0139272	ENSG00000196562/ENSG00000109670/ENSG00000117676/ENSG00000111087/ENSG00000172216	SULF2/FBXW7/RPS6KA1/GLI1/CEBPB	5	3	ENSG00000196562/ENSG00000109670/ENSG00000117676	2	ENSG00000111087/ENSG00000172216		1.85614
BP	GO:0097421	liver regeneration	7/580	30/13623	0.000211522	0.0145169	ENSG00000196562/ENSG00000132646/ENSG00000176890/ENSG00000111087/ENSG00000172216/ENSG00000185920/ENSG00000087586	SULF2/PCNA/TYMS/GLI1/CEBPB/PTCH1/AURKA	7	4	ENSG00000196562/ENSG00000132646/ENSG00000176890/ENSG00000087586	3	ENSG00000111087/ENSG00000172216/ENSG00000185920		1.83813
BP	GO:1902041	regulation of extrinsic apoptotic signaling pathway via death domain receptors	9/580	50/13623	0.0002266	0.0153161	ENSG00000026103/ENSG00000120889/ENSG00000141682/ENSG00000233276/ENSG00000177595/ENSG00000106366/ENSG00000104689/ENSG00000136603/ENSG00000131981	FAS/TNFRSF10B/PMAIP1/GPX1/PIDD1/SERPINE1/TNFRSF10A/SKIL/LGALS3	9	8	ENSG00000026103/ENSG00000120889/ENSG00000141682/ENSG00000233276/ENSG00000177595/ENSG00000106366/ENSG00000104689/ENSG00000131981	1	ENSG00000136603		1.81485
BP	GO:0045862	positive regulation of proteolysis	27/580	303/13623	0.00023934	0.0159358	ENSG00000135679/ENSG00000087088/ENSG00000055163/ENSG00000105327/ENSG00000185088/ENSG00000026103/ENSG00000173846/ENSG00000120889/ENSG00000167196/ENSG00000141682/ENSG00000109670/ENSG00000177076/ENSG00000177595/ENSG00000165912/ENSG00000157227/ENSG00000116514/ENSG00000075240/ENSG00000104689/ENSG00000116044/ENSG00000148180/ENSG00000137486/ENSG00000166949/ENSG00000087586/ENSG00000118412/ENSG00000112378…	MDM2/BAX/CYFIP2/BBC3/RPS27L/FAS/PLK3/TNFRSF10B/FBXO22/PMAIP1/FBXW7/ACER2/PIDD1/PACSIN3/MMP14/RNF19B/GRAMD4/TNFRSF10A/NFE2L2/GSN/ARRB1/SMAD3/AURKA/CASP8AP2/PERP/PSME1/ROCK2	27	25	ENSG00000135679/ENSG00000087088/ENSG00000055163/ENSG00000105327/ENSG00000185088/ENSG00000026103/ENSG00000173846/ENSG00000120889/ENSG00000167196/ENSG00000141682/ENSG00000109670/ENSG00000177076/ENSG00000177595/ENSG00000165912/ENSG00000157227/ENSG00000116514/ENSG00000075240/ENSG00000104689/ENSG00000116044/ENSG00000148180/ENSG00000137486/ENSG00000166949/ENSG00000087586/ENSG00000112378/ENSG00000092010	2	ENSG00000118412/ENSG00000134318		1.79763
BP	GO:0051216	cartilage development	17/580	152/13623	0.000257188	0.0168723	ENSG00000196562/ENSG00000154764/ENSG00000136378/ENSG00000165804/ENSG00000176890/ENSG00000188064/ENSG00000138685/ENSG00000026508/ENSG00000119042/ENSG00000006747/ENSG00000143816/ENSG00000166949/ENSG00000168487/ENSG00000102265/ENSG00000173153/ENSG00000111199/ENSG00000125124	SULF2/WNT7A/ADAMTS7/ZNF219/TYMS/WNT7B/FGF2/CD44/SATB2/SCIN/WNT9A/SMAD3/BMP1/TIMP1/ESRRA/TRPV4/BBS2	17	15	ENSG00000196562/ENSG00000154764/ENSG00000136378/ENSG00000165804/ENSG00000176890/ENSG00000188064/ENSG00000138685/ENSG00000026508/ENSG00000006747/ENSG00000143816/ENSG00000166949/ENSG00000168487/ENSG00000102265/ENSG00000111199/ENSG00000125124	2	ENSG00000119042/ENSG00000173153		1.77283
BP	GO:0048568	embryonic organ development	31/580	373/13623	0.000295948	0.0191337	ENSG00000049130/ENSG00000148400/ENSG00000161714/ENSG00000065320/ENSG00000196839/ENSG00000197461/ENSG00000157227/ENSG00000136158/ENSG00000188064/ENSG00000007866/ENSG00000166831/ENSG00000180340/ENSG00000111087/ENSG00000172216/ENSG00000185920/ENSG00000119042/ENSG00000171316/ENSG00000129173/ENSG00000171634/ENSG00000185551/ENSG00000117713/ENSG00000143816/ENSG00000166949/ENSG00000116016/ENSG00000165891…	KITLG/NOTCH1/PLCD3/NTN1/ADA/PDGFA/MMP14/SPRY2/WNT7B/TEAD3/RBPMS2/FZD2/GLI1/CEBPB/PTCH1/SATB2/CHD7/E2F8/BPTF/NR2F2/ARID1A/WNT9A/SMAD3/EPAS1/E2F7/HIPK1/KMT2A/KRT19/ZFPM1/EN2/USH1G	31	17	ENSG00000049130/ENSG00000148400/ENSG00000161714/ENSG00000065320/ENSG00000196839/ENSG00000197461/ENSG00000157227/ENSG00000188064/ENSG00000007866/ENSG00000166831/ENSG00000143816/ENSG00000166949/ENSG00000116016/ENSG00000165891/ENSG00000171345/ENSG00000179588/ENSG00000182040	14	ENSG00000136158/ENSG00000180340/ENSG00000111087/ENSG00000172216/ENSG00000185920/ENSG00000119042/ENSG00000171316/ENSG00000129173/ENSG00000171634/ENSG00000185551/ENSG00000117713/ENSG00000163349/ENSG00000118058/ENSG00000164778		1.7182
BP	GO:0007219	Notch signaling pathway	17/580	155/13623	0.000324679	0.0205575	ENSG00000148400/ENSG00000109670/ENSG00000157227/ENSG00000214357/ENSG00000128965/ENSG00000196975/ENSG00000158555/ENSG00000100393/ENSG00000213694/ENSG00000004399/ENSG00000137486/ENSG00000065526/ENSG00000112378/ENSG00000171345/ENSG00000114166/ENSG00000005339/ENSG00000178234	NOTCH1/FBXW7/MMP14/NEURL1B/CHAC1/ANXA4/GDPD5/EP300/S1PR3/PLXND1/ARRB1/SPEN/PERP/KRT19/KAT2B/CREBBP/GALNT11	17	12	ENSG00000148400/ENSG00000109670/ENSG00000157227/ENSG00000214357/ENSG00000196975/ENSG00000158555/ENSG00000213694/ENSG00000137486/ENSG00000112378/ENSG00000171345/ENSG00000114166/ENSG00000178234	5	ENSG00000128965/ENSG00000100393/ENSG00000004399/ENSG00000065526/ENSG00000005339		1.68703
BP	GO:0001525	angiogenesis	33/580	409/13623	0.000327188	0.0205575	ENSG00000148400/ENSG00000142627/ENSG00000161714/ENSG00000173482/ENSG00000119630/ENSG00000233276/ENSG00000154764/ENSG00000106366/ENSG00000197461/ENSG00000157227/ENSG00000183943/ENSG00000140545/ENSG00000136158/ENSG00000132329/ENSG00000138685/ENSG00000185591/ENSG00000171236/ENSG00000161381/ENSG00000004399/ENSG00000129173/ENSG00000123908/ENSG00000116044/ENSG00000116016/ENSG00000165891/ENSG00000064989…	NOTCH1/EPHA2/PLCD3/PTPRM/PGF/GPX1/WNT7A/SERPINE1/PDGFA/MMP14/PRKX/MFGE8/SPRY2/RAMP1/FGF2/SP1/LRG1/PLXDC1/PLXND1/E2F8/AGO2/NFE2L2/EPAS1/E2F7/CALCRL/HIPK1/AMOTL1/HK2/ROCK2/IL18/RNF213/NPR1/BTG1	33	23	ENSG00000148400/ENSG00000142627/ENSG00000161714/ENSG00000173482/ENSG00000119630/ENSG00000233276/ENSG00000154764/ENSG00000106366/ENSG00000197461/ENSG00000157227/ENSG00000183943/ENSG00000140545/ENSG00000132329/ENSG00000138685/ENSG00000171236/ENSG00000161381/ENSG00000116044/ENSG00000116016/ENSG00000165891/ENSG00000166025/ENSG00000150782/ENSG00000169418/ENSG00000133639	10	ENSG00000136158/ENSG00000185591/ENSG00000004399/ENSG00000129173/ENSG00000123908/ENSG00000064989/ENSG00000163349/ENSG00000159399/ENSG00000134318/ENSG00000173821		1.68703
BP	GO:1901988	negative regulation of cell cycle phase transition	22/580	230/13623	0.000335559	0.0207907	ENSG00000124762/ENSG00000159388/ENSG00000135679/ENSG00000087088/ENSG00000116717/ENSG00000185088/ENSG00000173846/ENSG00000170855/ENSG00000161642/ENSG00000177595/ENSG00000132646/ENSG00000175793/ENSG00000148411/ENSG00000160551/ENSG00000092853/ENSG00000100393/ENSG00000129173/ENSG00000047410/ENSG00000087586/ENSG00000165891/ENSG00000160310/ENSG00000092010	CDKN1A/BTG2/MDM2/BAX/GADD45A/RPS27L/PLK3/TRIAP1/ZNF385A/PIDD1/PCNA/SFN/NACC2/TAOK1/CLSPN/EP300/E2F8/TPR/AURKA/E2F7/PRMT2/PSME1	22	17	ENSG00000124762/ENSG00000159388/ENSG00000135679/ENSG00000087088/ENSG00000116717/ENSG00000185088/ENSG00000173846/ENSG00000170855/ENSG00000161642/ENSG00000177595/ENSG00000132646/ENSG00000175793/ENSG00000148411/ENSG00000087586/ENSG00000165891/ENSG00000160310/ENSG00000092010	5	ENSG00000160551/ENSG00000092853/ENSG00000100393/ENSG00000129173/ENSG00000047410		1.68213
BP	GO:0048514	blood vessel morphogenesis	37/580	480/13623	0.000355153	0.0217033	ENSG00000087088/ENSG00000148400/ENSG00000142627/ENSG00000161714/ENSG00000173482/ENSG00000119630/ENSG00000233276/ENSG00000154764/ENSG00000106366/ENSG00000197461/ENSG00000157227/ENSG00000183943/ENSG00000140545/ENSG00000136158/ENSG00000188064/ENSG00000132329/ENSG00000138685/ENSG00000185591/ENSG00000171236/ENSG00000161381/ENSG00000171316/ENSG00000004399/ENSG00000129173/ENSG00000123908/ENSG00000116044…	BAX/NOTCH1/EPHA2/PLCD3/PTPRM/PGF/GPX1/WNT7A/SERPINE1/PDGFA/MMP14/PRKX/MFGE8/SPRY2/WNT7B/RAMP1/FGF2/SP1/LRG1/PLXDC1/CHD7/PLXND1/E2F8/AGO2/NFE2L2/NR2F2/EPAS1/E2F7/CALCRL/HIPK1/AMOTL1/HK2/ROCK2/IL18/RNF213/NPR1/BTG1	37	25	ENSG00000087088/ENSG00000148400/ENSG00000142627/ENSG00000161714/ENSG00000173482/ENSG00000119630/ENSG00000233276/ENSG00000154764/ENSG00000106366/ENSG00000197461/ENSG00000157227/ENSG00000183943/ENSG00000140545/ENSG00000188064/ENSG00000132329/ENSG00000138685/ENSG00000171236/ENSG00000161381/ENSG00000116044/ENSG00000116016/ENSG00000165891/ENSG00000166025/ENSG00000150782/ENSG00000169418/ENSG00000133639	12	ENSG00000136158/ENSG00000185591/ENSG00000171316/ENSG00000004399/ENSG00000129173/ENSG00000123908/ENSG00000185551/ENSG00000064989/ENSG00000163349/ENSG00000159399/ENSG00000134318/ENSG00000173821		1.66347
BP	GO:0061448	connective tissue development	20/580	202/13623	0.000395108	0.0238186	ENSG00000196562/ENSG00000148400/ENSG00000154764/ENSG00000136378/ENSG00000165804/ENSG00000176890/ENSG00000107796/ENSG00000188064/ENSG00000138685/ENSG00000026508/ENSG00000119042/ENSG00000006747/ENSG00000143816/ENSG00000166949/ENSG00000168487/ENSG00000102265/ENSG00000120738/ENSG00000173153/ENSG00000111199/ENSG00000125124	SULF2/NOTCH1/WNT7A/ADAMTS7/ZNF219/TYMS/ACTA2/WNT7B/FGF2/CD44/SATB2/SCIN/WNT9A/SMAD3/BMP1/TIMP1/EGR1/ESRRA/TRPV4/BBS2	20	18	ENSG00000196562/ENSG00000148400/ENSG00000154764/ENSG00000136378/ENSG00000165804/ENSG00000176890/ENSG00000107796/ENSG00000188064/ENSG00000138685/ENSG00000026508/ENSG00000006747/ENSG00000143816/ENSG00000166949/ENSG00000168487/ENSG00000102265/ENSG00000120738/ENSG00000111199/ENSG00000125124	2	ENSG00000119042/ENSG00000173153		1.62308
BP	GO:0043280	positive regulation of cysteine-type endopeptidase activity involved in apoptotic process	14/580	116/13623	0.0004064	0.0241727	ENSG00000087088/ENSG00000105327/ENSG00000185088/ENSG00000026103/ENSG00000120889/ENSG00000141682/ENSG00000177076/ENSG00000177595/ENSG00000075240/ENSG00000104689/ENSG00000148180/ENSG00000137486/ENSG00000166949/ENSG00000118412	BAX/BBC3/RPS27L/FAS/TNFRSF10B/PMAIP1/ACER2/PIDD1/GRAMD4/TNFRSF10A/GSN/ARRB1/SMAD3/CASP8AP2	14	13	ENSG00000087088/ENSG00000105327/ENSG00000185088/ENSG00000026103/ENSG00000120889/ENSG00000141682/ENSG00000177076/ENSG00000177595/ENSG00000075240/ENSG00000104689/ENSG00000148180/ENSG00000137486/ENSG00000166949	1	ENSG00000118412		1.61668
BP	GO:0010948	negative regulation of cell cycle process	27/580	314/13623	0.000422163	0.0246913	ENSG00000124762/ENSG00000159388/ENSG00000135679/ENSG00000087088/ENSG00000116717/ENSG00000185088/ENSG00000173846/ENSG00000170855/ENSG00000161642/ENSG00000109670/ENSG00000177595/ENSG00000132646/ENSG00000175793/ENSG00000148411/ENSG00000175662/ENSG00000164611/ENSG00000160551/ENSG00000092853/ENSG00000100393/ENSG00000129173/ENSG00000108055/ENSG00000047410/ENSG00000087586/ENSG00000165891/ENSG00000160310…	CDKN1A/BTG2/MDM2/BAX/GADD45A/RPS27L/PLK3/TRIAP1/ZNF385A/FBXW7/PIDD1/PCNA/SFN/NACC2/TOM1L2/PTTG1/TAOK1/CLSPN/EP300/E2F8/SMC3/TPR/AURKA/E2F7/PRMT2/KAT2B/PSME1	27	21	ENSG00000124762/ENSG00000159388/ENSG00000135679/ENSG00000087088/ENSG00000116717/ENSG00000185088/ENSG00000173846/ENSG00000170855/ENSG00000161642/ENSG00000109670/ENSG00000177595/ENSG00000132646/ENSG00000175793/ENSG00000148411/ENSG00000175662/ENSG00000164611/ENSG00000087586/ENSG00000165891/ENSG00000160310/ENSG00000114166/ENSG00000092010	6	ENSG00000160551/ENSG00000092853/ENSG00000100393/ENSG00000129173/ENSG00000108055/ENSG00000047410		1.60746
BP	GO:0090068	positive regulation of cell cycle process	22/580	234/13623	0.00042619	0.0246913	ENSG00000124762/ENSG00000159388/ENSG00000135679/ENSG00000087088/ENSG00000116717/ENSG00000173846/ENSG00000170855/ENSG00000161642/ENSG00000177595/ENSG00000132646/ENSG00000175063/ENSG00000175793/ENSG00000162009/ENSG00000111087/ENSG00000100393/ENSG00000129173/ENSG00000153201/ENSG00000114867/ENSG00000047410/ENSG00000087586/ENSG00000165891/ENSG00000134318	CDKN1A/BTG2/MDM2/BAX/GADD45A/PLK3/TRIAP1/ZNF385A/PIDD1/PCNA/UBE2C/SFN/SSTR5/GLI1/EP300/E2F8/RANBP2/EIF4G1/TPR/AURKA/E2F7/ROCK2	22	15	ENSG00000124762/ENSG00000159388/ENSG00000135679/ENSG00000087088/ENSG00000116717/ENSG00000173846/ENSG00000170855/ENSG00000161642/ENSG00000177595/ENSG00000132646/ENSG00000175063/ENSG00000175793/ENSG00000162009/ENSG00000087586/ENSG00000165891	7	ENSG00000111087/ENSG00000100393/ENSG00000129173/ENSG00000153201/ENSG00000114867/ENSG00000047410/ENSG00000134318		1.60746
BP	GO:0050892	intestinal absorption	6/580	25/13623	0.000513793	0.029385	ENSG00000076351/ENSG00000170835/ENSG00000158769/ENSG00000187134/ENSG00000119139/ENSG00000005471	SLC46A1/CEL/F11R/AKR1C1/TJP2/ABCB4	6	5	ENSG00000076351/ENSG00000170835/ENSG00000158769/ENSG00000187134/ENSG00000005471	1	ENSG00000119139		1.53187
BP	GO:0006919	activation of cysteine-type endopeptidase activity involved in apoptotic process	11/580	80/13623	0.000550288	0.0305815	ENSG00000087088/ENSG00000105327/ENSG00000185088/ENSG00000026103/ENSG00000120889/ENSG00000141682/ENSG00000177076/ENSG00000177595/ENSG00000104689/ENSG00000166949/ENSG00000118412	BAX/BBC3/RPS27L/FAS/TNFRSF10B/PMAIP1/ACER2/PIDD1/TNFRSF10A/SMAD3/CASP8AP2	11	10	ENSG00000087088/ENSG00000105327/ENSG00000185088/ENSG00000026103/ENSG00000120889/ENSG00000141682/ENSG00000177076/ENSG00000177595/ENSG00000104689/ENSG00000166949	1	ENSG00000118412		1.51454
BP	GO:0050673	epithelial cell proliferation	26/580	303/13623	0.000553431	0.0305815	ENSG00000087088/ENSG00000196562/ENSG00000148400/ENSG00000142627/ENSG00000261150/ENSG00000173482/ENSG00000109670/ENSG00000119630/ENSG00000233276/ENSG00000154764/ENSG00000198753/ENSG00000135821/ENSG00000175793/ENSG00000157227/ENSG00000183943/ENSG00000117676/ENSG00000138685/ENSG00000183779/ENSG00000185591/ENSG00000171236/ENSG00000111087/ENSG00000172216/ENSG00000185920/ENSG00000185551/ENSG00000166949…	BAX/SULF2/NOTCH1/EPHA2/EPPK1/PTPRM/FBXW7/PGF/GPX1/WNT7A/PLXNB3/GLUL/SFN/MMP14/PRKX/RPS6KA1/FGF2/ZNF703/SP1/LRG1/GLI1/CEBPB/PTCH1/NR2F2/SMAD3/CDK6	26	20	ENSG00000087088/ENSG00000196562/ENSG00000148400/ENSG00000142627/ENSG00000261150/ENSG00000173482/ENSG00000109670/ENSG00000119630/ENSG00000233276/ENSG00000154764/ENSG00000198753/ENSG00000135821/ENSG00000175793/ENSG00000157227/ENSG00000183943/ENSG00000117676/ENSG00000138685/ENSG00000183779/ENSG00000171236/ENSG00000166949	6	ENSG00000185591/ENSG00000111087/ENSG00000172216/ENSG00000185920/ENSG00000185551/ENSG00000105810		1.51454
BP	GO:0009084	glutamine family amino acid biosynthetic process	5/580	17/13623	0.000555279	0.0305815	ENSG00000135821/ENSG00000079215/ENSG00000130707/ENSG00000135423/ENSG00000084774	GLUL/SLC1A3/ASS1/GLS2/CAD	5	4	ENSG00000135821/ENSG00000079215/ENSG00000130707/ENSG00000135423	1	ENSG00000084774		1.51454
BP	GO:0051272	positive regulation of cellular component movement	32/580	406/13623	0.00060122	0.0327078	ENSG00000135679/ENSG00000049130/ENSG00000148400/ENSG00000183087/ENSG00000180921/ENSG00000119630/ENSG00000065320/ENSG00000154764/ENSG00000054148/ENSG00000106366/ENSG00000197461/ENSG00000157227/ENSG00000127129/ENSG00000012171/ENSG00000105372/ENSG00000136158/ENSG00000173156/ENSG00000138685/ENSG00000183779/ENSG00000124406/ENSG00000185591/ENSG00000005884/ENSG00000131981/ENSG00000123908/ENSG00000116044…	MDM2/KITLG/NOTCH1/GAS6/FAM83H/PGF/NTN1/WNT7A/PHPT1/SERPINE1/PDGFA/MMP14/EDN2/SEMA3B/RPS19/SPRY2/RHOD/FGF2/ZNF703/ATP8A1/SP1/ITGA3/LGALS3/AGO2/NFE2L2/SMAD3/FEZ1/AMOTL1/ROCK2/FLNA/CAVIN1/TRPV4	32	26	ENSG00000135679/ENSG00000049130/ENSG00000148400/ENSG00000183087/ENSG00000180921/ENSG00000119630/ENSG00000065320/ENSG00000154764/ENSG00000054148/ENSG00000106366/ENSG00000197461/ENSG00000157227/ENSG00000127129/ENSG00000012171/ENSG00000105372/ENSG00000173156/ENSG00000138685/ENSG00000183779/ENSG00000005884/ENSG00000131981/ENSG00000116044/ENSG00000166949/ENSG00000149557/ENSG00000166025/ENSG00000177469…	6	ENSG00000136158/ENSG00000124406/ENSG00000185591/ENSG00000123908/ENSG00000134318/ENSG00000196924		1.48535
BP	GO:0072001	renal system development	22/580	242/13623	0.000673383	0.0361923	ENSG00000087088/ENSG00000196562/ENSG00000148400/ENSG00000115884/ENSG00000119630/ENSG00000197461/ENSG00000129654/ENSG00000183943/ENSG00000048392/ENSG00000107796/ENSG00000104267/ENSG00000188064/ENSG00000138685/ENSG00000131914/ENSG00000272398/ENSG00000005884/ENSG00000185920/ENSG00000132470/ENSG00000166949/ENSG00000058262/ENSG00000109083/ENSG00000120738	BAX/SULF2/NOTCH1/SDC1/PGF/PDGFA/FOXJ1/PRKX/RRM2B/ACTA2/CA2/WNT7B/FGF2/LIN28A/CD24/ITGA3/PTCH1/ITGB4/SMAD3/SEC61A1/IFT20/EGR1	22	20	ENSG00000087088/ENSG00000196562/ENSG00000148400/ENSG00000115884/ENSG00000119630/ENSG00000197461/ENSG00000129654/ENSG00000183943/ENSG00000048392/ENSG00000107796/ENSG00000104267/ENSG00000188064/ENSG00000138685/ENSG00000272398/ENSG00000005884/ENSG00000132470/ENSG00000166949/ENSG00000058262/ENSG00000109083/ENSG00000120738	2	ENSG00000131914/ENSG00000185920		1.44138
BP	GO:0043410	positive regulation of MAPK cascade	32/580	411/13623	0.000739943	0.0381651	ENSG00000116717/ENSG00000026103/ENSG00000120889/ENSG00000049130/ENSG00000148400/ENSG00000173535/ENSG00000142627/ENSG00000183087/ENSG00000109670/ENSG00000071054/ENSG00000154764/ENSG00000173530/ENSG00000076604/ENSG00000197461/ENSG00000132256/ENSG00000136158/ENSG00000188064/ENSG00000138685/ENSG00000026508/ENSG00000185386/ENSG00000104689/ENSG00000131080/ENSG00000055208/ENSG00000160551/ENSG00000272398…	GADD45A/FAS/TNFRSF10B/KITLG/NOTCH1/TNFRSF10C/EPHA2/GAS6/FBXW7/MAP4K4/WNT7A/TNFRSF10D/TRAF4/PDGFA/TRIM5/SPRY2/WNT7B/FGF2/CD44/MAPK11/TNFRSF10A/EDA2R/TAB2/TAOK1/CD24/MAP2K6/ARRB1/DUSP6/KSR1/ADORA2B/AXL/TRPV4	32	28	ENSG00000116717/ENSG00000026103/ENSG00000120889/ENSG00000049130/ENSG00000148400/ENSG00000173535/ENSG00000142627/ENSG00000183087/ENSG00000109670/ENSG00000071054/ENSG00000154764/ENSG00000173530/ENSG00000076604/ENSG00000197461/ENSG00000132256/ENSG00000188064/ENSG00000138685/ENSG00000026508/ENSG00000185386/ENSG00000104689/ENSG00000131080/ENSG00000055208/ENSG00000272398/ENSG00000137486/ENSG00000141068…	4	ENSG00000136158/ENSG00000160551/ENSG00000108984/ENSG00000139318		1.41833
BP	GO:0007221	positive regulation of transcription of Notch receptor target	5/580	18/13623	0.000742127	0.0381651	ENSG00000148400/ENSG00000100393/ENSG00000004399/ENSG00000114166/ENSG00000005339	NOTCH1/EP300/PLXND1/KAT2B/CREBBP	5	2	ENSG00000148400/ENSG00000114166	3	ENSG00000100393/ENSG00000004399/ENSG00000005339		1.41833
BP	GO:1902254	negative regulation of intrinsic apoptotic signaling pathway by p53 class mediator	5/580	18/13623	0.000742127	0.0381651	ENSG00000135679/ENSG00000170855/ENSG00000161642/ENSG00000048392/ENSG00000026508	MDM2/TRIAP1/ZNF385A/RRM2B/CD44	5	5	ENSG00000135679/ENSG00000170855/ENSG00000161642/ENSG00000048392/ENSG00000026508	0			1.41833
BP	GO:0042246	tissue regeneration	8/580	47/13623	0.000744309	0.0381651	ENSG00000148400/ENSG00000131669/ENSG00000261150/ENSG00000233276/ENSG00000154764/ENSG00000127947/ENSG00000148180/ENSG00000116128	NOTCH1/NINJ1/EPPK1/GPX1/WNT7A/PTPN12/GSN/BCL9	8	6	ENSG00000148400/ENSG00000131669/ENSG00000261150/ENSG00000233276/ENSG00000154764/ENSG00000148180	2	ENSG00000127947/ENSG00000116128		1.41833
BP	GO:0014902	myotube differentiation	11/580	83/13623	0.000755726	0.0383101	ENSG00000130513/ENSG00000167196/ENSG00000148400/ENSG00000233276/ENSG00000157227/ENSG00000262179/ENSG00000164976/ENSG00000162909/ENSG00000185420/ENSG00000024422/ENSG00000116128	GDF15/FBXO22/NOTCH1/GPX1/MMP14/MYMX/MYORG/CAPN2/SMYD3/EHD2/BCL9	11	9	ENSG00000130513/ENSG00000167196/ENSG00000148400/ENSG00000233276/ENSG00000157227/ENSG00000262179/ENSG00000162909/ENSG00000185420/ENSG00000024422	2	ENSG00000164976/ENSG00000116128		1.41669
BP	GO:0001822	kidney development	21/580	229/13623	0.000790736	0.0389495	ENSG00000087088/ENSG00000196562/ENSG00000148400/ENSG00000115884/ENSG00000119630/ENSG00000197461/ENSG00000129654/ENSG00000183943/ENSG00000048392/ENSG00000107796/ENSG00000104267/ENSG00000188064/ENSG00000138685/ENSG00000131914/ENSG00000272398/ENSG00000005884/ENSG00000185920/ENSG00000166949/ENSG00000058262/ENSG00000109083/ENSG00000120738	BAX/SULF2/NOTCH1/SDC1/PGF/PDGFA/FOXJ1/PRKX/RRM2B/ACTA2/CA2/WNT7B/FGF2/LIN28A/CD24/ITGA3/PTCH1/SMAD3/SEC61A1/IFT20/EGR1	21	19	ENSG00000087088/ENSG00000196562/ENSG00000148400/ENSG00000115884/ENSG00000119630/ENSG00000197461/ENSG00000129654/ENSG00000183943/ENSG00000048392/ENSG00000107796/ENSG00000104267/ENSG00000188064/ENSG00000138685/ENSG00000272398/ENSG00000005884/ENSG00000166949/ENSG00000058262/ENSG00000109083/ENSG00000120738	2	ENSG00000131914/ENSG00000185920		1.4095
BP	GO:1903706	regulation of hemopoiesis	29/580	361/13623	0.00079336	0.0389495	ENSG00000125657/ENSG00000168918/ENSG00000124098/ENSG00000049130/ENSG00000148400/ENSG00000183087/ENSG00000109670/ENSG00000154127/ENSG00000196839/ENSG00000129654/ENSG00000157227/ENSG00000157368/ENSG00000167548/ENSG00000104267/ENSG00000119139/ENSG00000172216/ENSG00000100393/ENSG00000131981/ENSG00000116044/ENSG00000006747/ENSG00000105810/ENSG00000118058/ENSG00000114166/ENSG00000179588/ENSG00000092010…	TNFSF9/INPP5D/FAM210B/KITLG/NOTCH1/GAS6/FBXW7/UBASH3B/ADA/FOXJ1/MMP14/IL34/KMT2D/CA2/TJP2/CEBPB/EP300/LGALS3/NFE2L2/SCIN/CDK6/KMT2A/KAT2B/ZFPM1/PSME1/AXL/IL18/ESRRA/CREBBP	29	21	ENSG00000125657/ENSG00000168918/ENSG00000124098/ENSG00000049130/ENSG00000148400/ENSG00000183087/ENSG00000109670/ENSG00000154127/ENSG00000196839/ENSG00000129654/ENSG00000157227/ENSG00000157368/ENSG00000104267/ENSG00000131981/ENSG00000116044/ENSG00000006747/ENSG00000114166/ENSG00000179588/ENSG00000092010/ENSG00000167601/ENSG00000150782	8	ENSG00000167548/ENSG00000119139/ENSG00000172216/ENSG00000100393/ENSG00000105810/ENSG00000118058/ENSG00000173153/ENSG00000005339		1.4095
BP	GO:1901797	negative regulation of signal transduction by p53 class mediator	6/580	27/13623	0.000798732	0.0389495	ENSG00000135679/ENSG00000170855/ENSG00000161642/ENSG00000048392/ENSG00000026508/ENSG00000157540	MDM2/TRIAP1/ZNF385A/RRM2B/CD44/DYRK1A	6	5	ENSG00000135679/ENSG00000170855/ENSG00000161642/ENSG00000048392/ENSG00000026508	1	ENSG00000157540		1.4095
BP	GO:0045637	regulation of myeloid cell differentiation	19/580	198/13623	0.000803263	0.0389495	ENSG00000168918/ENSG00000124098/ENSG00000049130/ENSG00000109670/ENSG00000154127/ENSG00000157368/ENSG00000167548/ENSG00000104267/ENSG00000119139/ENSG00000172216/ENSG00000100393/ENSG00000131981/ENSG00000006747/ENSG00000105810/ENSG00000118058/ENSG00000114166/ENSG00000179588/ENSG00000173153/ENSG00000005339	INPP5D/FAM210B/KITLG/FBXW7/UBASH3B/IL34/KMT2D/CA2/TJP2/CEBPB/EP300/LGALS3/SCIN/CDK6/KMT2A/KAT2B/ZFPM1/ESRRA/CREBBP	19	11	ENSG00000168918/ENSG00000124098/ENSG00000049130/ENSG00000109670/ENSG00000154127/ENSG00000157368/ENSG00000104267/ENSG00000131981/ENSG00000006747/ENSG00000114166/ENSG00000179588	8	ENSG00000167548/ENSG00000119139/ENSG00000172216/ENSG00000100393/ENSG00000105810/ENSG00000118058/ENSG00000173153/ENSG00000005339		1.4095
BP	GO:0070482	response to oxygen levels	27/580	328/13623	0.000825665	0.0396053	ENSG00000124762/ENSG00000135679/ENSG00000107438/ENSG00000026103/ENSG00000173846/ENSG00000148400/ENSG00000141682/ENSG00000119630/ENSG00000160789/ENSG00000161544/ENSG00000181061/ENSG00000196839/ENSG00000157227/ENSG00000078237/ENSG00000143153/ENSG00000104419/ENSG00000272398/ENSG00000168140/ENSG00000100393/ENSG00000116044/ENSG00000162909/ENSG00000166949/ENSG00000005471/ENSG00000116016/ENSG00000092010…	CDKN1A/MDM2/PDLIM1/FAS/PLK3/NOTCH1/PMAIP1/PGF/LMNA/CYGB/HIGD1A/ADA/MMP14/TIGAR/ATP1B1/NDRG1/CD24/VASN/EP300/NFE2L2/CAPN2/SMAD3/ABCB4/EPAS1/PSME1/EGR1/CREBBP	27	25	ENSG00000124762/ENSG00000135679/ENSG00000107438/ENSG00000026103/ENSG00000173846/ENSG00000148400/ENSG00000141682/ENSG00000119630/ENSG00000160789/ENSG00000161544/ENSG00000181061/ENSG00000196839/ENSG00000157227/ENSG00000078237/ENSG00000143153/ENSG00000104419/ENSG00000272398/ENSG00000168140/ENSG00000116044/ENSG00000162909/ENSG00000166949/ENSG00000005471/ENSG00000116016/ENSG00000092010/ENSG00000120738	2	ENSG00000100393/ENSG00000005339		1.40225
BP	GO:0072659	protein localization to plasma membrane	20/580	215/13623	0.000874838	0.0415176	ENSG00000029534/ENSG00000142627/ENSG00000183087/ENSG00000168824/ENSG00000158769/ENSG00000132329/ENSG00000143153/ENSG00000005884/ENSG00000095637/ENSG00000185920/ENSG00000118640/ENSG00000024422/ENSG00000109083/ENSG00000099864/ENSG00000134318/ENSG00000166289/ENSG00000143545/ENSG00000196924/ENSG00000141542/ENSG00000125124	ANK1/EPHA2/GAS6/NSG1/F11R/RAMP1/ATP1B1/ITGA3/SORBS1/PTCH1/VAMP8/EHD2/IFT20/PALM/ROCK2/PLEKHF1/RAB13/FLNA/RAB40B/BBS2	20	17	ENSG00000029534/ENSG00000142627/ENSG00000183087/ENSG00000168824/ENSG00000158769/ENSG00000132329/ENSG00000143153/ENSG00000005884/ENSG00000095637/ENSG00000118640/ENSG00000024422/ENSG00000109083/ENSG00000099864/ENSG00000166289/ENSG00000143545/ENSG00000141542/ENSG00000125124	3	ENSG00000185920/ENSG00000134318/ENSG00000196924		1.38177
BP	GO:0001501	skeletal system development	32/580	416/13623	0.000906063	0.0423475	ENSG00000196562/ENSG00000161642/ENSG00000109670/ENSG00000154764/ENSG00000136378/ENSG00000157227/ENSG00000165804/ENSG00000176890/ENSG00000162496/ENSG00000188064/ENSG00000138685/ENSG00000026508/ENSG00000119139/ENSG00000162551/ENSG00000100393/ENSG00000119042/ENSG00000171316/ENSG00000177189/ENSG00000006747/ENSG00000143816/ENSG00000164050/ENSG00000166949/ENSG00000112210/ENSG00000168487/ENSG00000120549…	SULF2/ZNF385A/FBXW7/WNT7A/ADAMTS7/MMP14/ZNF219/TYMS/DHRS3/WNT7B/FGF2/CD44/TJP2/ALPL/EP300/SATB2/CHD7/RPS6KA3/SCIN/WNT9A/PLXNB1/SMAD3/RAB23/BMP1/KIAA1217/WFIKKN2/ZFPM1/HAPLN3/TIMP1/ESRRA/TRPV4/BBS2	32	25	ENSG00000196562/ENSG00000161642/ENSG00000109670/ENSG00000154764/ENSG00000136378/ENSG00000157227/ENSG00000165804/ENSG00000176890/ENSG00000162496/ENSG00000188064/ENSG00000138685/ENSG00000026508/ENSG00000162551/ENSG00000006747/ENSG00000143816/ENSG00000164050/ENSG00000166949/ENSG00000168487/ENSG00000120549/ENSG00000173714/ENSG00000179588/ENSG00000140511/ENSG00000102265/ENSG00000111199/ENSG00000125124	7	ENSG00000119139/ENSG00000100393/ENSG00000119042/ENSG00000171316/ENSG00000177189/ENSG00000112210/ENSG00000173153		1.37317
BP	GO:0002761	regulation of myeloid leukocyte differentiation	11/580	85/13623	0.000925255	0.0423475	ENSG00000168918/ENSG00000049130/ENSG00000109670/ENSG00000154127/ENSG00000157368/ENSG00000104267/ENSG00000119139/ENSG00000172216/ENSG00000105810/ENSG00000179588/ENSG00000173153	INPP5D/KITLG/FBXW7/UBASH3B/IL34/CA2/TJP2/CEBPB/CDK6/ZFPM1/ESRRA	11	7	ENSG00000168918/ENSG00000049130/ENSG00000109670/ENSG00000154127/ENSG00000157368/ENSG00000104267/ENSG00000179588	4	ENSG00000119139/ENSG00000172216/ENSG00000105810/ENSG00000173153		1.37317
BP	GO:0001666	response to hypoxia	25/580	297/13623	0.0009262	0.0423475	ENSG00000135679/ENSG00000107438/ENSG00000173846/ENSG00000148400/ENSG00000141682/ENSG00000119630/ENSG00000160789/ENSG00000161544/ENSG00000181061/ENSG00000196839/ENSG00000157227/ENSG00000078237/ENSG00000143153/ENSG00000104419/ENSG00000272398/ENSG00000168140/ENSG00000100393/ENSG00000116044/ENSG00000162909/ENSG00000166949/ENSG00000005471/ENSG00000116016/ENSG00000092010/ENSG00000120738/ENSG00000005339	MDM2/PDLIM1/PLK3/NOTCH1/PMAIP1/PGF/LMNA/CYGB/HIGD1A/ADA/MMP14/TIGAR/ATP1B1/NDRG1/CD24/VASN/EP300/NFE2L2/CAPN2/SMAD3/ABCB4/EPAS1/PSME1/EGR1/CREBBP	25	23	ENSG00000135679/ENSG00000107438/ENSG00000173846/ENSG00000148400/ENSG00000141682/ENSG00000119630/ENSG00000160789/ENSG00000161544/ENSG00000181061/ENSG00000196839/ENSG00000157227/ENSG00000078237/ENSG00000143153/ENSG00000104419/ENSG00000272398/ENSG00000168140/ENSG00000116044/ENSG00000162909/ENSG00000166949/ENSG00000005471/ENSG00000116016/ENSG00000092010/ENSG00000120738	2	ENSG00000100393/ENSG00000005339		1.37317
BP	GO:1902105	regulation of leukocyte differentiation	18/580	185/13623	0.000930298	0.0423475	ENSG00000125657/ENSG00000168918/ENSG00000049130/ENSG00000183087/ENSG00000109670/ENSG00000154127/ENSG00000196839/ENSG00000129654/ENSG00000157227/ENSG00000157368/ENSG00000104267/ENSG00000119139/ENSG00000172216/ENSG00000105810/ENSG00000179588/ENSG00000167601/ENSG00000150782/ENSG00000173153	TNFSF9/INPP5D/KITLG/GAS6/FBXW7/UBASH3B/ADA/FOXJ1/MMP14/IL34/CA2/TJP2/CEBPB/CDK6/ZFPM1/AXL/IL18/ESRRA	18	14	ENSG00000125657/ENSG00000168918/ENSG00000049130/ENSG00000183087/ENSG00000109670/ENSG00000154127/ENSG00000196839/ENSG00000129654/ENSG00000157227/ENSG00000157368/ENSG00000104267/ENSG00000179588/ENSG00000167601/ENSG00000150782	4	ENSG00000119139/ENSG00000172216/ENSG00000105810/ENSG00000173153		1.37317
BP	GO:0045861	negative regulation of proteolysis	22/580	249/13623	0.00098351	0.0443175	ENSG00000135679/ENSG00000170855/ENSG00000120889/ENSG00000173535/ENSG00000183087/ENSG00000233276/ENSG00000173530/ENSG00000106366/ENSG00000170540/ENSG00000175793/ENSG00000117676/ENSG00000128965/ENSG00000026508/ENSG00000104689/ENSG00000164611/ENSG00000145779/ENSG00000177189/ENSG00000135596/ENSG00000143816/ENSG00000137486/ENSG00000173714/ENSG00000102265	MDM2/TRIAP1/TNFRSF10B/TNFRSF10C/GAS6/GPX1/TNFRSF10D/SERPINE1/ARL6IP1/SFN/RPS6KA1/CHAC1/CD44/TNFRSF10A/PTTG1/TNFAIP8/RPS6KA3/MICAL1/WNT9A/ARRB1/WFIKKN2/TIMP1	22	20	ENSG00000135679/ENSG00000170855/ENSG00000120889/ENSG00000173535/ENSG00000183087/ENSG00000233276/ENSG00000173530/ENSG00000106366/ENSG00000170540/ENSG00000175793/ENSG00000117676/ENSG00000026508/ENSG00000104689/ENSG00000164611/ENSG00000145779/ENSG00000135596/ENSG00000143816/ENSG00000137486/ENSG00000173714/ENSG00000102265	2	ENSG00000128965/ENSG00000177189		1.35342
MF	GO:0000982	transcription factor activity, RNA polymerase II proximal promoter sequence-specific DNA binding	32/579	350/13720	3.36e-05	0.025942	ENSG00000159388/ENSG00000175592/ENSG00000069812/ENSG00000129654/ENSG00000165804/ENSG00000188313/ENSG00000148411/ENSG00000118263/ENSG00000075426/ENSG00000185591/ENSG00000175832/ENSG00000172216/ENSG00000136603/ENSG00000119042/ENSG00000181722/ENSG00000072310/ENSG00000129173/ENSG00000197063/ENSG00000198081/ENSG00000158711/ENSG00000162419/ENSG00000116016/ENSG00000181444/ENSG00000179588/ENSG00000197114…	BTG2/FOSL1/HES2/FOXJ1/ZNF219/PLSCR1/NACC2/KLF7/FOSL2/SP1/ETV4/CEBPB/SKIL/SATB2/ZBTB20/SREBF1/E2F8/MAFG/ZBTB14/ELK4/GMEB1/EPAS1/ZNF467/ZFPM1/ZGPAT/ETV1/CEBPG/EGR1/NR2C2/ESRRA/NFIL3/CREBBP	32	12	ENSG00000159388/ENSG00000175592/ENSG00000069812/ENSG00000129654/ENSG00000165804/ENSG00000188313/ENSG00000148411/ENSG00000075426/ENSG00000116016/ENSG00000179588/ENSG00000120738/ENSG00000165030	20	ENSG00000118263/ENSG00000185591/ENSG00000175832/ENSG00000172216/ENSG00000136603/ENSG00000119042/ENSG00000181722/ENSG00000072310/ENSG00000129173/ENSG00000197063/ENSG00000198081/ENSG00000158711/ENSG00000162419/ENSG00000181444/ENSG00000197114/ENSG00000006468/ENSG00000153879/ENSG00000177463/ENSG00000173153/ENSG00000005339		1.586
MF	GO:0005031	tumor necrosis factor-activated receptor activity	6/579	22/13720	0.00023012	0.0496697	ENSG00000026103/ENSG00000120889/ENSG00000173535/ENSG00000173530/ENSG00000104689/ENSG00000131080	FAS/TNFRSF10B/TNFRSF10C/TNFRSF10D/TNFRSF10A/EDA2R	6	6	ENSG00000026103/ENSG00000120889/ENSG00000173535/ENSG00000173530/ENSG00000104689/ENSG00000131080	0			1.30391
MF	GO:0005035	death receptor activity	6/579	22/13720	0.00023012	0.0496697	ENSG00000026103/ENSG00000120889/ENSG00000173535/ENSG00000173530/ENSG00000104689/ENSG00000131080	FAS/TNFRSF10B/TNFRSF10C/TNFRSF10D/TNFRSF10A/EDA2R	6	6	ENSG00000026103/ENSG00000120889/ENSG00000173535/ENSG00000173530/ENSG00000104689/ENSG00000131080	0			1.30391
MF	GO:0000987	proximal promoter sequence-specific DNA binding	31/579	380/13720	0.000351489	0.0496697	ENSG00000175592/ENSG00000069812/ENSG00000129654/ENSG00000165804/ENSG00000148411/ENSG00000118263/ENSG00000075426/ENSG00000185591/ENSG00000175832/ENSG00000111087/ENSG00000172216/ENSG00000136603/ENSG00000100393/ENSG00000119042/ENSG00000072310/ENSG00000171316/ENSG00000129173/ENSG00000197063/ENSG00000198081/ENSG00000158711/ENSG00000162419/ENSG00000166949/ENSG00000185420/ENSG00000179588/ENSG00000197114…	FOSL1/HES2/FOXJ1/ZNF219/NACC2/KLF7/FOSL2/SP1/ETV4/GLI1/CEBPB/SKIL/EP300/SATB2/SREBF1/CHD7/E2F8/MAFG/ZBTB14/ELK4/GMEB1/SMAD3/SMYD3/ZFPM1/ZGPAT/ETV1/CEBPG/NR2C2/ESRRA/NFIL3/CREBBP	31	10	ENSG00000175592/ENSG00000069812/ENSG00000129654/ENSG00000165804/ENSG00000148411/ENSG00000075426/ENSG00000166949/ENSG00000185420/ENSG00000179588/ENSG00000165030	21	ENSG00000118263/ENSG00000185591/ENSG00000175832/ENSG00000111087/ENSG00000172216/ENSG00000136603/ENSG00000100393/ENSG00000119042/ENSG00000072310/ENSG00000171316/ENSG00000129173/ENSG00000197063/ENSG00000198081/ENSG00000158711/ENSG00000162419/ENSG00000197114/ENSG00000006468/ENSG00000153879/ENSG00000177463/ENSG00000173153/ENSG00000005339		1.30391
MF	GO:0043028	cysteine-type endopeptidase regulator activity involved in apoptotic process	7/579	34/13720	0.000457297	0.0496697	ENSG00000185088/ENSG00000183087/ENSG00000117676/ENSG00000145779/ENSG00000177189/ENSG00000137486/ENSG00000118412	RPS27L/GAS6/RPS6KA1/TNFAIP8/RPS6KA3/ARRB1/CASP8AP2	7	5	ENSG00000185088/ENSG00000183087/ENSG00000117676/ENSG00000145779/ENSG00000137486	2	ENSG00000177189/ENSG00000118412		1.30391
MF	GO:0000978	RNA polymerase II proximal promoter sequence-specific DNA binding	30/579	369/13720	0.000461224	0.0496697	ENSG00000175592/ENSG00000069812/ENSG00000129654/ENSG00000165804/ENSG00000148411/ENSG00000118263/ENSG00000075426/ENSG00000185591/ENSG00000175832/ENSG00000111087/ENSG00000172216/ENSG00000136603/ENSG00000100393/ENSG00000119042/ENSG00000072310/ENSG00000171316/ENSG00000129173/ENSG00000197063/ENSG00000198081/ENSG00000158711/ENSG00000162419/ENSG00000166949/ENSG00000185420/ENSG00000179588/ENSG00000197114…	FOSL1/HES2/FOXJ1/ZNF219/NACC2/KLF7/FOSL2/SP1/ETV4/GLI1/CEBPB/SKIL/EP300/SATB2/SREBF1/CHD7/E2F8/MAFG/ZBTB14/ELK4/GMEB1/SMAD3/SMYD3/ZFPM1/ZGPAT/ETV1/CEBPG/NR2C2/ESRRA/NFIL3	30	10	ENSG00000175592/ENSG00000069812/ENSG00000129654/ENSG00000165804/ENSG00000148411/ENSG00000075426/ENSG00000166949/ENSG00000185420/ENSG00000179588/ENSG00000165030	20	ENSG00000118263/ENSG00000185591/ENSG00000175832/ENSG00000111087/ENSG00000172216/ENSG00000136603/ENSG00000100393/ENSG00000119042/ENSG00000072310/ENSG00000171316/ENSG00000129173/ENSG00000197063/ENSG00000198081/ENSG00000158711/ENSG00000162419/ENSG00000197114/ENSG00000006468/ENSG00000153879/ENSG00000177463/ENSG00000173153		1.30391
MF	GO:0001078	transcriptional repressor activity, RNA polymerase II proximal promoter sequence-specific DNA binding	14/579	119/13720	0.000484183	0.0496697	ENSG00000159388/ENSG00000069812/ENSG00000165804/ENSG00000148411/ENSG00000172216/ENSG00000136603/ENSG00000181722/ENSG00000129173/ENSG00000198081/ENSG00000179588/ENSG00000197114/ENSG00000173153/ENSG00000165030/ENSG00000005339	BTG2/HES2/ZNF219/NACC2/CEBPB/SKIL/ZBTB20/E2F8/ZBTB14/ZFPM1/ZGPAT/ESRRA/NFIL3/CREBBP	14	6	ENSG00000159388/ENSG00000069812/ENSG00000165804/ENSG00000148411/ENSG00000179588/ENSG00000165030	8	ENSG00000172216/ENSG00000136603/ENSG00000181722/ENSG00000129173/ENSG00000198081/ENSG00000197114/ENSG00000173153/ENSG00000005339		1.30391
MF	GO:0031406	carboxylic acid binding	16/579	149/13720	0.000554579	0.0496697	ENSG00000080546/ENSG00000130766/ENSG00000076351/ENSG00000135821/ENSG00000176890/ENSG00000187134/ENSG00000079215/ENSG00000178445/ENSG00000026508/ENSG00000130707/ENSG00000185551/ENSG00000072682/ENSG00000072571/ENSG00000084774/ENSG00000100983/ENSG00000140511	SESN1/SESN2/SLC46A1/GLUL/TYMS/AKR1C1/SLC1A3/GLDC/CD44/ASS1/NR2F2/P4HA2/HMMR/CAD/GSS/HAPLN3	16	14	ENSG00000080546/ENSG00000130766/ENSG00000076351/ENSG00000135821/ENSG00000176890/ENSG00000187134/ENSG00000079215/ENSG00000178445/ENSG00000026508/ENSG00000130707/ENSG00000072682/ENSG00000072571/ENSG00000100983/ENSG00000140511	2	ENSG00000185551/ENSG00000084774		1.30391
MF	GO:0016597	amino acid binding	8/579	46/13720	0.000605042	0.0496697	ENSG00000080546/ENSG00000130766/ENSG00000135821/ENSG00000079215/ENSG00000178445/ENSG00000130707/ENSG00000084774/ENSG00000100983	SESN1/SESN2/GLUL/SLC1A3/GLDC/ASS1/CAD/GSS	8	7	ENSG00000080546/ENSG00000130766/ENSG00000135821/ENSG00000079215/ENSG00000178445/ENSG00000130707/ENSG00000100983	1	ENSG00000084774		1.30391
MF	GO:0043177	organic acid binding	16/579	151/13720	0.000642558	0.0496697	ENSG00000080546/ENSG00000130766/ENSG00000076351/ENSG00000135821/ENSG00000176890/ENSG00000187134/ENSG00000079215/ENSG00000178445/ENSG00000026508/ENSG00000130707/ENSG00000185551/ENSG00000072682/ENSG00000072571/ENSG00000084774/ENSG00000100983/ENSG00000140511	SESN1/SESN2/SLC46A1/GLUL/TYMS/AKR1C1/SLC1A3/GLDC/CD44/ASS1/NR2F2/P4HA2/HMMR/CAD/GSS/HAPLN3	16	14	ENSG00000080546/ENSG00000130766/ENSG00000076351/ENSG00000135821/ENSG00000176890/ENSG00000187134/ENSG00000079215/ENSG00000178445/ENSG00000026508/ENSG00000130707/ENSG00000072682/ENSG00000072571/ENSG00000100983/ENSG00000140511	2	ENSG00000185551/ENSG00000084774		1.30391

## Sheet: Table S2
Table S2: RNA-seq in CAL51 Tala vs untreated cells as shown in Fig 1A. Autophagy related genes (from Bordi et al, 2021)68 highlighted in grey. Genes related to positive regulation of the proteasome (GO:1901800) are highlighted in red.
Gene	log2(FoldChange)	-log10(padj)					Key:
SESN1	1.5016	13					GO:0043161	proteasome-mediated ubiquitin-dependent catabolic processes
SPATA18	2.50518	9.55					Autophagy related genes	from Bordi et al, 2021)
TP53INP1	1.33999	8.63					GO:1901800	Genes related to positive regulation of the proteasome
DRAM1	1.35148	7.5
SESN2	0.881131	4.89
PMAIP1	1.23312	3.32
MYO6	1.27228	1.95
EI24	0.495018	1.88
ADA	0.712189	1.57
TSPAN1	1.07174	1.21
RPS6KA1	0.40172	0.754
RAB1A	0.370054	0.608
ATP6AP2	0.360207	0.313
SP1	-0.32626	0.308
CEBPB	-0.43928	0.213
NFE2L2	0.294886	0.0614
CAPN2	0.339859	0.0563
WNK1	-0.28743	0.0476
PRKAB1	0.382497	0.0423
RAB23	-0.36852	0.00431
FEZ1	1.7869	0.00266
EPAS1	1.38416	0.00266
CTSF	0.43234	1.1e-06
CLCN5	-0.37452	1.1e-06
ATG4A	0.654301	1.1e-06
NEU1	0.307192	1.1e-06
MAN2B1	0.299431	1.1e-06
WDFY3	-0.29307	1.1e-06
HERC1	-0.36409	1.1e-06
EGR1	0.850035	1.1e-06
ARL8A	0.402558	1.1e-06
CDKN1A	2.76131	95.5
FDXR	2.63412	69.3
PHLDA3	2.43977	60.7
GDF15	2.87542	57.8
CROT	1.87816	34.7
BTG2	1.97967	32.2
MDM2	1.43922	25
AEN	1.42811	22
DDB2	1.60901	21.9
BAX	1.39192	20.7
PDLIM1	1.33127	18.5
CYFIP2	1.2034	18
BBC3	1.68631	16
GADD45A	1.67329	15.2
EPS8L2	1.09892	15.2
RPS27L	1.51081	15
CMBL	1.36829	14.2
SULF2	2.28744	10.6
NECTIN4	3.02776	10.5
SYTL1	1.30974	10.4
PPM1D	1.21308	10.3
GAS6-AS1	4.0715	9.88
SLC52A1	2.24817	9.57
APOBEC3C	1.17978	9.47
FAS	2.74881	9.45
PLIN4	2.05091	9.34
PLK3	1.37625	8.86
TNFSF9	1.352	8.69
FOSL1	1.64425	8.58
CDC42BPG	1.5342	8.54
INPP5D	1.87899	8.33
RINL	1.24153	7.57
ASTN2	1.54718	7.57
TRIAP1	1.06439	7.4
TNFRSF10B	0.903818	7.32
POLH	1.10878	7.09
ISCU	0.899858	6.99
ZNF385A	0.946867	6.58
ANK1	0.773417	6.53
ZMAT3	1.06999	6.51
CCNG1	0.769102	6.3
IER5	0.812444	6.13
TCEA3	1.28201	6.11
IKBIP	0.814393	6.11
TP53I3	1.13632	6.1
MICB	0.827046	6.1
MAGED4	3.19009	6.1
RETSAT	0.940285	6.05
DCP1B	1.1096	5.88
DGKA	1.04815	5.88
FAM210B	0.883775	5.63
TRIM22	2.00353	5.41
MICALL1	0.803814	5.41
XPC	0.818583	5.35
KITLG	0.922532	5.35
FBXO22	0.803535	5.35
NOTCH1	0.728585	5.29
NTPCR	0.959767	5.29
NINJ1	0.916239	5.04
TNFRSF10C	2.00551	4.83
EPHA2	0.766824	4.83
SEMA6B	0.67117	4.8
ASCC3	0.702925	4.8
PLXNB2	0.633136	4.7
CERNA2	1.01649	4.47
SUSD6	1.02551	4.39
TOB1	0.881563	4.31
GAS6	2.31902	4.3
KRT17	3.0573	4.07
SAMHD1	0.641138	3.97
ZNF488	1.38625	3.91
PLCD3	0.677192	3.83
EPPK1	1.11961	3.76
PTPRM	0.776791	3.59
NADSYN1	0.743403	3.52
HSPA4L	0.703004	3.42
DPYSL4	1.98243	3.35
H1F0	-0.60517	3.33
RPL23AP82	1.01291	3.26
LACC1	1.6087	3.23
SDC1	0.658167	3.23
KCNMB4	1.12761	3.16
CDIP1	0.855242	3.06
SLC12A4	0.647139	3.04
UBE2F	1.10138	3.04
FAM83H	0.609349	3.02
FBXW7	0.686996	3.01
ACER2	1.49314	2.99
PGF	1.47362	2.94
MAP4K4	0.565602	2.9
UBASH3B	1.49944	2.89
BLOC1S2	0.664626	2.85
AL158206.1	1.68842	2.83
PURPL	1.60549	2.83
KANK3	2.92615	2.52
PRODH	2.38528	2.49
SLC46A1	0.916905	2.41
FRMD4A	0.721672	2.41
STEAP3	0.655804	2.37
TMEM30A	0.514286	2.33
NTN1	2.36783	2.27
PARP10	0.708068	2.27
CEL	2.17918	2.25
TP53TG1	1.29468	2.17
GPX1	0.64607	2.17
NSG1	0.74268	2.13
PGPEP1	0.776713	2.13
SRA1	0.725668	2.11
PIDD1	0.751954	2.1
ISYNA1	0.522821	2.08
WNT7A	1.16353	1.99
LMNA	0.572213	1.99
REEP2	0.860681	1.95
TNFRSF10D	0.610202	1.95
TRAF4	0.515224	1.88
CCDC90B	0.695038	1.88
NALT1	2.33006	1.87
PCNA	0.533816	1.83
CENPE	-0.5531	1.83
CYGB	0.737005	1.81
SPCS2P4	1.78927	1.8
C22orf23	1.28404	1.7
HIGD1A	0.454568	1.7
PACSIN3	0.623636	1.69
ADAMTS7	1.71146	1.68
PLTP	0.578338	1.68
SCN4B	4.38583	1.68
PHPT1	0.538888	1.61
SERPINE1	1.49028	1.57
LIMK2	0.638645	1.57
PROCR	0.658932	1.51
PLXNB3	1.04376	1.51
SRGAP3	1.49494	1.46
PDGFA	1.30922	1.46
TRIM5	0.632134	1.44
ARL6IP1	0.442873	1.44
MVP	0.687923	1.42
UBE2C	0.544617	1.4
HES2	1.45587	1.38
F11R	0.531465	1.36
TUBB4A	0.768002	1.34
FLNC	0.604006	1.33
FOXJ1	0.796626	1.31
GLUL	0.486633	1.3
LNCTAM34A	2.43542	1.26
SFN	0.519247	1.26
MMP14	0.402537	1.26
POU2F1	-0.50284	1.24
SNN	0.487928	1.23
EDN2	1.459	1.2
GAL3ST4	2.70063	1.2
RNF19B	0.509585	1.19
FRMPD2	2.64609	1.17
ZNF219	0.619636	1.13
STAG1	-0.52965	1.13
DENND2D	1.24436	1.12
SEMA3B	0.493963	1.1
PARD6G	0.68335	1.1
PTGFRN	0.437233	1.08
COQ8A	0.607887	1.07
TTYH3	0.412923	1.07
XPOT	-0.43857	1.06
XPR1	0.42345	1.06
PRKX	0.476094	1.06
IL34	5.62611	1.06
MFGE8	0.42345	1.05
ZNF79	0.878183	1.04
KLHL30	1.44711	1.04
BTG3	0.506577	1.01
TMEM63B	0.46599	1.01
TAP1	0.64086	1.01
CLDN19	0.668023	1.01
RPS19	0.472635	1.01
ALMS1	-0.55851	1.01
RRM2B	0.499445	1.01
KPNA2	0.377734	1.01
GRAMD4	0.446133	1.01
LINC00475	3.62147	0.976
NECTIN1	0.401317	0.927
MKI67	-0.49026	0.92
TYMS	0.413566	0.92
UNC5A	2.16593	0.907
ACTA2	1.91545	0.896
NEURL1B	0.707602	0.896
STK17A	0.589312	0.893
SPRY2	-0.385	0.876
NIPAL1	0.503724	0.876
NDUFAF8	0.507963	0.858
SIL1	0.578291	0.854
ANKRA2	0.783722	0.854
KMT2D	-0.45381	0.854
TMEM8B	0.70693	0.845
SLC7A1	-0.52683	0.813
SMG1	-0.4061	0.798
AMZ2	0.454287	0.788
RD3	0.917918	0.751
RGS16	1.1513	0.739
ANKRD65	2.09006	0.739
STOM	0.755194	0.739
DHRS3	0.547194	0.728
AKR1C1	0.419966	0.724
PTGES	0.721334	0.724
PLSCR1	0.506544	0.71
CA2	0.406837	0.693
IGFBP7	0.438282	0.679
WNT7B	0.93425	0.677
AC124276.1	5.95193	0.677
LRMP	0.600698	0.672
PLEKHG1	2.28221	0.667
SLC1A3	0.519944	0.642
RHOD	0.701288	0.629
TIGAR	1.40912	0.626
SLC35E3	0.507743	0.598
H1FX	-0.41041	0.597
TMEM68	0.52758	0.588
SLC38A1	-0.37935	0.585
RAMP1	2.46768	0.585
S100A4	0.553861	0.579
TCEAL7	0.652305	0.579
KIF15	-0.4327	0.572
GRAMD2A	0.491298	0.572
TMEM69	0.454473	0.572
TYMSOS	0.871809	0.541
AL135905.1	2.02104	0.533
MYMX	5.12152	0.533
PRTG	-0.46795	0.533
NACC2	0.373133	0.531
TCAF1P1	-0.97854	0.531
C1R	0.859915	0.531
FGF2	0.581474	0.522
PPL	1.1792	0.522
ZNF703	0.453036	0.514
SERTAD1	0.786868	0.503
SCNN1A	0.549352	0.503
RAP2B	0.491977	0.497
GLDC	0.444079	0.482
GPRIN3	-0.50286	0.472
PLIN5	1.17262	0.464
KLF7	-1.05664	0.463
SMIM10L2A	1.25292	0.442
CHAC1	-0.81057	0.431
AC233968.1	2.32433	0.431
FRMD8	0.3679	0.419
SCD5	0.430054	0.405
RIF1	-0.36681	0.403
ATP1B1	0.334653	0.39
TM7SF2	0.393312	0.39
CD44	0.33924	0.388
BEND3	-0.47673	0.381
CEP350	-0.37779	0.38
CCNY	0.368023	0.38
PAQR4	-0.38572	0.365
QSER1	-0.34706	0.362
ZCCHC2	-0.48954	0.361
RABL2B	0.479284	0.358
NHLRC2	-0.37274	0.357
TEAD3	0.516786	0.352
AL390198.2	5.70808	0
NUS1P1	-2.17242	0.348
ANXA4	0.368642	0.335
HCFC1	-0.33666	0.335
SSTR5	2.20395	0.333
MR1	1.21206	0.33
GDPD5	0.552008	0.33
CELF2	1.47831	0.33
MAPK11	0.448296	0.33
SRRM2	-0.29548	0.33
LIN28A	-0.39308	0.329
BLCAP	0.400901	0.32
RBPMS2	0.412366	0.32
SIGLEC14	2.1562	0.32
TNFRSF10A	0.705132	0.32
APLP1	0.368948	0.32
AL109976.1	2.92958	0.319
ATP8A1	-0.44841	0.313
Z92544.2	1.26856	0.313
FOSL2	0.361168	0.313
TJP2	-0.61829	0.313
EPN3	1.53002	0.31
BIK	1.32737	0.308
STARD10	0.449873	0.308
TOM1L2	0.410968	0.307
DICER1	-0.3224	0.307
EDA2R	2.4019	0.307
ARHGEF3	0.556179	0.307
CHD1	-0.3587	0.301
PTTG1	0.386242	0.3
RPL23AP7	0.806155	0.283
FZD2	-0.44491	0.283
FADS3	0.409146	0.283
RHBDF2	0.412627	0.277
SMAGP	0.564143	0.277
MAPK13	1.18368	0.265
LRG1	0.553642	0.26
B4GALT5	0.299209	0.258
SACS	-0.35561	0.258
TMEM229B	2.14774	0.257
SPATA20	0.337845	0.256
TAB2	0.322434	0.256
ETV4	-0.38519	0.256
NDRG1	0.35562	0.251
METTL7A	0.451423	0.242
CES2	0.418403	0.242
TM7SF3	0.340196	0.24
COL9A3	1.48411	0.24
TAOK1	-0.33886	0.24
POMK	-0.54856	0.239
RIN1	0.539606	0.234
INO80D	-0.45971	0.223
SLC2A12	0.729766	0.223
CD24	0.372084	0.221
COMMD6	0.825523	0.218
PNMA2	0.478866	0.215
GLI1	-0.57948	0.214
CLSPN	-0.3673	0.209
VASN	0.586764	0.209
MIDN	-0.33582	0.207
COX6C	0.340683	0.2
AL138781.1	1.80847	0.2
CAPS	0.596876	0.198
OLFM2	0.379501	0.198
PLXDC1	0.923514	0.198
CAPG	0.428841	0.194
ITGA3	0.388908	0.191
SKIL	-0.37024	0.188
APOBEC3B	0.455638	0.184
SORBS1	0.661695	0.184
HEATR1	-0.31666	0.182
CCNE2	-0.67557	0.18
ASS1	0.315599	0.18
PTCH1	-0.40254	0.18
ANAPC1	-0.31079	0.174
ZBED3	-0.37817	0.172
FBXO44	0.567298	0.172
ALPL	0.445901	0.172
EP300	-0.33326	0.172
S1PR3	0.766914	0.169
SATB2	-0.54272	0.163
TAF7L	2.50281	0.163
TNFAIP8	0.542926	0.16
LBH	0.611852	0.155
KLLN	1.18353	0.155
ZBTB20	-1.16797	0.147
PRAG1	0.322553	0.145
MYORG	-0.29043	0.145
SHANK3	0.404244	0.142
USF3	-0.42107	0.141
LGALS3	0.394386	0.141
DRAXIN	2.73725	0.137
KCNK6	0.731521	0.132
PTPN12	-0.3031	0.129
GAMT	0.391602	0.119
SREBF1	-0.31452	0.119
CHD7	-0.33985	0.117
PLXND1	-0.27137	0.113
E2F8	-0.35477	0.112
POLA1	-0.33674	0.107
ELFN2	0.494747	0.102
SNX2	0.307778	0.102
PCNT	-0.30832	0.091
PHLDB3	0.574539	0.091
AGAP2	0.538533	0.0902
CHML	-0.43043	0.0902
AGO2	-0.31464	0.0902
RTN4RL1	1.40281	0.0892
KRT80	1.70687	0.0892
PRR12	-0.31562	0.0855
TKT	0.289126	0.0834
PEG10	-0.26615	0.083
PLD3	0.337359	0.0826
RABGGTA	0.438623	0.0823
AL157394.1	5.29029	0
AKAP11	-0.35573	0.0733
MEGF6	0.329552	0.0733
MAP2K6	-0.48764	0.0733
SMC3	-0.28285	0.0642
USP24	-0.30301	0.0635
BPTF	-0.29057	0.0614
LGALS7B	0.894216	0.0614
CALM2	0.316562	0.0614
GSN	0.424365	0.0614
ITGB4	0.50485	0.0614
NR2F2	-0.26626	0.0614
BLVRB	0.393609	0.0581
P4HA2	0.423726	0.0581
RPL29P11	1.44032	0.0563
RPS6KA3	-0.32933	0.0563
AL031587.5	1.10809	0.0563
TNFAIP8L1	0.347259	0.0563
LCAT	0.787085	0.0559
HMMR	0.313452	0.0553
GPSM1	0.646648	0.0542
ARID1A	-0.29014	0.0542
AC013451.2	3.66721	0.0476
SCIN	0.448318	0.0476
MICAL1	0.467946	0.0476
PLCL2	1.68639	0.0468
TP53I11	0.366021	0.0468
DENND6B	0.8428	0.0423
AC106820.4	0.887006	0.0423
NWD1	2.20023	0.0423
WNT9A	1.10321	0.0419
VSIR	0.548921	0.0412
MAFG	-0.33972	0.0397
ARRB1	0.431155	0.0373
GLS2	1.79669	0.0336
EVPL	-0.3295	0.0336
CHST6	0.603668	0.0336
FASN	-0.26457	0.0336
RANBP2	-0.2718	0.0318
IQANK1	1.12013	0.0318
CCSER2	0.316824	0.0318
CDC42EP3	0.636949	0.0308
IRF2BP1	-0.3568	0.03
AL139158.2	2.25678	0.0294
POMGNT1	0.324886	0.0253
ZBTB14	-0.42533	0.0242
MGRN1	0.286452	0.023
INPP4A	0.346093	0.023
PBRM1	-0.31581	0.0203
LINC01451	5.15619	0
HSDL2	0.289058	0.0196
AC106820.3	-3.0867	0.0196
CYSRT1	1.24951	0.0196
PLXNB1	0.317751	0.0196
ITM2B	0.264666	0.0196
ELK4	-0.32014	0.0156
SRCAP	-0.50993	0.0135
DUSP6	-0.27741	0.0135
PGBD5	0.358662	0.0135
KCNN4	2.00715	0.0135
GMEB1	-0.40527	0.0125
USP34	-0.29295	0.0125
S100Z	0.993868	0.0125
SMAD3	0.307799	0.00884
ABCB4	3.12909	0.00726
PKD1P1	1.93398	0.00459
EIF4G1	-0.24658	0.00266
TPR	-0.27212	0.00266
AKAP9	-0.35793	0.00266
FAM110D	-0.72961	0.00266
JPT1	0.31161	0.00266
AURKA	0.295292	0.00266
SEC31A	0.264123	0.00266
NCS1	0.349949	0.00266
SEC61A1	0.261495	1.1e-06
BMP1	0.361262	1.1e-06
FCGBP	0.320504	1.1e-06
GRINA	0.28893	1.1e-06
E2F7	0.328602	1.1e-06
CASP8AP2	-0.36734	1.1e-06
PNPO	0.374009	1.1e-06
PFKFB3	0.287572	1.1e-06
ESYT2	0.276657	1.1e-06
ZNF467	-0.37874	1.1e-06
CALD1	0.252545	1.1e-06
CALCRL	-0.35295	1.1e-06
SPEN	-0.2898	1.1e-06
AC113191.1	-0.4929	1.1e-06
MYBPHL	2.36588	1.1e-06
SMCHD1	-0.2775	1.1e-06
SHISA9	0.637582	1.1e-06
CEACAM20	-5.01396	0
MTR	-0.3373	1.1e-06
SMYD3	0.494473	1.1e-06
CDK6	-0.32623	1.1e-06
RPL23AP53	1.0461	1.1e-06
HERC2	-0.33815	1.1e-06
SERF1B	-1.51218	1.1e-06
PTRH2	0.458496	1.1e-06
SOST	0.523001	1.1e-06
PRMT2	0.296387	1.1e-06
MTHFD2L	-0.52152	1.1e-06
AC104564.2	-5.0079	0
LRRC58	-0.2933	1.1e-06
GPC5	1.6279	1.1e-06
PTP4A2	-0.25137	1.1e-06
Mar-02	0.535343	1.1e-06
KSR1	0.384214	1.1e-06
BRD1	-0.3136	1.1e-06
MDN1	-0.37971	1.1e-06
LCOR	-0.31632	1.1e-06
ADORA2B	0.909889	1.1e-06
HIPK1	-0.28005	1.1e-06
SLC4A11	0.585833	1.1e-06
TMA7	0.40092	1.1e-06
THSD1	0.792747	1.1e-06
MTX1P1	0.960738	1.1e-06
MAST4	0.693738	1.1e-06
EML2	0.475311	1.1e-06
EP400	-0.28797	1.1e-06
GABPB2	-0.43408	1.1e-06
VAMP8	0.420258	1.1e-06
GALM	0.363589	1.1e-06
CCDC102B	-3.39362	1.1e-06
ESPNL	1.50495	1.1e-06
XG	0.745941	1.1e-06
NKX6-3	0.480217	1.1e-06
POGZ	-0.29802	1.1e-06
KMT2A	-0.31072	1.1e-06
PCNP	0.255673	1.1e-06
CA12	0.330075	1.1e-06
PERP	0.298267	1.1e-06
ZNF561	0.37049	1.1e-06
EHD2	0.380789	1.1e-06
WBP1	0.928866	1.1e-06
KCTD15	-0.32296	1.1e-06
GVQW2	1.94236	1.1e-06
MED4	0.327825	1.1e-06
OSBPL6	-0.7782	1.1e-06
AMOTL1	0.347548	1.1e-06
KRT19	0.334926	1.1e-06
CAPN15	-0.25716	1.1e-06
SLC26A1	-0.47182	1.1e-06
POU3F1	2.78374	1.1e-06
KIAA1217	0.553478	1.1e-06
BCL9	-0.24983	1.1e-06
WFIKKN2	4.22043	0
HACD2	-0.28187	1.1e-06
EPB41L1	0.296506	1.1e-06
S100A16	0.346894	1.1e-06
ZNF236	-0.38048	1.1e-06
OSBPL3	0.364841	1.1e-06
TUBA1C	0.273097	1.1e-06
INHBE	-1.01984	1.1e-06
DYRK1A	-0.28021	1.1e-06
KAT2B	0.388115	1.1e-06
KPNB1	-0.24627	1.1e-06
CYB5A	0.303005	1.1e-06
CAD	-0.25584	1.1e-06
GPRC5B	0.273769	1.1e-06
FREM2	-0.52594	1.1e-06
GOLGA2P7	-0.8336	1.1e-06
AC145207.9	-3.33371	1.1e-06
ICMT	-0.26082	1.1e-06
SON	-0.23919	1.1e-06
ADAP2	0.567331	1.1e-06
LYPLA2	0.300142	1.1e-06
IFT20	0.508225	1.1e-06
USP42	-0.31425	1.1e-06
FCHSD2	0.32425	1.1e-06
PALM	0.356815	1.1e-06
UTP20	-0.29543	1.1e-06
GSS	0.289771	1.1e-06
RAB17	0.421879	1.1e-06
GMIP	0.301801	1.1e-06
TMEM131	0.267007	1.1e-06
ZFPM1	0.443298	1.1e-06
BRMS1L	0.412907	1.1e-06
EN2	-0.33725	1.1e-06
SET	-0.26803	1.1e-06
FAH	0.372362	1.1e-06
AL121832.3	-1.18558	1.1e-06
HAPLN3	0.281188	1.1e-06
ZGPAT	-0.70469	1.1e-06
TIMP1	0.405913	1.1e-06
RAVER1	-0.26545	1.1e-06
S100A13	0.429556	1.1e-06
FZD1	-0.34407	1.1e-06
HK2	-0.38816	1.1e-06
PANK3	-0.27924	1.1e-06
KIF21B	-0.37913	1.1e-06
ETV1	-0.39972	1.1e-06
PSME1	0.277497	1.1e-06
PRKD3	-0.30594	1.1e-06
PTAR1	-0.27083	1.1e-06
MRPL49	0.318092	1.1e-06
ROCK2	-0.2713	1.1e-06
CEBPG	-0.32578	1.1e-06
FJX1	-0.44436	1.1e-06
AC012676.5	-1.78632	1.1e-06
SNX18	-0.3368	1.1e-06
KLHDC7A	0.644606	1.1e-06
SLC44A5	0.356226	1.1e-06
IRS1	-0.38159	1.1e-06
SLC16A6	-1.66336	1.1e-06
MUM1	-0.2894	1.1e-06
EBI3	1.06714	1.1e-06
RIPK4	0.323494	1.1e-06
AXL	0.456145	1.1e-06
SMARCA1	0.272473	1.1e-06
IL18	0.467309	1.1e-06
NR2C2	-0.36241	1.1e-06
COL4A5	0.354258	1.1e-06
DIDO1	-0.25791	1.1e-06
PLEKHF1	0.449187	1.1e-06
RAB13	0.534724	1.1e-06
FAM111B	-0.46972	1.1e-06
AC010342.1	4.90284	0
FLNA	-0.23902	1.1e-06
ITPRID2	-0.24247	1.1e-06
RNF213	-0.27681	1.1e-06
USH1G	1.73858	1.1e-06
ERFE	0.84414	1.1e-06
ATP5PD	0.368513	1.1e-06
ANGPTL2	0.310157	1.1e-06
CPA1	0.858428	1.1e-06
COX7C	0.298962	1.1e-06
MPND	0.445162	1.1e-06
NCOA6	-0.27559	1.1e-06
KAZN	0.461497	1.1e-06
AL121772.1	2.23861	1.1e-06
CAVIN1	0.237901	1.1e-06
AC091076.1	-0.43493	1.1e-06
AP1S1	0.286129	1.1e-06
FKBP5	-0.31323	1.1e-06
RAB40B	0.533332	1.1e-06
ESRRA	-0.31428	1.1e-06
TRPV4	0.461974	1.1e-06
NFIL3	0.482867	1.1e-06
ICE1	-0.26325	1.1e-06
NDUFS5	0.299679	1.1e-06
BBS2	0.347345	1.1e-06
ZZEF1	-0.27743	1.1e-06
AGPAT5	-0.27453	1.1e-06
TNNC2	2.11926	1.1e-06
RPS6KA2	-0.31261	1.1e-06
CREBBP	-0.27173	1.1e-06
NPR1	0.435478	1.1e-06
MAT2B	0.279649	1.1e-06
GALNT11	0.309512	1.1e-06
BTG1	0.421726	1.1e-06

## Sheet: Table S3
Table S3: 22 autophagy-related proteins interacting with trapped PARP1
Gene	MS score	PSM ratio
VCP	287.56	2
RHEB	113.13	0.75
RAB33B	102.56	0.86
ATG16L1	96.28	1.5
PRDX6	94.27	0.6
HMGB1	89.06	1.33
DAPK1	86.8	0.75
RAB4B	85.77	1.33
ATG9A	76.49	1
CLN6	63.85	0.67
PDCD6IP	61.71	0.5
ROCK1	56.51	0.75
NIPSNAP2	49.82	1
DNM1L	47.59	2
PIK3RA	44.65	0.8
CUL3	43.67	1
ATP6VIH	43.66	2
CAPN2	39.88	4
USP7	36.85	5
IGF2BP1	34.27	0.67
KIAA1524	33.64	0.5
MTOR	31.78	3

## Sheet: Table S4
Table S5: RNA-seq in HeLa TEX264-/- vs WT cells for Volcano plot in fig S7A. Genes of interest highlighted in accordance with colours in volcano plot.
Gene	log2FoldChange	minuslog10(padj)
NIPBL	-0.41548	6.79
PARP9	-0.71558	6.29
SMARCC1	0.365298	5.9
KLHL15	-0.50159	5.67
DTX3L	-0.57739	5.07
SKP2	-0.47158	4.95
EME2	0.549469	4.76
ATRIP	0.52717	3.84
POLA1	-0.32992	3.26
FANCD2	0.330878	2.85
VCP	-0.25395	2.74
RAD21	-0.27252	2.7
PNKP	0.356786	2.32
WDR48	0.320889	1.77
SETMAR	0.491079	1.49
PSMD14	-0.218	1.28
DMAP1	0.306792	1.26
MCM7	0.181886	1.25
ACTR8	0.308707	1.06
PARP3	0.322925	0.97
ACTB	-0.17171	0.916
CREBBP	0.205638	0.915
PARPBP	-0.2813	0.827
TONSL	-0.17754	0.821
NUCKS1	-0.18554	0.744
RAD52	0.367897	0.702
TDP2	-0.21099	0.685
TRIP13	-0.19435	0.673
MAD2L2	-0.20584	0.599
WAS	-3.49145	0
POLN	0.534424	0.588
SFPQ	-0.12393	0.583
MORF4L2	-0.12249	0.56
UBQLN4	0.162035	0.547
HMGN1	-0.51959	9.17
SETD2	0.382307	3.85
UNG	0.323397	1.94
APEX2	-0.3251	1.87
RAD23A	-0.23346	1.82
OGG1	0.362921	1.5
NTHL1	0.374025	1.46
DPF1	0.676279	1.29
XPC	0.279824	1.01
PBRM1	0.222317	0.943
DONSON	-0.40858	3.1
DTL	0.309002	1.93
RINT1	-0.31982	1.62
RAD1	-0.22897	1.42
PIDD1	0.295407	1.27
CDK5RAP3	0.359711	1.01
ETAA1	0.277809	0.772
DGKZ	-0.18577	0.744
IER3	0.309151	0.704
MUC1	-0.61043	0.548
SHISA5	0.34304	3
PLSCR1	-0.57247	2.6
BAX	0.334472	2.01
SNAI1	-0.70315	1.83
MCL1	-0.23858	1.7
CDIP1	0.266921	1.51
HIPK2	-4.99823	0
NACC2	-0.20062	1.2
MOAP1	-0.45526	1.12
PML	-0.25308	0.98
EI24	-0.17235	0.925
E2F1	0.180494	0.785
CASP9	-0.40679	0.736
SOD2	-0.16894	0.728
BBC3	0.468335	0.714
ACKR3	0.308882	0.702
BCL3	-0.27099	0.698
PHLDA3	-0.18614	0.688
TNFRSF1A	-0.19773	0.547
PTTG1IP	-0.81052	25.1
NSMCE3	-1.09412	7.7
NFATC2	1.61656	7.26
MYO6	-0.71115	7.25
CHAF1B	-0.66445	6.99
SUV39H1	-0.58076	6.81
WDR4	-0.50849	6.42
PRKCD	0.496551	6.07
USP16	-0.59941	5.76
SMC1A	-0.33719	5.26
UBE2E2	0.523108	4.16
USP9X	-0.41154	3.99
NME3	0.446977	3.98
DYRK1A	-0.49439	3.81
HUWE1	-0.40711	3.26
ZMAT3	-0.45777	3
TEX15	0.365372	2.83
PCBP4	0.611447	2.78
BACH1	-0.48567	2.72
POLG2	0.362199	2.07
PLK1	-0.31865	1.91
MAPK15	0.496629	1.9
IMMP2L	0.647215	1.84
DDX5	0.204719	1.67
TADA3	0.301378	1.64
RASSF1	0.326664	1.6
TRAIP	0.389713	1.58
EYA4	0.254867	1.22
ENDOV	0.326158	1.22
SETD7	-0.191	1.18
NEDD4	-0.29688	1.16
EXO1	0.237652	1.08
RBBP5	-0.22611	1.03
RMI2	0.40738	1.03
CFAP410	-0.35819	1.02
FMR1	0.213992	0.99
RAD18	0.275075	0.989
SIRT7	0.220338	0.95
ARMT1	-0.23843	0.845
INTS7	0.196289	0.839
ZMPSTE24	-0.18727	0.816
ING4	0.305863	0.753
CDK9	-0.20099	0.73
BCCIP	-0.16894	0.724
CHCHD4	0.246082	0.723
UPF1	-0.14643	0.72
ALKBH7	0.239553	0.703
TAF7	-0.19125	0.666
WRNIP1	-0.19845	0.65
CBX5	0.17394	0.643
MAPK1	-0.16168	0.639
PLK5	2.61679	0
SHPRH	0.267666	0.62
PTTG1	-0.17524	0.579
CDKN1A	-0.2851	0.558
FLYWCH1	0.151085	0.547
TEX264	-0.30875	1.07
ABCB1	-4.24338	72.1
BARX1	-2.8653	59.6
ACTL8	1.80861	45.4
SEPTIN11	1.56921	41.2
CD99	-1.22357	38.2
COL5A2	-3.67209	32.2
TNS1	1.19899	29.5
PICSAR	-5.98651	28.2
ATXN10	-1.22879	27.4
FBXO2	-3.31375	26.6
APP	-0.88357	26.3
MME	1.52816	26.2
SLC12A7	-1.4839	25.1
PDXK	-0.70562	23.9
WNT7B	-1.03178	22.9
SLC22A3	-7.92954	22.9
HLA-A	-0.86412	21.6
PLIN4	-1.11572	20.6
TNXB	-3.01161	19.5
EPB41L2	0.927438	18.7
HCP5	-1.6256	18.6
CNTN1	-4.67446	18.2
CDK14	-6.52568	18.1
PLP2	-0.65082	17.8
CCT8	-0.61476	17.7
PTPRU	-1.55461	17.5
TBX1	0.863974	17.4
LINC01234	2.50466	16.8
IFI16	-1.21184	16.6
EPS8	-5.28947	16.6
ETS2	-1.19874	16.6
ACSL1	-1.78893	16.3
EIF2S3	-0.54094	15.9
IGFL2-AS1	-2.41273	15.1
SOD1	-0.63382	14.8
DCAF4L2	-10.3623	14.8
PIK3CD	-1.12453	14.8
MCM3AP	-0.62175	14.4
PDCD2	-0.76083	14.3
APOL1	-3.31699	14.2
RRP1B	-0.57208	14
RNF150	-10.0453	14
MOCOS	0.971651	14
PFKL	-0.62128	13.9
H1F0	-1.92785	13.8
RNF212	-9.93767	13.5
KCTD12	1.10557	13
B3GNT5	-1.97429	12.9
BCHE	-5.40193	12.8
NME4	0.698693	12.6
SYPL2	0.866821	12.4
GAGE2A	-9.5887	12.3
UBE2G2	-0.58592	12.1
PDE9A	-1.89297	12.1
SLC37A1	-0.90105	12.1
TARS	-0.52674	12
HLA-C	-0.93803	11.9
PAQR5	-0.80003	11.8
FTSJ1	-0.61852	11.7
XPO7	-0.64205	11.7
OASL	-1.28379	11.6
OLFML2A	0.947292	11.6
RUNX3	-6.74154	11.5
C2CD2	-0.78415	11.5
COL3A1	-1.91575	11.4
ASIC3	0.934947	11.4
ETNPPL	-2.86825	11.2
ITGA3	-0.51917	11.2
CES3	0.990982	11.2
CDKN1B	0.627833	11
URB1	-0.66923	11
PSMB1	-0.61447	10.9
MPP1	-1.29238	10.8
COL7A1	0.753143	10.7
CCDC78	0.854329	10.7
GDAP1	0.958039	10.6
PRKCB	-4.22557	10.6
PSMG1	-0.63015	10.5
HAGHL	0.615315	10.4
ADM	-0.70781	10.4
SIK1B	-1.03366	10.3
FAM131C	1.31511	10.3
KIAA1211	1.10131	10.2
MAP3K15	1.884	10.2
TFE3	-0.55085	10.1
IL1R1	-1.87048	10.1
RNF182	-8.7934	10
SPOCK1	-1.41869	10
MSLNL	0.740312	10
TTYH3	0.699058	10
PTGES	-0.59165	9.95
F2R	-2.23164	9.94
OSBPL10	0.602226	9.89
RPL22L1	-0.75634	9.77
CLPTM1L	-0.4935	9.76
GART	-0.4977	9.75
LRP4	1.19553	9.72
GPKOW	-0.74778	9.65
GXYLT2	1.09112	9.56
ARNT2	-2.0184	9.46
AGPAT3	-0.63791	9.46
IFNGR2	-0.7318	9.42
CBR1	-0.66533	9.37
DCN	-3.57605	9.37
AATK	-0.69741	9.32
RPSA	0.414994	9.3
UNC13D	-0.65814	9.28
ADARB1	-0.71734	9.27
PORCN	-0.99598	9.25
LINC00165	-8.48182	9.14
RTL8B	1.0075	9.09
NLK	0.668329	8.97
UNC13A	1.67188	8.88
SCAF4	-0.69296	8.85
MYL5	0.887965	8.82
DDR1	0.520651	8.82
ITSN1	-0.66917	8.8
EFHD1	1.44713	8.77
MECOM	0.88902	8.5
C1orf21	-2.95513	8.38
GPM6B	0.820458	8.35
PLEKHG5	0.918255	8.3
ANO4	-8.19804	8.3
QPRT	0.931209	8.3
TTC3	-0.5448	8.14
PAIP1	-0.4607	8.1
IMPDH2	0.533085	8.1
APOL6	-0.78125	8.08
GPNMB	0.903032	8.08
RUNX1	-0.79065	8.03
FRK	-1.69944	8.02
ABHD17C	-0.63784	8.01
MED14	-0.47695	8
LPL	1.43972	7.95
TAP1	-0.60614	7.9
INHA	1.58465	7.87
IFIT1	-0.94986	7.82
SSC5D	1.17272	7.8
AC244153.1	1.21598	7.75
SERPINB1	-0.53897	7.67
TGFBI	-0.89471	7.61
IFNAR1	-0.56777	7.6
PDLIM5	0.62937	7.58
GBP3	-1.9143	7.57
STS	-0.79057	7.47
COL6A1	-7.85927	7.44
PCNT	-0.55479	7.37
PWP2	-1.03267	7.36
ELOVL3	-1.16601	7.35
RAB4A	0.580399	7.34
FAR2P1	-7.80111	7.25
PTPRR	1.27136	7.2
CSTB	-0.58842	7.2
TUSC3	-3.96104	7.16
PSCA	-1.77036	7.16
HIGD1A	0.611077	7.14
KRT80	-0.64785	7.13
CDH10	-0.77047	7.12
IL20RB	-0.8302	7.1
VPS26C	-0.56811	7.09
USP25	-0.56778	7.09
CREBL2	0.598683	6.99
NOXA1	0.941304	6.99
GABPA	-0.64998	6.96
TRAPPC10	-0.6447	6.96
HLA-E	-0.47917	6.94
ISG15	-0.99092	6.93
RPL15	0.376808	6.91
CA11	0.980113	6.91
LPCAT1	-0.53975	6.89
FA2H	-1.04679	6.88
SLC4A7	0.54473	6.83
SLC25A6	-0.42158	6.71
TSPAN8	-1.13449	6.69
FOLR1	0.80871	6.67
GCNT2	-0.58504	6.67
KCNH5	-7.3217	6.67
C10orf91	1.17908	6.67
SSX2B	-3.30688	6.66
SLC39A6	0.588551	6.63
SLC35A2	-0.49313	6.62
TNIK	1.66327	6.61
LDHA	-0.37572	6.58
RIPK4	-4.99722	6.55
RCAN1	-0.74601	6.53
PRAME	0.659823	6.52
NLRP1	-3.11167	6.5
ISM1	1.35741	6.48
IP6K2	0.533075	6.46
ZFP82	-7.45395	6.44
MAGI1	0.592702	6.44
CHDH	0.645851	6.41
TIMM17B	-0.57489	6.41
TRIM29	-0.50488	6.4
CDH12	-7.46207	6.28
TINAGL1	-0.99257	6.24
PRMT2	-0.56539	6.21
ACOT9	-0.52537	6.21
C5orf51	-0.47443	6.2
ACO1	-0.49293	6.2
FAM207A	-0.54746	6.17
RIMS4	-7.12559	6.17
GNL3	0.404983	6.16
LIMD1	0.450646	6.16
OTUD1	-0.99153	6.15
DCAF1	0.460497	6.15
RRP1	-0.55069	6.14
RASL10B	1.4665	6.05
TINCR	-0.55068	6.04
NDUFAF3	0.483893	6.03
GATD3A	-0.95267	6.02
CACNA1D	-2.75481	6.01
SOWAHC	-0.5245	5.97
SULF1	1.79828	5.92
KDM5C	-0.3611	5.91
FARP1	0.547265	5.88
SLC12A3	-0.52876	5.87
C21orf91	-1.15382	5.85
SLC49A3	0.968084	5.83
SH3BGRL	-2.02147	5.79
CXADR	-0.56594	5.76
MRPS30	-0.40759	5.75
RPL29	0.360953	5.75
KIF14	-0.4724	5.75
OSMR	-1.38125	5.74
MRPL39	-0.59713	5.74
LTN1	-0.51341	5.74
DHRSX	-0.60424	5.71
ZNF266	-0.73328	5.7
HPD	0.518294	5.67
GATA2-AS1	-0.55709	5.66
IGFBP3	-0.7155	5.66
PLEKHH1	-0.64593	5.62
C22orf34	-7.10288	5.61
PRG4	-4.20166	5.59
MSN	-0.36309	5.59
HEG1	-0.76029	5.55
WDR13	-0.47561	5.51
SLC19A1	-0.50312	5.49
DNAJC22	0.843003	5.49
PIR	-0.57038	5.47
ZNF462	-7.03736	5.38
ZDHHC14	0.897086	5.38
NARS	0.353177	5.34
C1RL	-0.68094	5.34
ZBTB47	0.576664	5.23
CORO2A	-1.18496	5.23
IFITM2	-0.47767	5.19
SUMO3	-0.42216	5.19
CDH4	-2.09419	5.19
LSS	-0.73798	5.15
MAFB	-2.06361	5.14
DEPTOR	1.18953	5.11
BTN3A3	-0.68453	5.1
ALG9	-1.1473	5.1
NDUFV3	-0.50892	4.99
BACE2	-0.54332	4.98
PDK3	-1.07788	4.96
GABPB1	0.568583	4.95
RAI14	0.546376	4.95
TSPAN6	0.724579	4.95
KREMEN1	-0.78092	4.93
SMPDL3B	1.46731	4.91
PDE4A	0.634067	4.87
MAML3	1.2688	4.87
NRBP2	0.444507	4.87
HKDC1	-1.6882	4.87
KCTD14	-6.80736	4.86
ADAMTSL1	1.01954	4.85
METRN	0.420115	4.84
INPP1	-2.23996	4.81
RPUSD3	0.473492	4.78
C1orf198	0.613297	4.78
MAGED1	-5.71839	4.77
WDR6	0.382111	4.75
NBEAL2	0.402837	4.74
GJB3	-1.0854	4.73
UGT1A7	-3.69413	4.73
TPBG	-0.56704	4.73
CCDC51	0.507719	4.73
TKT	0.347227	4.72
DSP	-0.381	4.72
HLCS	-0.64105	4.72
SOCS3	-0.81409	4.7
CIRBP	0.41282	4.7
AC006262.1	-2.05689	4.69
CCNJ	-0.94774	4.67
TENM3	-0.61524	4.66
ZNF131	-0.38389	4.66
UGT8	0.737471	4.65
SAMD12	1.3054	4.59
AHRR	0.64167	4.59
ANXA8	-0.96111	4.57
KCNMB4	-1.58483	4.54
FIBCD1	0.811306	4.53
EIF4G1	-0.29638	4.52
FBXO30	0.437344	4.49
DDX58	-1.19524	4.48
PDHA1	-0.3665	4.46
PLOD2	-0.57185	4.44
EVA1C	-0.86076	4.44
TNFRSF25	1.11121	4.42
LINC00665	-6.64346	4.41
WDR45	-0.41465	4.4
F3	-0.79462	4.4
PPDPFL	1.79136	4.39
SYAP1	-0.39672	4.39
NSMF	0.343144	4.39
OPTN	-0.62486	4.38
TBP	-0.57482	4.37
MAP3K12	0.749062	4.37
ZFX	-0.41918	4.37
GSDME	0.524371	4.36
PRDM15	-0.49829	4.36
LACTB	-0.44956	4.35
KLF2P1	-6.60401	4.33
APOL2	-0.45749	4.33
ALDH3A1	1.04536	4.32
BCOR	-0.41624	4.31
GJC2	1.82975	4.31
EPDR1	-0.61276	4.3
TMEM45A	-0.61929	4.3
NKD2	-1.0404	4.29
OBSL1	0.38868	4.28
DNAJC21	-0.35972	4.27
PLEKHA7	-0.76168	4.27
IQSEC2	-0.60424	4.27
CYBC1	0.366801	4.26
DECR2	0.538064	4.26
NALT1	0.838415	4.26
KIAA0355	0.5423	4.26
SLMAP	0.407504	4.22
LINC00707	-0.95153	4.22
ENTPD7	-0.64162	4.22
P4HTM	0.635418	4.21
RASD2	-1.56508	4.19
MTRR	-0.39674	4.18
TRIM65	0.362725	4.18
AKAP17A	-0.38649	4.17
HYAL1	0.572085	4.16
PDCD6	-0.30512	4.16
MID1	0.425854	4.16
TMPRSS3	-0.63204	4.16
POFUT2	-0.57026	4.15
MYLK3	0.519942	4.15
ERG	-0.55772	4.15
CRABP2	-0.94827	4.15
IL4R	-0.72931	4.15
HORMAD1	1.34013	4.14
CCDC22	-0.54117	4.14
MCF2L	-1.5671	4.12
RETSAT	-0.43591	4.11
RBBP7	-0.37049	4.11
EXOC3	-0.33934	4.09
TPST1	-6.46472	4.09
ICAM5	0.395656	4.06
SLC26A6	0.372372	4.06
FRMD4B	-1.06499	4.04
SAT1	-0.67846	4.03
COL4A3	-1.06734	4.01
KRT16	-2.54171	4.01
PTPN14	0.373127	4
NISCH	0.384506	3.99
CREM	0.922441	3.97
ARPC4	0.407889	3.96
PLK2	-0.6137	3.95
RPL32	0.322682	3.93
PIM2	-0.58636	3.93
SOAT1	-0.37439	3.93
SON	-0.42666	3.93
NUP58	-0.38512	3.93
PRSS21	0.364138	3.92
NMRAL1	0.387811	3.92
STK38L	0.441296	3.91
PHKA2	-0.41774	3.9
LIF	0.624633	3.89
PLCL2	0.660286	3.89
SURF4	-0.33901	3.87
GYG2	-6.34336	3.87
RPL15P3	0.485525	3.87
POTEF	-6.34739	3.86
PDCD6IP	0.339387	3.85
AKT3	-6.02274	3.83
CHRD	-1.9525	3.83
SLC35C1	-0.49684	3.82
PURB	-0.43568	3.82
ALG6	-0.52573	3.8
U2AF2	0.299835	3.8
CTNNB1	0.367644	3.78
ADGRL4	-5.24447	3.78
MIS18A	-0.63141	3.77
MT-ND3	0.473079	3.77
PRKAA1	-0.35845	3.76
HDAC6	-0.47333	3.75
DNAH1	0.660698	3.74
AC091230.1	3.35785	3.72
HACD2	-0.4299	3.72
TCEAL9	0.363345	3.71
MGST1	-0.45069	3.71
ATP5PF	-0.4662	3.71
SEC22C	0.415496	3.71
GLB1	0.415561	3.7
SDHA	-0.30974	3.7
MAP4	0.281514	3.7
ANXA8L1	-0.96409	3.69
PHC1	0.769866	3.67
SLC9A3R2	0.660132	3.66
ABTB2	0.505199	3.66
HK2	-0.32131	3.66
LUCAT1	-1.00343	3.64
ABLIM2	-2.22407	3.63
HERC3	-0.69085	3.62
PLEKHG1	0.980255	3.62
DHX30	0.283963	3.61
LRRC8A	-0.37409	3.6
SPINK5	-4.08004	3.59
IFIT2	-1.61	3.56
HYAL2	0.461427	3.54
SUCLG2	0.463311	3.53
RAB30	-0.48832	3.51
SLC2A3	-0.51442	3.51
GCGR	1.08092	3.5
RPS6KA4	-0.40568	3.5
PQBP1	-0.46657	3.49
HSPA13	-0.50333	3.49
CRYAB	1.07982	3.43
MEGF6	-0.52831	3.43
NLRC5	-0.43159	3.43
PLLP	0.49578	3.42
RBM6	0.398273	3.42
CCL5	-2.36523	3.42
GUCY1B2	2.52737	3.42
PTPRF	-0.34068	3.42
BRIX1	-0.33442	3.42
CBR3	-1.19306	3.42
LAMB2	-0.52619	3.41
ZNF84	-0.78986	3.4
ITGA5	-0.44285	3.39
KIAA1211L	1.16509	3.39
IFITM3	-0.3773	3.39
CEBPD	-0.55449	3.39
SLC25A26	0.575901	3.38
EXT1	0.513313	3.38
ADGRL1	-0.36816	3.38
ATP8A2	-6.10362	0
HMGN5	0.485158	3.34
A2M	-1.56838	3.34
WFDC21P	-0.85934	3.32
HCFC1R1	0.496716	3.32
PAXBP1	-0.40028	3.3
TUG1	-0.36696	3.28
DIO2	-0.44127	3.27
OTUD5	-0.41609	3.27
SRGAP3	-1.24131	3.27
SSX2	-2.7229	3.27
NPTX1	0.419328	3.26
SH3GL2	0.546379	3.26
MRPS25	0.38207	3.26
TANC2	0.390619	3.25
DUSP9	-0.55171	3.24
GAMT	0.445179	3.24
ZNF726	-6.02772	0
LTBP3	0.434299	3.23
TMEM43	0.375934	3.22
GPR19	5.1696	3.22
APH1B	0.892975	3.22
PRDX4	-0.29708	3.21
MAN1A1	0.545777	3.2
PCSK4	0.749362	3.19
PKIG	0.923025	3.19
AGPAT2	-0.35874	3.19
CNNM2	-0.61213	3.19
AOC2	0.675822	3.18
MORC3	-0.61213	3.17
GNAO1	-1.49887	3.16
CPPED1	0.501006	3.15
TPCN1	0.358072	3.15
GPD1L	0.496901	3.15
C9orf152	2.00961	3.15
SNAP25	0.629536	3.12
SPEG	0.483983	3.12
MYH10	-0.63067	3.11
PPP1R12A	0.293539	3.08
BRPF1	0.382868	3.08
TBC1D2	-0.76947	3.07
CHST11	-0.86335	3.07
CDC25A	0.336927	3.06
ZBED1	-0.48504	3.06
DAG1	0.317685	3.05
MAGED2	-0.4078	3.05
TOP2B	0.280252	3.05
PLCXD1	0.421475	3.04
UBALD1	0.346814	3.03
NAPRT	-0.3381	3.03
KIAA1147	0.413645	3.02
OLR1	-0.58598	3.02
PRRG4	-0.88079	3.01
NKTR	0.39299	2.99
KRT18	-0.3971	2.99
ADGRD1	0.613316	2.98
SUMF1	0.559183	2.98
LINC01671	-2.40108	2.98
HYAL3	0.578829	2.98
FAM129A	0.457059	2.98
MID2	-1.60498	2.97
RAF1	0.300433	2.96
CEP170B	-0.33456	2.96
CARD14	-0.612	2.95
ZMIZ1	-0.30514	2.95
UBE2E1	0.400402	2.95
IGSF8	-0.42528	2.95
TLR6	-0.78618	2.95
CILP2	1.41829	2.94
OGFRL1	-0.40955	2.93
NHS	-0.39443	2.93
OAS2	-5.88307	0
CLDN7	1.02333	2.93
CHN1	-3.35102	2.92
ASPSCR1	0.318771	2.92
AP1S2	-0.6314	2.91
NADK2	-0.31096	2.91
AHNAK2	-0.47053	2.91
CFD	-0.4692	2.9
SLFN12	0.696019	2.89
GTF2IP1	0.586593	2.89
CFI	-4.84443	2.89
SSR4P1	-1.12505	2.89
ADGRG3	-1.8213	2.88
GATA5	-5.84703	0
HTRA1	-0.39888	2.87
VARS	-0.27653	2.86
CCNJL	0.714734	2.85
PARP12	-0.47487	2.85
CLCN5	-0.5911	2.85
FBXO44	-0.79209	2.84
CLCN4	-5.91402	0
PEAK1	0.416244	2.84
EXOC3L4	1.0594	2.84
ELP2	0.384155	2.83
MAP3K8	-0.57079	2.83
MMP12	-1.75646	2.83
SBNO2	-0.38928	2.82
PDHB	0.323802	2.81
WFDC1	0.571116	2.81
APPL1	0.316184	2.8
CELSR1	-0.29734	2.79
SLC25A38	0.416446	2.79
CLASP2	0.369512	2.78
FLYWCH2	0.422859	2.78
CFAP298	-0.61216	2.77
CD47	-0.5273	2.77
TRPM2	-0.59397	2.77
COQ8A	0.373683	2.77
MST1R	0.346469	2.77
USP19	0.301621	2.75
DSCAM-AS1	-5.8058	0
STAT2	-0.3959	2.75
THBS3	0.632592	2.74
NCOA1	-0.59213	2.74
C1RL-AS1	-0.65461	2.74
JMJD8	0.397212	2.74
PPP1R3B	-0.97769	2.74
NPL	-1.13004	2.74
LIMK2	-0.56155	2.73
SPCS1	0.336761	2.73
CCZ1B	-0.50032	2.73
NUP155	-0.27893	2.72
VDR	0.404643	2.72
TOR4A	-0.35306	2.71
IP6K1	0.319782	2.71
AOC3	0.670187	2.71
CNOT10	0.373615	2.71
TNFSF9	-0.32886	2.71
CALU	-0.28843	2.7
LIFR	-0.30447	2.7
TSPAN3	0.323916	2.7
VPS26A	-0.28391	2.7
SLCO3A1	0.364788	2.7
GAGE12J	-4.85287	2.69
PCDH17	0.445619	2.69
DLG4	0.413922	2.69
WDR90	0.329025	2.69
AC245041.2	-0.59135	2.68
CTDSPL	0.455922	2.68
ZNF280B	1.25985	2.67
RXRA	-0.34025	2.67
BRWD1	-0.50313	2.67
ARIH2	0.316099	2.67
C17orf58	0.749395	2.67
ETV5	0.64643	2.66
TSEN54	0.327114	2.66
HSPA2	-0.77019	2.66
EIF2S3B	-0.53378	2.65
KRT8	-0.36967	2.65
ATP8B1	1.78691	2.64
SLC41A3	0.407083	2.64
NUP37	-0.4014	2.64
HSD11B2	0.863785	2.64
ZNF28	-0.62091	2.64
AC126755.1	-0.8298	2.63
NCKIPSD	0.362698	2.63
LINC00173	1.54075	2.63
GNB1	-0.29996	2.63
CPLANE1	-0.42431	2.63
IFIT3	-1.46761	2.63
BASP1	-0.2609	2.62
DDX3X	-0.2828	2.62
PSG4	-1.83483	2.6
RHPN1	0.371874	2.6
RPL14	0.306816	2.6
KIFC2	0.41434	2.6
PFN2	0.988289	2.6
TMPPE	0.824107	2.6
RNPEP	-0.30043	2.6
AL450405.1	0.332752	2.59
RAB27B	-0.49898	2.59
FADS1	0.290179	2.59
NT5DC2	0.316157	2.59
RCOR2	1.76631	2.59
IQSEC1	0.401226	2.58
DOP1B	-0.54655	2.58
SAGE1	-5.66777	0
RPS6KA3	-0.29572	2.57
NRXN3	0.629942	2.56
IRAK1	-0.31861	2.56
NORAD	-0.28283	2.56
UBP1	0.312548	2.55
MT-ND1	0.352078	2.55
SLC35D1	-0.34354	2.54
EDNRB	-4.61749	2.54
STAT5A	-0.57095	2.54
MTMR6	-0.40853	2.54
FABP3	1.22563	2.52
LINC01429	1.67354	2.52
HS6ST1	-0.38148	2.52
ADAM11	0.850337	2.51
TGM2	-3.06811	2.51
TOGARAM2	0.861559	2.5
OGT	0.262514	2.5
SDHAP3	-0.63149	2.5
HELZ2	-0.39674	2.5
YJEFN3	0.580227	2.48
PNPLA3	0.424018	2.46
FSCN1	-0.24279	2.45
TRNT1	0.421453	2.44
JAGN1	0.359382	2.44
CKMT1A	1.11654	2.44
GALNS	0.396682	2.43
DISP1	0.484144	2.43
HSPA12A	-0.49922	2.42
PLXNA2	-0.48809	2.42
LITAF	0.305384	2.42
LENG8	0.315108	2.42
P2RY6	0.372782	2.42
MARCOL	0.663978	2.42
SLC25A42	0.964086	2.42
WWTR1	0.338009	2.42
RDH10	0.360467	2.41
THOC7	0.343187	2.41
INF2	-0.27338	2.41
OAS1	-0.49351	2.41
TWF2	0.474257	2.41
SSTR5	1.33371	2.4
TCIRG1	-0.39263	2.4
OTOG	3.9501	2.39
SLC1A3	-0.37599	2.39
RRP9	0.415438	2.38
SVOPL	0.857275	2.37
CELSR3	0.430281	2.37
C4B	-4.74577	2.37
GPR156	1.06686	2.37
PLD2	-0.39071	2.36
MMP24	0.551732	2.36
SRRM3	-5.59257	0
PASD1	-5.57387	0
C19orf24	0.277585	2.36
TAMM41	0.44317	2.36
ZNF556	-0.582	2.36
AOX1	-0.87707	2.36
PANX2	-0.85691	2.35
AP001099.1	4.47935	2.35
CREB5	1.51436	2.35
CDKN2B	-0.44574	2.35
HPCAL1	-0.43681	2.35
TCEA2	0.483934	2.34
MCTP2	0.416517	2.34
TSR2	-0.41244	2.34
STIM1	-0.34176	2.34
ATP5PO	-0.4852	2.34
BAP1	0.261461	2.33
TLCD1	0.410215	2.32
GPAA1	-0.27137	2.32
MGLL	-0.35363	2.32
BTN3A2	-0.39769	2.32
MCRIP2	0.32886	2.32
ANKRD52	-0.2722	2.31
DCAF6	0.311268	2.31
GAB2	0.526746	2.3
GBP1	-5.17401	0
GRAMD1A	-0.29066	2.3
ZNRF3	-0.4251	2.29
NTS	-5.50646	0
CLEC16A	0.36866	2.29
KRT7	-0.38905	2.29
ADAMTS4	0.643906	2.29
PTBP2	0.439088	2.28
AGL	-0.29088	2.28
CCT5	-0.23627	2.28
CACHD1	-5.49344	0
NFIX	-1.01541	2.28
HACL1	0.440671	2.28
LINC00205	-0.52672	2.27
TUBB2A	-0.65715	2.27
GLRX	-0.53156	2.26
MYLK	-0.83595	2.26
L3MBTL3	-5.49506	0
TXNRD3	-0.75535	2.25
TBXA2R	0.54958	2.24
THPO	-1.98456	2.24
APLP1	0.682243	2.24
AL353622.1	0.999966	2.23
SERPINB5	-0.5092	2.23
SLITRK5	0.467061	2.23
PKP2	-0.42792	2.23
TRAK1	0.360573	2.22
IL7R	-2.22898	2.22
VANGL1	-0.32375	2.22
KCTD3	0.290718	2.22
MANF	0.50045	2.22
TGFA	-2.59663	2.21
CDC42BPG	-0.77772	2.21
PDE4D	0.418383	2.21
C4A	-2.53851	2.21
TRGC1	0.861986	2.21
TRIM47	0.332526	2.21
IPO8	-0.2788	2.2
BRD9	-0.40323	2.2
FH	0.248103	2.2
STT3B	0.313036	2.19
PGM2L1	-0.6622	2.19
CRBN	0.419547	2.18
STAT3	-0.35173	2.18
CSGALNACT1	0.413609	2.17
B2M	-0.29529	2.16
DLGAP4	-0.33319	2.15
SCAP	0.28717	2.15
FPGS	-0.32563	2.15
BTBD19	0.804453	2.14
LPCAT4	0.326516	2.14
SCYL1	-0.24641	2.14
RARG	-0.31433	2.14
HOOK1	-0.50433	2.14
POLRMTP1	-0.69149	2.14
EBNA1BP2	-0.25775	2.14
SCNN1D	0.93129	2.14
RBM5	0.389155	2.13
CABIN1	-0.30246	2.11
TJP3	0.536828	2.11
EEF1B2	0.260804	2.11
LMAN1L	2.47567	2.11
TPPP	-0.66966	2.11
GNG11	-0.47564	2.11
CNTNAP4	0.808325	2.11
MAPK12	0.315067	2.11
RHOA	0.22212	2.11
RASA3	-0.31666	2.1
VPS16	-0.40546	2.1
RNF123	0.316045	2.1
MT-CYB	0.314043	2.1
PRELID3B	0.235688	2.1
TMEM214	-0.33934	2.09
STRIP2	-0.54808	2.09
CIZ1	-0.2615	2.09
ABCC5	0.287103	2.09
HEXDC	0.383216	2.08
EIF1AX	-0.26114	2.07
ZBED6CL	-0.65045	2.07
TSTA3	-0.27921	2.07
SH3GLB1	-0.26496	2.07
SH3BGRL3	-0.37326	2.07
KIF20A	-0.41671	2.07
RPL37	-0.33404	2.07
STXBP6	-5.36165	0
TMEM178B	0.378943	2.06
MAMDC2	0.346857	2.05
MGAT4A	0.706737	2.04
SPEF2	-2.53252	2.04
BLOC1S3	0.370795	2.04
IGFL1P1	-2.16381	2.03
CLSTN3	-0.50134	2.03
THRB	0.412401	2.03
PERP	-0.37065	2.02
TMEM30A	-0.27057	2.02
RHOBTB3	-0.29986	2.02
TNIP1	-0.3055	2.02
KIF26A	0.350829	2.02
CTPS2	-0.34664	2.01
DLG2	0.560369	2.01
ADAMTS16	-3.17433	2.01
DAP	-0.26769	2.01
MR1	0.387995	2
AC026271.1	-0.54623	2
MRPS6	-0.46434	2
ATP8B4	0.636875	2
RWDD2B	-0.42872	1.98
MAFG-DT	0.939198	1.98
EIF2B5	-0.31961	1.98
ZNF329	-0.944	1.98
SSR1	-0.24642	1.98
FOS	0.381004	1.97
IL13RA1	-0.37025	1.96
IMPAD1	-0.28102	1.96
INHBB	-2.69428	1.96
LRRC8B	-0.53434	1.96
ASIC1	0.960351	1.96
LRRC41	-0.25523	1.96
IRF1	-0.58679	1.96
DEPDC1	-0.30096	1.95
ATXN7L3B	-0.36262	1.95
C5AR2	-0.46871	1.95
GLT8D1	0.352659	1.95
NIPBL-DT	-0.42851	1.95
NCR3LG1	-0.68465	1.95
SNRK	0.448131	1.95
EXOG	0.559648	1.94
ATF3	0.368369	1.94
YBEY	-0.6062	1.93
RAB27A	-0.52816	1.93
TEP1	-0.42772	1.93
DENND3	0.316586	1.92
AL392172.1	0.722202	1.92
H3F3A	0.245919	1.92
LRIG1	0.820529	1.92
MMP25-AS1	0.517682	1.91
PLEK2	-1.19331	1.91
DDX60	-0.55839	1.91
S100A16	-0.23137	1.91
HSPB7	0.379756	1.91
BCR	-0.30242	1.91
C5orf34	-0.35027	1.91
ZNF747	0.598864	1.91
TGFB1	-0.35794	1.91
DUSP6	1.16743	1.9
L1CAM	0.262811	1.9
PDE12	0.275723	1.9
RREB1	-0.28064	1.9
KCP	-3.40243	1.9
LCN15	2.14565	1.9
CASK	-0.3854	1.9
GOT1	-0.31507	1.9
DHX34	0.266023	1.9
TMED7	-0.29253	1.9
SH3BP4	-0.37713	1.88
HLA-DMA	0.777935	1.88
ACVR2B	0.547356	1.88
ZNF629	0.37194	1.88
AMIGO2	-0.65404	1.87
TSPAN15	-4.24775	1.87
P2RY11	0.47923	1.87
GAREM1	-2.95163	1.87
NSUN5P1	0.334323	1.87
CDC25B	-0.2472	1.87
LINC01819	3.01852	1.87
PAQR6	0.466507	1.87
NSFP1	-2.71846	1.87
ZNF45	-0.53339	1.87
QRICH1	0.254549	1.87
TBC1D5	0.33692	1.87
MTUS1	-0.37686	1.87
LNPK	0.405619	1.86
TRIM11	0.271189	1.86
WDR82	0.265618	1.86
AHCTF1	0.2915	1.86
CD99P1	-0.68408	1.86
NCLN	-0.21468	1.86
CD151	-0.25662	1.86
NAT9	0.325464	1.86
CEBPB	-0.29676	1.85
TXLNG	-0.25834	1.85
AL359399.1	1.22829	1.85
PSMD8	-0.27459	1.84
FLNA	-0.22271	1.84
CPNE3	-0.24287	1.84
SLC12A8	-1.37444	1.84
SQOR	-0.751	1.84
ATP1A1	-0.22617	1.84
CNST	0.359348	1.84
CXorf38	-0.39274	1.84
ZBED9	-0.89827	1.84
CRYBG1	-1.38854	1.84
RAB11FIP5	-0.3076	1.84
MCM3AP-AS1	-0.56814	1.84
SMAD3	0.277977	1.84
AC027796.4	0.819626	1.84
MOSPD2	-0.35331	1.84
IL6	-3.23405	1.83
ZNF225	-0.92599	1.83
AP000769.1	-0.71045	1.83
CRB2	1.06641	1.83
PPFIBP2	0.801341	1.83
GOLGA3	-0.27286	1.83
KLF6	-0.40593	1.83
ACAP3	0.285025	1.83
CT45A10	-5.27448	0
GOLPH3	-0.24074	1.82
ILVBL	0.311132	1.82
UBQLN2	-0.31825	1.82
LINC00667	-0.52659	1.82
PLCD3	-0.26535	1.82
NAA80	0.396156	1.82
RASSF9	-0.56313	1.82
PPME1	-0.26811	1.82
PAPSS1	0.385285	1.82
SPDL1	0.265112	1.82
ABHD6	0.394796	1.82
EBP	-0.30387	1.82
ESPNL	1.71887	1.82
FDX1	0.345733	1.82
ZFR	-0.24968	1.82
ADAM22	0.69922	1.81
CADM1	0.423931	1.81
PLPP3	-0.60038	1.81
TXNDC5	-0.42235	1.81
ZNF569	-1.91927	1.81
STRC	2.01531	1.8
SCML1	-0.34712	1.8
TUT4	0.264987	1.8
AIF1L	0.471408	1.8
POC1A	0.395335	1.8
CADM4	-0.83051	1.8
GOLGA4	0.283648	1.8
GRIN1	0.666073	1.8
ADGRE1	-4.17523	0
TMEM173	-0.33552	1.8
GNL3L	-0.27731	1.8
COL20A1	-2.76198	1.79
TMEM243	0.412395	1.79
JPH1	0.359897	1.79
SYDE1	0.256542	1.79
MZF1	0.34141	1.79
IRS1	0.431137	1.78
AXIN1	0.273052	1.78
UTP25	0.323023	1.78
ERAP1	-0.39344	1.78
SEMA3B	0.337362	1.77
SLC30A3	-5.1557	0
SLC5A3	-0.36256	1.77
BEX3	0.288517	1.76
FURIN	-0.36555	1.76
LYPD3	-0.43073	1.76
SLC7A1	-0.26382	1.76
ALG1	0.332228	1.76
ARHGEF40	-0.59279	1.76
SFMBT1	0.31564	1.76
TP53BP1	0.263433	1.76
AUTS2	0.727125	1.75
AL591848.2	2.27305	1.75
PROS1	0.514026	1.75
SS18L2	0.480617	1.75
ELK3	-0.51887	1.75
AMOTL2	-0.34404	1.75
PLA2G16	0.363956	1.75
CCNB1	-0.30286	1.75
ADSSL1	0.527723	1.75
WDR59	0.291883	1.74
ZDHHC3	0.257657	1.74
POLR2C	-0.25618	1.74
ZWINT	-0.25242	1.74
MCUR1	-0.256	1.74
OXLD1	0.349692	1.74
ZNF134	-0.58437	1.73
MFGE8	-0.8029	1.72
IL17RE	0.738916	1.72
ZNF772	-1.07149	1.72
IKBKGP1	1.38183	1.72
IDH1	-0.27327	1.72
TMEM106B	-0.26677	1.71
PGM1	-0.24536	1.71
MAP3K6	-0.37269	1.71
ABCA8	5.09761	0
PGGHG	0.39301	1.71
PROSER2	-0.4135	1.7
RAB3GAP2	0.246684	1.7
RNASEL	-1.93461	1.7
RBSN	0.292512	1.7
LMBRD2	-0.3242	1.7
KRT17	-2.12069	1.7
PGP	0.302075	1.69
SDCBP	-0.26383	1.69
ZSWIM5	0.556241	1.69
ACACB	0.344974	1.69
LAMA5	-0.26277	1.69
PRICKLE3	-0.36815	1.69
DSEL	-0.35839	1.69
KNTC1	0.272069	1.69
PER3	0.643411	1.69
IBA57	0.341211	1.69
STOX2	0.304934	1.69
PYGB	-0.27774	1.69
ZNF268	-0.91476	1.68
GLIS3	-4.65514	0
MT-CO3	0.237117	1.68
CASP4	-0.5942	1.68
HSP90AB1	-0.20655	1.67
DNAJB6	-0.24407	1.67
CEP72	-0.27068	1.67
AMY2B	0.770054	1.67
SETD5	0.238816	1.67
SCNN1A	0.394303	1.67
EMC3	0.343468	1.66
FBXO25	-4.66046	0
CYB5R1	-0.35392	1.66
NUDT4	-0.32199	1.66
AC245041.1	-0.49493	1.66
SNX10	0.535392	1.66
FBXL16	0.293326	1.66
SLC35F6	-0.34876	1.66
LMNTD2	0.794104	1.65
IRF2	-0.48593	1.65
RAB40A	0.964128	1.65
ADAMTS1	0.365049	1.64
TLN1	-0.21783	1.64
ADGRG2	-0.36528	1.64
OVGP1	0.864407	1.64
KLF5	-0.29586	1.64
NARF	0.318234	1.63
TLX3	-0.44319	1.63
CCDC14	-0.3496	1.63
RPRM	0.478378	1.63
ARL3	0.483382	1.63
NCSTN	-0.25117	1.63
BTN3A1	-0.3701	1.63
METTL23	0.358778	1.63
PPP1R26	-0.34301	1.63
SLC7A2	-0.35122	1.63
MAP2K7	0.248804	1.63
SLC2A13	0.544138	1.62
RPSAP58	0.324398	1.62
PARD3B	0.670566	1.62
SPON2	1.00199	1.62
TPM3	-0.1901	1.62
SACM1L	0.291477	1.62
GLIS2	0.340294	1.62
GPR155	0.663709	1.62
SLC6A8	-0.64302	1.62
SMCR8	-0.26999	1.62
PHIP	0.230416	1.61
FRMD6	-0.51396	1.61
FAM208A	0.2971	1.61
TSC2	0.217012	1.61
C12orf57	-0.46173	1.61
AGRN	-0.23329	1.61
PTGS2	-0.61443	1.6
CALD1	0.228221	1.6
KLHL35	0.532669	1.6
FAM8A1	-0.35378	1.6
PALMD	-0.4354	1.6
ALDH1A3	0.400945	1.6
DNAJB4	-0.2832	1.6
AC005392.2	-2.6554	1.59
ANKRD28	0.29042	1.59
ATP2A3	-0.95879	1.59
GRIPAP1	-0.25858	1.59
SEMA4B	-0.32244	1.59
CFB	-1.10374	1.58
MAP2K3	-0.25422	1.58
ADCY9	0.292634	1.58
PREX1	-0.33911	1.58
CCDC120	-0.34133	1.58
BMPR1B	0.652849	1.57
BTG3	-0.34321	1.57
TARSL2	-0.52817	1.57
LRP1B	0.620991	1.57
LINC00304	1.73317	1.57
AC008115.3	1.0398	1.57
TAPBP	-0.30661	1.57
MID1IP1	-0.24418	1.56
PKMYT1	0.22691	1.56
AP003119.3	-1.5479	1.56
PIMREG	-0.34109	1.56
LSM3	0.29312	1.55
CTSD	-0.33886	1.55
PSMD2	-0.19385	1.55
CDK16	-0.21927	1.54
RBM15B	0.267382	1.54
SH3BP2	-0.30163	1.54
LDLRAP1	-0.33713	1.54
SLC38A7	-0.30974	1.54
TUSC2	0.335857	1.54
MAGEA11	-4.98944	0
ATP6AP2	-0.25921	1.53
IFRD2	0.230629	1.53
MYO18A	-0.27234	1.53
VHL	0.290399	1.53
LARS2	0.268134	1.53
SRA1	-0.31272	1.53
HYOU1	-0.26731	1.52
C1QTNF1-AS1	-1.11652	1.52
PPIF	-0.2556	1.52
HGH1	-0.26175	1.52
GUSB	-0.30262	1.52
SEMA6D	0.353652	1.51
DIRAS1	0.522524	1.51
PSMC1	-0.29807	1.51
LRRC32	1.74575	1.51
GTSE1	-0.28076	1.51
STARD4	0.299943	1.51
DPP3	-0.25175	1.51
AC026412.1	-0.35797	1.51
NNMT	-0.92077	1.51
CYP2W1	1.3433	1.51
ADAMTSL4	-0.29583	1.5
SLC50A1	0.323057	1.5
MRAS	-0.30165	1.5
DISC1	-3.93864	0
FAM129B	-0.23203	1.5
SPRY4	4.48568	0
MAST1	0.642025	1.5
ST14	-0.36939	1.5
ENOX1	0.494408	1.5
MYOM3	-2.0607	1.5
SERBP1	-0.2115	1.5
DNASE1L2	0.613556	1.5
QTRT1	0.282507	1.5
DIP2A	-0.25126	1.49
DENND6A	0.354568	1.49
CCP110	0.303092	1.49
VDAC1	-0.18208	1.49
CDC20	-0.29239	1.49
KLF14	-3.96058	0
PIM3	-0.20802	1.48
FOXF2	-0.33513	1.48
PRRG1	-0.315	1.48
ITGA2	-0.35073	1.48
CXCL10	-5.01469	0
DYNC1LI1	0.291847	1.48
SLC22A15	-0.82831	1.48
MTMR11	0.754642	1.48
GABRB3	-4.95403	0
GNAI3	-0.21573	1.48
LDB3	1.29536	1.48
WHAMMP3	-0.90034	1.48
MAPK11	0.300216	1.47
ADAMTS10	0.393349	1.47
RHOT1P3	-4.98778	0
CAMK1D	0.308337	1.47
GABPB1-AS1	-0.34698	1.47
RNF14	-0.29015	1.46
DRAM1	-0.30668	1.46
CACNB2	0.394121	1.46
SLC20A1	-0.34784	1.46
SEC24D	-0.32322	1.45
NRG2	1.06562	1.45
NPHP1	1.68681	1.45
PABPC4	-0.22188	1.45
DNMT3L	-1.1268	1.45
GTPBP6	-0.26268	1.45
DOK4	0.280356	1.45
SCN8A	-0.62838	1.45
VWA5A	-0.97645	1.45
LIMK1	-0.29169	1.45
MFHAS1	-0.3376	1.45
RHBDD2	0.227819	1.45
RYR2	-0.7157	1.45
PGBD5	-1.00579	1.44
AGR2	-1.02544	1.44
TRAP1	0.212381	1.44
ANKRD13B	0.285721	1.44
ZBTB41	-0.30422	1.44
SLC2A1	0.233958	1.44
Sep-10	-0.27938	1.44
PXDN	0.318721	1.43
GTF2IP20	0.422932	1.43
KANSL3	-0.27067	1.43
GALM	0.602152	1.43
CBWD4P	-1.56484	1.43
NRP2	-0.42868	1.43
SLC15A3	-4.50214	0
SH3TC1	-0.47128	1.43
DNAJA3	0.221186	1.43
C5AR1	0.513972	1.43
PCOLCE2	0.279087	1.43
ACP6	1.12878	1.42
NIPSNAP1	0.288769	1.42
PYCR3	0.287181	1.42
SYNPO	-0.31127	1.42
NPIPB8	2.69197	1.42
SLC25A25-AS1	0.454948	1.42
EXOC6B	-0.29123	1.42
ALDH16A1	-0.28368	1.42
PIGQ	0.225628	1.42
ELOB	0.234794	1.42
TLE2	0.29823	1.42
MIR100HG	0.912334	1.41
GUK1	0.225744	1.41
GLCE	-0.41611	1.41
AL355994.2	1.28331	1.41
ITPRIPL2	0.240085	1.4
AC007663.4	1.80973	1.4
AARS	0.303409	1.4
ARHGAP32	0.475227	1.4
SLC29A3	-0.66434	1.4
PDIA5	-0.36186	1.4
MCOLN1	-0.2993	1.4
TNFRSF11A	-0.48297	1.4
LBHD1	0.453129	1.39
MFAP5	0.831413	1.39
ZDHHC2	0.634063	1.39
FAM83A	-1.20048	1.39
TMEM115	0.306756	1.39
GAS1	0.292495	1.39
RTN4RL2	0.21894	1.39
KIAA1549L	-4.91591	0
CARD6	-2.20347	1.39
NPIPB6	1.16107	1.39
CD177	-1.94003	1.39
USH1C	2.40418	1.39
CAVIN2	1.16159	1.39
EML4	0.223665	1.39
NXN	0.232076	1.38
PDE2A	-0.33813	1.38
TENM1	-4.43402	0
KALRN	-0.8745	1.38
PLIN3	-0.19733	1.38
MTMR9LP	0.399973	1.38
CACNA2D3	0.511803	1.38
GFPT2	-0.44645	1.38
TMEM33	-0.22972	1.38
GSN	-0.48492	1.38
HSPG2	-0.27471	1.37
PGM3	-0.30112	1.37
LIMS2	-0.60276	1.37
GYG1	-0.32813	1.37
NRG1	2.12197	1.37
MFSD3	0.243579	1.37
AL391422.4	-0.60085	1.37
AC005726.1	-0.71177	1.37
PDE1A	0.252877	1.37
ARHGAP4	0.24608	1.37
SLC16A3	-0.22353	1.37
TNIP2	-0.34698	1.37
TBX3	-0.34567	1.36
ANXA3	-0.4147	1.35
COL5A1	-0.34746	1.35
PID1	-1.3649	1.35
AGTRAP	-0.33029	1.34
BHLHE40	-0.41251	1.34
IGSF3	-0.26502	1.34
IL17RC	0.299151	1.34
UBE2S	-0.27364	1.34
FLNB	0.27156	1.34
PITX1	-0.23071	1.33
IFFO2	0.564297	1.33
RAB11FIP4	0.626636	1.33
DGCR9	0.984561	1.33
MED12	-0.28995	1.33
BRK1	0.282344	1.33
CAPN1	-0.26024	1.33
IPO5	0.182607	1.33
RICTOR	-0.25235	1.32
ZNF568	-4.85364	0
FYN	0.328805	1.32
ZYX	-0.25608	1.32
PCDHGA10	-2.9823	0
UXS1	-0.34741	1.32
CDCA7L	0.285591	1.32
PSMD3	-0.1956	1.32
HSP90AA1	-0.1942	1.32
EPRS	0.182712	1.32
TSC22D1	0.32816	1.32
PUDP	-0.3654	1.32
ZNF580	0.302717	1.32
WDR70	-0.27022	1.32
NTN3	1.22177	1.32
FAM102A	-0.26409	1.31
STAT1	-0.30736	1.3
ZNF234	-0.50994	1.3
FP565260.1	-0.45243	1.3
ARF4	0.206798	1.3
PTK6	0.502445	1.3
CDYL	-0.22919	1.3
WASF1	0.283917	1.29
ALG2	-0.29649	1.29
AC245060.4	-0.4529	1.29
TATDN2	0.311162	1.29
PPP1R12A-AS1	1.12844	1.29
BLACAT1	1.18049	1.29
PLEKHM2	-0.23805	1.29
GPC5	0.410312	1.29
VAV2	-0.24506	1.29
NPEPPS	-0.19407	1.29
ZNF488	-1.10155	1.29
ATP5PD	0.286209	1.29
AC023830.3	2.53429	1.29
ZNRF1	0.30905	1.29
AC112497.1	-0.85796	1.29
ZNF621	0.284249	1.29
LINC01123	-0.61552	1.29
LUC7L	0.258375	1.28
HMGN3	0.270032	1.28
SCARA5	-1.36908	1.28
CLHC1	0.540161	1.28
PYROXD2	0.622272	1.28
IL6R	-0.32164	1.28
WDR27	0.316927	1.28
BCKDHB	0.326874	1.28
TMEM63A	0.261085	1.28
CCDC177	-1.17484	1.27
ZNF579	0.24137	1.27
COL9A3	0.499166	1.27
CREG2	-0.39214	1.27
PXK	0.534853	1.27
MELTF	0.334242	1.27
POMGNT2	0.346136	1.27
WDR41	-0.30109	1.27
RSPO3	-2.60517	1.26
BNC2	0.503158	1.26
WDR72	-4.80871	0
BX322639.1	-4.76328	0
PTBP3	-0.21524	1.25
COL13A1	-3.31779	0
CRTAP	0.204663	1.25
MTHFD1L	-0.30162	1.25
DPY19L1	-0.29221	1.25
MKRN2	0.262512	1.25
IPPK	-0.33248	1.25
SLC25A20	0.445608	1.25
HELLS	0.280118	1.25
LTBP4	0.217222	1.24
AC004656.1	-0.75366	1.24
ZNF444	0.303581	1.24
PNISR	0.217785	1.24
CRB1	-0.60047	1.24
ZNF197	0.398755	1.24
KLHL13	0.323366	1.24
MBP	-0.50933	1.24
SERPINE1	-0.6873	1.24
ATP2B4	-0.24981	1.23
APLP2	0.224507	1.23
GRAMD2B	-0.3513	1.23
ECM1	-0.53834	1.23
CLSTN1	0.264341	1.23
DOCK11	-0.44534	1.23
PRKX	-0.32087	1.23
MPP2	0.488026	1.22
PRKAR2A	0.243086	1.22
GABRE	0.340583	1.22
ZNF224	-0.54571	1.22
TSKU	-0.30289	1.22
NUDT15	-0.31417	1.22
DHRS4	-0.4227	1.22
EIF4EBP2	-0.23559	1.22
CAMKK1	0.269885	1.22
APOO	-0.30428	1.22
TMEM198B	0.371792	1.22
IRAK1BP1	0.937184	1.22
CNDP2	-0.26514	1.22
TNPO3	-0.19709	1.22
STXBP5	-0.33495	1.22
ZNF91	0.559877	1.22
MED10	-0.30016	1.22
SLC44A2	0.281444	1.22
CPNE5	1.86488	1.22
SLC25A19	0.347952	1.21
SLC16A8	0.665837	1.21
SPTBN5	0.741394	1.21
PITPNM2	-0.24922	1.21
GLI4	0.311863	1.21
SLC5A6	-0.23297	1.21
REPS2	-0.68572	1.21
ZNF416	-0.84597	1.21
SPAG4	0.874257	1.21
SSH1	-0.24478	1.21
KRT17P8	-4.24835	0
UGCG	-0.34026	1.21
ASPHD1	0.308367	1.21
ATP6V0A1	0.240166	1.21
CNNM1	0.37365	1.2
LAPTM4A	-0.24443	1.2
UNKL	0.267026	1.2
FP565260.6	-0.80045	1.2
CRIM1	-0.34933	1.2
SYNJ1	-0.33577	1.2
CAVIN1	-0.19431	1.2
DNMBP	0.316579	1.2
NPC1	-0.28948	1.2
NPTXR	-0.44748	1.2
SLC36A1	-0.57454	1.2
DHRS3	0.352275	1.2
GABPB2	0.367648	1.2
COPA	-0.21482	1.2
ADAT2	0.371474	1.2
MT-RNR2	-0.19465	1.2
CAMK2N1	0.449626	1.2
SLC31A1	-0.22643	1.19
CRYZL1	-0.41195	1.19
MAGEB2	-4.68676	0
NNT	0.280609	1.19
QARS	0.189602	1.19
RHOB	0.250521	1.19
TMEM158	0.460941	1.19
GKN1	-4.6816	0
LINC01348	-0.88637	1.19
SMAGP	-0.40374	1.19
SETD4	-0.39428	1.18
TBC1D7	-0.42957	1.18
SSUH2	1.0045	1.18
DDX59	-0.28465	1.18
SNX2	0.266251	1.18
TTC33	-0.36713	1.18
LRP6	0.204772	1.17
NECTIN3	0.486502	1.17
ITPR3	-0.17855	1.17
TLR3	-0.78846	1.17
GABPAP	-1.29492	1.17
C10orf88	-0.45003	1.17
RAB5A	0.273894	1.17
IFNGR1	-0.38101	1.17
TRIM69	-0.44844	1.17
ACTN1	-0.22549	1.17
AC013480.1	4.62781	0
AC018653.3	-0.57794	1.16
KLRC2	-2.11445	1.16
NAMPT	-0.22397	1.16
NHSL1	0.469191	1.16
NPRL2	0.346368	1.16
CHML	-0.26532	1.16
KCNN4	0.281098	1.16
KLF9	-0.32363	1.16
TPM2	0.173119	1.16
ZNF672	0.28866	1.16
PLXNA1	-0.24607	1.16
TMEM164	-0.23549	1.16
PARD6A	0.828613	1.16
GOLM1	-0.23245	1.16
CLDN15	0.343262	1.15
MTMR14	0.326377	1.15
WRB	-0.46136	1.15
DNAJC13	-0.22343	1.15
CUEDC1	0.251399	1.15
MT-ND4L	0.19446	1.15
PSMB9	-0.98354	1.15
CUEDC2	0.275759	1.15
GRHL1	-0.38301	1.15
PRDM4	-0.28135	1.15
TMEM267	-0.28947	1.14
MCF2	0.878722	1.14
GSTT2B	0.386443	1.14
P2RX5	-0.37219	1.14
PTER	-0.31078	1.14
ZNF221	-1.00804	1.14
HCN3	0.403825	1.13
SRPX2	1.62147	1.13
ATG7	0.292186	1.13
SCPEP1	-0.34701	1.13
CEBPA	-0.32295	1.13
TGFBR2	0.338393	1.13
PITRM1	-0.28982	1.13
TRERF1	0.252856	1.13
ANXA1	-0.19945	1.13
ARPP19	-0.19529	1.13
NPEPL1	0.376286	1.13
COPS6	0.220181	1.13
ELP6	0.318432	1.13
AC091806.1	0.950382	1.13
PEX19	-0.28313	1.13
SOX13	-0.21237	1.12
GPHN	0.349937	1.12
CAMKK2	-0.24883	1.12
RNF149	-0.22324	1.12
PRSS8	0.970721	1.12
SHMT2	-0.26886	1.12
PTPN23	0.20166	1.12
GNAS	0.211468	1.12
MYO10	-0.21395	1.12
BAG3	-0.20328	1.12
SGPL1	-0.3065	1.12
ZFPM1	0.352544	1.12
METTL6	0.436203	1.12
RHOU	0.377912	1.12
NRARP	0.396493	1.11
SDC1	0.261473	1.11
EIF3B	-0.16406	1.11
NFKBIE	-0.52102	1.11
EXOSC7	0.280757	1.11
CCDC71	0.34371	1.11
TCF7L2	0.317968	1.11
YWHAZ	-0.17009	1.11
SLCO4A1	-0.25631	1.11
DCP1A	0.256309	1.11
ERLEC1	-0.30495	1.11
TMEM14C	-0.21056	1.1
TYMP	-0.2987	1.1
FSCN2	0.686929	1.1
C21orf58	-0.30873	1.1
TRAM2	-0.24804	1.1
NR2C2	0.281422	1.1
TRIM2	-0.39712	1.1
RABGAP1L	0.253954	1.1
AC105118.1	3.53441	0
NCF2	-1.14668	1.09
SLC12A4	-0.27905	1.09
GRAMD2A	0.716621	1.09
USP49	0.324722	1.09
DDX60L	-0.36277	1.09
GSDMB	0.620461	1.09
POTEE	-4.67707	0
AK3	0.271686	1.09
SELENBP1	0.184972	1.08
NDUFA11	0.363271	1.08
IFITM1	-0.30283	1.08
ZNF622	-0.21841	1.08
PRKCA	0.258212	1.08
ARRDC3	-0.33065	1.08
TRIM21	-0.38845	1.08
GBP2	-2.11097	1.08
ALPK1	-0.55586	1.08
NOX5	-4.12043	0
PPM1F	-0.24502	1.08
CEP170	0.244758	1.08
TEX45	0.892731	1.07
IGSF9	-0.55242	1.07
KDELR2	-0.20645	1.07
VMA21	-0.20905	1.07
CDKL5	-0.28911	1.07
TTLL3	0.327529	1.07
CPS1	-0.18848	1.07
VTI1A	0.263807	1.07
ADRB1	0.901624	1.07
VGLL4	0.32683	1.07
HMGCR	-0.26775	1.07
INPP5D	0.957857	1.07
MXRA7	0.253485	1.07
MFSD6	0.442655	1.07
LINC01669	-4.12831	0
NCK2	-3.14836	0
MT-TP	-0.32479	1.06
LYRM9	0.850672	1.06
ABCF1	-0.17664	1.06
PRKAG1	-0.22934	1.06
COL4A4	-0.4547	1.06
AC006213.1	-4.21967	0
ADA	-0.26571	1.06
LUM	-3.56772	0
CRIP2	0.255055	1.05
YIPF5	-0.2562	1.05
NUBP2	0.218958	1.05
IMPDH1	-0.17611	1.05
AL121906.2	0.586569	1.05
SLC39A8	-0.25716	1.05
MLKL	-0.31968	1.05
LINC00863	-0.6846	1.05
HSD17B10	-0.23674	1.05
WASHC4	-0.21306	1.05
HOOK2	0.2828	1.05
BCAS4	1.95847	1.04
UNC5B	0.462552	1.04
CREG1	-0.2708	1.04
ABHD15	0.400227	1.04
GCNT3	-0.98008	1.04
TNNT1	0.318562	1.04
PMFBP1	1.11339	1.04
HIF1A	-0.2544	1.04
THBD	-1.63757	1.03
SAP30L	-0.31345	1.03
MAMLD1	-0.28968	1.03
VGLL3	-0.36749	1.03
DCBLD2	0.283098	1.03
WLS	-0.19541	1.03
CTSL	-0.20217	1.03
IFIH1	-0.39436	1.03
RAB42	0.269805	1.03
KITLG	0.23008	1.03
ZFP36L1	0.227905	1.03
PLD1	0.346793	1.03
AP001062.1	-0.6446	1.03
FP565260.3	-0.63824	1.03
KIF15	0.284881	1.03
GFER	0.29708	1.03
AMDHD2	0.268696	1.03
AC091948.1	0.75542	1.03
PABPC1L	0.273031	1.03
TMX3	-0.28329	1.03
NOMO2	0.246605	1.03
SLC2A4	0.623703	1.03
ERBB3	0.491947	1.03
SSBP2	0.686463	1.03
AC005077.4	-0.68841	1.02
AC131392.1	-1.54708	1.02
P4HA2	-0.40553	1.02
EARS2	0.213974	1.02
ALPG	1.40862	1.02
ARID4B	0.242487	1.02
ARHGAP24	0.63631	1.02
RELL2	0.994092	1.02
ZNF445	0.270178	1.02
AC114485.1	1.83115	1.02
GP1BA	0.698701	1.02
SLC43A1	-0.81223	1.02
CANX	-0.17426	1.02
GPRC5B	-2.6783	0
ATP1B1	-0.23248	1.02
AC005736.1	0.50977	1.02
EML2	-0.25404	1.02
PTPRH	0.422201	1.02
POLR3K	0.250624	1.02
KIAA0930	-0.20336	1.02
ZNF530	-0.67107	1.02
SCARB2	-0.22983	1.01
KRCC1	-0.45564	1.01
LINC01537	-0.8242	1.01
EIF4E3	-1.26829	1.01
PDE3A	0.214098	1.01
EXT2	-0.27516	1.01
CCDC86	-0.19169	1.01
OXNAD1	0.327672	1.01
SERINC2	-0.29856	1.01
CHMP2B	-0.25853	1.01
MPZ	-1.69876	1.01
NR1D2	0.304556	1.01
ZNF283	-0.41779	1.01
BBX	0.211816	1.01
ANGPTL4	0.520154	1.01
OAS3	-0.27116	1.01
AC106820.4	1.03686	1
TUBB6	0.217668	1
S1PR5	0.439136	1
CDH3	-2.56231	0
PTPRVP	4.43655	0
NENF	0.30028	1
GATA2	-0.20987	1
DDOST	-0.20937	1
SMURF2	0.319319	0.999
AC025569.1	-0.41869	0.998
MT-ATP6	0.211301	0.995
RBPMS	0.306032	0.994
PCDHGB7	-4.53489	0
TP53	0.207711	0.993
C16orf71	0.85049	0.993
CALY	2.54199	0
PBX1	0.219527	0.993
CACNB3	0.295627	0.993
COL16A1	0.415579	0.993
MOB1B	0.27798	0.992
JAG2	0.220546	0.991
TLNRD1	-0.31413	0.991
FITM2	-0.3798	0.991
PCDH10	-4.52909	0
LY6K	-0.24059	0.99
AP3B2	0.922747	0.99
GPATCH2	0.346529	0.989
CBLB	0.316498	0.988
PTGDS	1.12087	0.988
PLEKHA5	0.433141	0.987
MFSD11	0.276675	0.987
RAB8B	-0.30592	0.987
IL15RA	-0.63848	0.985
MBNL2	-0.25116	0.985
DIO3OS	0.677154	0.985
PROSER3	0.304229	0.984
CEP55	-0.20777	0.982
METTL8	0.315273	0.982
ABCC6	0.957682	0.981
NPC2	0.272144	0.98
GAS6-AS1	0.566466	0.98
ARCN1	-0.21045	0.98
ATP5F1E	0.284202	0.98
CENPE	-0.29181	0.98
MSTO2P	0.444906	0.98
COPG1	-0.17181	0.98
TBC1D1	0.33549	0.98
PLAC4	-1.69915	0.98
GBAP1	0.309606	0.978
HDHD3	-0.2934	0.978
MAN2C1	0.272863	0.978
AL357033.2	4.50075	0
FCMR	-2.37041	0.978
LZTFL1	0.327735	0.978
ABL2	-0.2267	0.978
ZNF222	-1.07129	0.977
EIF1B	0.341543	0.975
COPS7A	-0.21296	0.975
CCDC54	4.43948	0
ELOVL6	0.258827	0.975
PTP4A3	1.06206	0.975
GPC1	-0.26414	0.975
ZNF230	-0.68701	0.975
IDH3A	-0.24076	0.974
LINC00894	0.719919	0.973
AC110285.2	0.407433	0.973
LPIN3	0.314458	0.972
AC118549.1	-0.18752	0.969
OLFML2B	-3.07797	0
PPA1	-0.18841	0.969
TNFSF10	-3.44918	0
RIC8A	-0.18653	0.962
SAR1A	-0.20144	0.962
MAP3K13	-0.39894	0.962
TBC1D9B	-0.18391	0.961
RBM3	-0.26449	0.961
SH2B2	0.423196	0.961
MACF1	-0.25211	0.959
FNBP1	-0.24519	0.958
DMXL1	0.245768	0.956
CREB3L2	-0.1841	0.955
KCTD13	0.347633	0.955
LINC02434	0.915683	0.952
STAT5B	-0.27017	0.951
CIDEC	4.41015	0
HNRNPUP1	4.04501	0
CAV2	-0.21889	0.949
NBL1	-0.36325	0.948
TIMM17A	-0.18253	0.948
PSG1	-2.50284	0.948
AC135983.2	-0.52578	0.948
DTX4	-0.2183	0.947
EIF1AXP1	-0.28992	0.947
PPP2CA	-0.18221	0.947
GGA2	0.191181	0.946
EXOC7	0.199219	0.945
CHMP2A	0.221082	0.944
MINDY3	-0.35381	0.944
PTOV1-AS2	0.529357	0.944
IL18R1	0.893264	0.943
MAP3K9	0.289906	0.943
RPS15A	0.222173	0.942
SRGAP2C	0.295691	0.94
VTN	-1.53001	0.938
WDR54	0.723443	0.938
ACBD4	0.43077	0.937
SMIM4	0.44459	0.936
SLCO1C1	1.21604	0.936
MKI67	-0.28495	0.936
TSPAN4	-0.21636	0.935
CHTF18	0.190034	0.935
SRXN1	-0.45944	0.935
LSMEM2	1.60237	0.935
TMEM143	0.3846	0.935
RNPS1	0.175954	0.935
ORAI2	0.776993	0.935
KIAA0100	-0.18962	0.934
S100A11	-0.20937	0.931
DPYSL2	-0.2859	0.931
THUMPD3	0.221565	0.931
CENPF	0.231508	0.93
FGF2	-0.37017	0.93
TFRC	-0.17278	0.929
SERPINB8	-0.62648	0.928
FAM78A	-0.37967	0.928
CCDC127	-0.26727	0.928
BAMBI	0.314622	0.928
AC124944.2	-1.47773	0.928
BRICD5	0.444738	0.927
GALNT10	-0.26203	0.927
PEMT	-0.27789	0.927
HEATR1	0.17429	0.927
SRP9	0.185084	0.926
AC020907.1	1.53285	0.926
ZDHHC20	-0.21985	0.926
ABHD17B	-0.25791	0.926
SHISAL1	-0.29509	0.925
PSMA7	-0.16289	0.925
AC004461.2	-1.89667	0.925
CDYL2	0.1871	0.925
ARL17B	-0.9743	0.925
ADARB2	0.309108	0.925
FAM122C	0.326762	0.924
ADAMTSL5	0.263547	0.924
FAM200B	-0.45609	0.924
PSMA5	-0.17278	0.922
ANKRD13A	-0.27265	0.921
LMO4	-0.2187	0.921
UGDH	-0.23809	0.919
RBM7	-0.30127	0.918
SMOC1	0.24655	0.916
OCLN	2.49119	0
CGA	1.29375	0.915
MFSD13A	0.334548	0.915
ERO1A	-0.21935	0.915
AC087392.1	1.88205	0.914
LINC00869	-0.66754	0.913
CASP1	-0.52827	0.913
THEM4	-0.29206	0.913
RIMKLB	0.290817	0.912
LCN12	0.759405	0.912
DUSP22	-0.35676	0.912
CMC1	0.406607	0.912
SMYD3	0.346217	0.912
FAM167B	-0.65165	0.911
ZFP36L2	0.193525	0.911
IKBIP	-0.22538	0.911
C19orf25	-0.27744	0.907
USP4	0.268152	0.906
COX10-AS1	-0.4318	0.905
FLVCR1	0.238994	0.904
NR6A1	0.341573	0.904
BOC	3.32681	0
SPPL2A	-0.25303	0.901
IDH3B	0.218157	0.901
GDF15	0.569493	0.901
SPINK6	-2.0321	0.901
GTF2IRD2B	0.418068	0.9
ARL8B	0.203812	0.899
CTXN1	0.266934	0.899
AC060766.4	2.27279	0
ALDH2	1.6454	0.899
MAPK6	-0.23131	0.899
MTR	0.253403	0.898
SLPI	-0.29178	0.898
TM9SF3	-0.17733	0.898
TIMP1	-0.22209	0.897
KYAT1	-0.3168	0.897
FAM114A1	-0.29367	0.897
AL139002.1	-3.95784	0
STK11IP	0.296031	0.896
WSB1	-0.22349	0.895
SH2D2A	0.447373	0.895
EPGN	-1.55976	0.892
FAM216A	0.313546	0.892
SH3GL1	-0.18825	0.89
ENTPD2	0.824088	0.89
CCDC12	0.385717	0.89
EML1	-0.31296	0.889
USP40	-0.31717	0.889
SAMD9	-0.33939	0.889
MEGF9	0.283172	0.888
CNPY3	0.257376	0.888
FADS3	-0.24889	0.888
RERE	0.227952	0.888
ADIPOR1	-0.20449	0.887
KLHDC7B	-1.19361	0.886
AC018692.2	3.8458	0
PCDH12	0.696353	0.885
PSG2	-4.45968	0
SLC27A1	0.364906	0.884
MAMDC4	-0.33443	0.882
PDP1	-0.38417	0.882
OLMALINC	0.498276	0.882
PIGT	-0.20154	0.882
PDE10A	0.231299	0.881
TLE1	-0.43284	0.88
RDH5	1.16444	0.88
CRAMP1	0.281968	0.879
HMMR	-0.29852	0.879
PCYT1A	-0.20309	0.879
TMEM205	0.404764	0.877
PXDC1	-0.23515	0.877
ZNF155	-1.11541	0.876
RAD54L2	0.237341	0.875
KIAA1217	-0.37465	0.874
FAM120C	-0.38663	0.874
ZNF284	-1.12615	0.874
MAST4	-0.49946	0.872
REXO5	0.394046	0.871
FLRT1	1.67743	0.871
AHSA2P	0.249282	0.871
CYP27C1	1.03837	0.87
SEC23A	-0.20238	0.87
RAB7A	-0.16181	0.868
AC156455.1	0.477816	0.865
MGAT1	-0.22961	0.865
PTGES3	-0.15124	0.865
SLC44A1	-0.22753	0.865
ATP2A2	-0.16578	0.865
AC116533.1	0.249639	0.865
TM7SF3	0.252308	0.862
PDLIM1	-0.17346	0.862
MRPS18B	-0.1866	0.861
[truncated: 826 more rows]

## Sheet: Table S5
Table S6: RNA-seq in CAL51 TEX264-/- vs WT cells for Volcano plot in fig S7A. Genes of interest highlighted in accordance with colours in volcano plot.
Gene	log2FoldChange	minuslog10(padj)
APBB1	-2.1993	1.01
APLF	0.74965	0.554
CDC7	0.333046	0.677
CHD4	-0.49393	0.914
FAN1	0.520207	0.947
MAD2L2	-0.38469	0.688
MORF4L1	-0.55111	2.88
NABP1	-0.80722	1.99
NIPBL	0.327036	0.785
NUDT16L1	-0.39704	0.505
PBRM1	0.326349	0.699
PELI1	-0.94553	3.65
PLK1	-0.26821	0.561
RHNO1	-0.53055	1.67
RIF1	0.343086	0.71
RUVBL1	-0.3511	0.57
RUVBL2	-0.33835	0.723
SAMHD1	0.522455	2.54
TNKS1BP1	-0.2996	0.648
USP51	1.25392	1.34
ARID1A	0.251594	0.543
UVSSA	0.513179	1.01
ASCC3	0.40519	1.33
BCL2L10	-5.02326	0
BID	-0.63192	1.16
BOK	-0.72924	1.32
CD44	0.561345	2.96
CDIP1	0.572005	1.87
CLU	-0.42851	0.988
CRY1	0.385171	0.672
DONSON	-0.35909	0.741
E2F1	-0.55714	1.72
EPHA2	0.317993	0.514
IER3	-1.53488	17.9
MUC1	0.902195	2.06
NACC2	0.2835	0.661
NUPR1	-1.35933	1.17
PNP	-0.48596	1.36
SOD2	-0.52583	1.45
STEAP3	0.622373	2.88
STK33	-5.29716	5.13
TAOK1	0.474248	1.86
TNFRSF1B	1.22738	4.02
TPT1	-0.30837	0.763
XRCC2	0.651821	2.27
ZGRF1	0.396332	0.498
ZMYND8	0.38146	1.06
ARMT1	-0.27579	0.541
ATRX	0.334058	0.699
CASP3	0.354797	0.773
CBX5	-0.62603	4.75
CDC14B	0.314231	0.512
CDKN2AIP	0.34637	0.504
CDKN3	-0.49048	1.31
CENPS	-0.92941	0.688
CINP	-0.42131	0.564
DGCR8	0.315362	0.564
FANCI	0.27722	0.623
FBXW7	0.538547	2.25
FOXO1	0.334721	0.772
GNL1	-0.35738	0.996
MACROD2	-2.8324	25.4
MAPK15	-1.55188	1.94
MAPK3	-0.37892	0.706
METTL3	0.446636	1.45
NEDD4	0.319373	0.498
NFAT5	0.400954	0.737
PAK1	-0.41975	0.706
PARP10	0.396378	0.713
PDS5B	0.555059	0.599
PIDD1	0.354034	0.576
POLD2	-0.47347	1.85
PTTG1	-0.35259	0.713
SF3B5	-0.33697	0.587
SGK1	-3.14019	8.36
SMC3	0.541577	3.07
SPATA18	-3.05787	12.4
TAF7	0.548304	2.51
UBE2E2	-0.47383	0.553
UBR5	0.325114	0.843
UFL1	-0.41814	0.757
USP3	-0.36383	0.633
VAV3	-6.24931	18
ZMAT3	0.319054	0.517
TEX264	-2.44316	33.5
TENM3	8.39291	214
CD24	-4.81842	125
MRC2	-5.95578	83.3
TNFRSF19	3.06086	74.8
SDK2	-3.91951	64.2
MMP16	-4.83201	61.5
P2RY1	3.55229	53.2
COL5A2	-3.09407	51.5
GRAMD2A	-3.97817	51.4
HTR1D	-2.67941	51
TNFRSF11B	-8.78607	46.8
KITLG	-2.8233	46.5
ADAMTS9	-4.7617	45.1
LAMA3	2.23018	44.6
MAL	-3.51235	43.7
DPYSL5	-5.17192	43.6
RAP2B	2.06141	43.6
ALDH1A1	2.01567	42.1
GPX1	-8.66853	41.3
FGF2	-4.99873	39.5
CD47	1.75329	36.9
ERBB4	-2.64233	36.4
CERS6	-6.52594	33.5
KIAA1217	2.3361	33.3
FBN2	-6.0772	31.1
SV2A	-2.37014	30.8
ALCAM	1.52827	30.8
RAB11FIP5	-2.29872	30.8
TUBB4A	-5.63421	30.2
IL1R1	-7.12913	30.1
CXXC5	-2.1225	28.4
ALDH1L2	-4.6677	27.9
PLCB1	-5.24131	27.9
SCIN	-6.85794	27.3
AMIGO2	-2.33244	27
IGFBP7	-1.57885	26.6
ACPP	2.56891	26.6
FRRS1L	-3.48827	26.4
LTBP1	-2.07441	25.6
TUB	-7.55565	25
MT1E	-3.44128	24.9
ARSJ	-4.21625	24.3
PTPRM	-2.23666	23.9
MT1G	-5.0834	23.6
FN1	-2.02296	23.2
PLXNA2	3.41544	22.4
SCD5	-2.23934	22.4
MID1IP1	-2.76993	22
MGLL	-4.9279	20.5
HIGD1A	-1.25193	20.2
LIPG	-1.87401	20.1
PHETA2	-4.32997	19.5
LRP5	-1.66836	19.3
ROBO1	1.41371	19
MT1F	-2.88482	18.7
DSG2	-1.78593	18.7
EFNB2	2.79822	18.5
PRUNE2	-1.68027	18
SHISA9	-4.12257	18
MEGF6	1.23373	17.9
FZD8	1.8832	17.8
RHOU	1.56341	17.8
OTULINL	1.70027	17.5
MEF2C	2.01269	17.5
A4GALT	-4.19077	17.4
VANGL2	-2.43397	17.3
COL4A5	1.35355	17.3
DDR2	-2.3582	17.3
SLFN11	-7.15153	17.2
APBA2	1.75875	17
PSMC4	-1.17371	17
GALNT6	-2.40371	16.9
GALC	-5.77726	16.7
PCDH7	1.30398	16.7
ABCG2	2.20894	16.6
NXF3	3.07341	16.5
EPDR1	1.77766	15.8
IFT27	-4.50175	15.8
PDZD4	-4.23853	15.7
IGFBP3	1.46112	15.7
HYAL1	-2.66104	15.5
GGT1	-2.90699	15.3
SPINT1	-3.71612	15.3
RASGEF1A	-6.28046	15
FOXJ1	-2.39549	14.9
ABCC4	-1.20974	14.9
CTH	-1.65364	14.7
FGFR4	-1.25803	14.6
C9orf3	-1.368	14.5
PODXL2	-2.07413	14.2
SLC16A1	-1.2902	14.1
SEMA3A	3.5886	13.9
DUSP5	1.3797	13.9
CHST2	-2.18476	13.9
CMPK2	2.99771	13.8
ANKRD29	3.03239	13.8
WNK2	-1.40068	13.7
REEP2	-2.06959	13.7
UGP2	-1.21426	13.6
MAP9	-3.4901	13.5
TCEA3	-2.00638	13.5
SRRM3	-2.6306	13.5
TMEM100	1.63797	13.4
CA12	-1.21536	13.2
BLVRA	-2.5253	13.2
SLC4A8	-2.10214	13.1
SUSD4	-2.04737	13
STK26	-3.41508	12.9
ITGB3	-1.44422	12.9
SYT17	-4.04439	12.9
FOXE3	-3.35592	12.9
LINC00645	-5.95009	12.9
PALD1	-3.61321	12.8
DPP4	-2.18061	12.6
GPRC5B	-1.05505	12.1
LIX1	-6.95723	11.9
TCEAL7	-2.01404	11.8
MRAS	-1.31756	11.6
PRRX2	-1.33077	11.5
LINC01234	-1.9721	11.5
USP44	-2.02677	11.4
APOA1	1.79903	11.3
FOXA1	1.46874	11.2
RIPOR3	-1.91593	11.1
MSI1	-3.52271	11.1
WFIKKN1	1.91665	11.1
GRHL3	-1.78565	11.1
ADM2	-2.32668	11.1
C8orf34	2.02491	11
CAND2	-2.17424	11
SPP1	4.68154	10.8
PREX1	1.37577	10.7
LRP3	-1.33323	10.6
BICC1	-1.47196	10.6
RBP7	-2.15619	10.5
SLCO2A1	-2.46755	10.5
F11R	-1.15857	10.4
AC008115.3	2.99661	10.4
MAML3	2.02525	10.3
BEND7	-3.26756	10.3
FAM129A	-3.72101	10.3
PGBD5	-1.22234	10.3
HNF1B	-1.19716	10.2
MAPK8IP2	-1.58485	10.1
PROS1	-2.84018	10.1
FHDC1	-1.99972	10.1
ARRDC3	1.11366	9.92
LRIG1	1.10529	9.89
GNB4	-2.52446	9.85
RNF157	-3.7375	9.83
SGPP2	-1.74797	9.7
LY6E	-1.26111	9.48
TENT5A	-1.15344	9.42
FAT4	1.91081	9.4
PITPNM3	-1.84095	9.37
FOXL2	-3.23418	9.34
NOTCH3	-1.09925	9.31
NREP	-2.24963	9.29
FOXC1	-1.247	9.22
DMKN	-2.72215	9.22
CERNA2	-1.33989	9.21
SATB2	1.40386	9.21
SLCO3A1	-4.80496	9.2
PLXNB2	-0.81859	9.2
PECR	-1.49134	9.02
LARGE2	-2.21158	8.94
TNFRSF10C	-2.89602	8.93
IHH	1.91218	8.91
PXMP4	-1.24835	8.84
KNOP1	-1.4359	8.82
AK4	-4.66091	8.82
FOXD1	-3.21057	8.82
TRPV4	-1.71598	8.82
SNCA	-3.83954	8.81
AMBP	-2.11317	8.77
B4GALNT3	-1.76674	8.76
ETS1	1.23948	8.64
IFT57	0.957274	8.55
SPARC	-1.02298	8.51
LOXL1	1.4847	8.49
TOX3	-1.61609	8.47
ENPP4	1.11451	8.35
SLC17A9	-6.26195	8.34
ZNF702P	-6.10364	8.22
BCR	-0.899	8.12
GALNT14	-9.64085	8.09
WNT2B	-2.7701	8.08
NPNT	-1.11657	8.07
SPIN4	1.06003	8.05
NDRG3	-1.01552	7.96
SELL	3.52208	7.84
MBOAT2	-1.76598	7.81
FOLR1	-1.00771	7.66
PON2	-0.91269	7.61
PCOLCE	-1.0828	7.55
PGAP1	1.01263	7.54
BMP5	-9.38617	7.52
ASRGL1	-0.80844	7.52
RTN4RL2	-2.18269	7.52
C21orf58	1.76407	7.46
GSN	-1.15702	7.44
CACNG6	1.40168	7.42
PLXNB3	1.41949	7.4
AUTS2	-3.78035	7.4
SULF2	-1.87151	7.38
LOXL1-AS1	1.67893	7.33
STX3	-0.87316	7.32
BMF	1.67354	7.32
PRTFDC1	-1.14662	7.31
NSG1	-1.18921	7.29
ARL4D	-0.96523	7.28
ALDH3A1	2.95956	7.27
ELFN2	-1.89634	7.27
TLX3	-4.5473	7.27
NAV2	-2.40117	7.25
PYGB	-0.77948	7.23
IGSF3	-1.26071	7.18
DACT2	2.26879	7.18
CNKSR3	-1.06446	7.15
CD200	-2.15935	7.14
MSLN	1.48827	7.13
LGALS7B	-3.31936	7.09
SALL1	-1.41917	7.08
NID1	-1.26669	7.05
PLAU	1.79695	7.03
ITGB4	-1.5425	7.03
WLS	-0.90843	7
SIRPA	-1.15864	7
SNAP91	-3.32719	7
NDUFA10	-0.88552	6.99
NRG2	-5.8592	6.96
VWA1	-1.13024	6.95
ANXA1	0.938318	6.94
TSPAN9	-1.21377	6.9
GIPC3	-6.67859	6.89
LAMB1	-0.73719	6.89
CBR1	-9.06195	6.81
LIFR	1.40579	6.79
MPC2	-0.96071	6.77
GABBR1	-3.07199	6.76
SH2D4A	-1.97102	6.68
C20orf194	-1.37649	6.65
WDR47	-1.24632	6.62
SCUBE1	-8.19791	6.53
PPP2R2C	-1.25863	6.51
ARNT2	-1.01167	6.51
FBN1	1.03825	6.5
MPP6	0.854584	6.47
PCTP	1.00041	6.4
SORL1	2.21882	6.39
RAB14	-0.7861	6.34
PECAM1	-3.56725	6.29
UPK1B	-0.87834	6.29
ARAP2	-8.80348	6.28
IGFBP2	-2.95295	6.25
KCNG3	-3.28321	6.25
ETV4	-1.17683	6.17
KLHL29	-3.26893	6.17
PDLIM4	-2.70007	6.17
MFAP2	-1.25043	6.14
STMN3	-1.0346	6.14
NPR1	-1.40806	6.14
CAMK2D	-0.75366	6.13
HEYL	-2.98526	6.11
MAST4	1.38359	6.11
SDC3	-0.7408	6.11
L1CAM	-1.5401	6.1
DENND2A	-8.67897	6.08
TP53I11	-1.18906	6.06
IL1RAP	1.27228	6.04
LAMC3	-3.24392	6.01
MSX2	-4.76633	6
CBR3	-2.78002	6
HSD17B12	-1.0842	5.97
BST2	-1.13293	5.96
LINC00488	-4.28497	5.96
PPP1R3B	-0.9178	5.95
TNNT1	-1.00879	5.92
ARMCX2	-1.78404	5.91
TNFSF12	-2.38746	5.88
NBL1	-2.98898	5.87
UNC5C	0.994276	5.87
FBLN7	1.77663	5.8
CCDC71L	-1.91101	5.79
ITGA5	-1.26067	5.78
NFIX	-2.00471	5.73
CNN1	-2.03898	5.68
XBP1	-0.82847	5.68
TNFRSF11A	-1.43021	5.68
MANSC1	-0.95415	5.67
VPS35L	-1.06604	5.67
FZD7	0.91372	5.66
EML1	-1.21008	5.66
MYH14	0.807434	5.65
APH1B	-1.31625	5.64
PDE3A	0.926954	5.63
ITM2A	-2.21129	5.62
HOXC13	1.50444	5.61
PEG10	-0.69932	5.59
COL26A1	-0.80414	5.59
CCNE1	0.970021	5.58
FREM2	1.10551	5.55
CDC42EP1	-0.9514	5.55
MAST1	-1.83065	5.54
PLAGL1	-4.90955	5.51
IGF2R	0.860651	5.47
SLC52A1	-1.64878	5.46
ITM2B	-0.63973	5.45
MPPED2	1.25181	5.43
KLHDC7A	1.33582	5.43
EMILIN2	-1.59659	5.43
GPRC5A	-1.01365	5.41
FCGBP	-0.99275	5.38
P3H2	-2.4443	5.35
MYO5A	-0.88982	5.34
DNM1	-2.02997	5.31
KDM5B	-1.26565	5.3
GAL3ST1	-1.29117	5.3
CILP2	-1.36726	5.26
MXRA5	0.934981	5.24
VEGFA	-0.92431	5.17
MYLK	-0.63532	5.16
SEMA6C	-1.17185	5.16
HKDC1	-0.94537	5.15
LINC02582	2.41093	5.15
CD7	-1.74415	5.15
CYP2U1	1.16428	5.14
JUN	1.21949	5.14
ID4	-0.68479	5.13
PLCE1	0.751592	5.13
RHOXF1P1	-7.82057	5.1
FAM107B	-0.81547	5.09
TRIB2	0.872203	5.05
TMOD3	-0.77952	5.05
TPM1	-0.69957	5.05
PLK2	0.888151	5.04
SLC26A2	-0.815	5.04
SLC12A3	-0.80506	5.03
NECAB3	-0.84783	5.01
CEMIP2	0.693609	5
SOD3	-1.38044	5
TEKT2	-4.03429	5
PLEKHA6	0.771777	4.98
CNTD2	-2.2273	4.96
SLC38A4	0.86484	4.95
CDH23	-2.47143	4.95
TMEM47	0.654059	4.94
FES	1.21248	4.92
BCL11A	-2.28135	4.9
CLGN	1.19938	4.9
TOR4A	0.978212	4.9
LHFPL3-AS2	-1.84172	4.88
DDR1	-0.8824	4.87
ST5	-1.24249	4.85
ELOVL2	-4.73299	4.84
MET	0.728773	4.84
CERS4	-2.03261	4.8
CILP	-0.92795	4.76
GFOD1	1.76177	4.76
TNS2	0.827546	4.76
CHST6	-1.57282	4.76
SLC12A2	0.701763	4.75
TRAV8-2	4.44597	4.74
C1orf115	-2.32211	4.74
ZNF711	-7.97504	4.72
IMPDH2	-0.68944	4.72
DDX60	3.08397	4.71
CROT	0.737857	4.7
OPRK1	-7.96011	4.69
LHFPL6	-1.41966	4.68
DUSP6	-0.71136	4.67
PTGFRN	-0.72905	4.66
ANAPC1	-0.72371	4.65
MITF	-1.28155	4.64
Sep-06	-1.18793	4.63
CHFR	-1.6023	4.63
AQP1	-1.05656	4.61
JADE2	1.08658	4.59
MMP24OS	-1.38176	4.58
WDR72	-1.1102	4.58
MT1M	-4.02133	4.57
RIMS3	-1.03611	4.57
KCNJ16	-2.84394	4.56
MYORG	0.635809	4.54
CDK17	-0.7468	4.53
PTGER4	0.869599	4.53
POR	-0.6976	4.52
SESN3	-1.11662	4.52
SLC35F2	-0.98673	4.51
KCNMB4	0.917189	4.51
KCNK5	-0.90628	4.46
GPX3	-0.96774	4.46
RAB11FIP4	-1.62174	4.46
GPR27	-7.82854	4.46
SNX10	-3.18301	4.46
SLC37A2	3.68996	4.44
PLEKHA2	1.05227	4.42
DYNLT3	-7.79954	4.41
CCDC198	-2.00978	4.39
ADAMTS8	-4.07583	4.38
VASH2	-2.69803	4.36
PLCB4	2.37438	4.36
UCHL1	-2.03307	4.36
GALNT11	-0.83039	4.36
PTCH2	-1.80255	4.34
TRIB3	-1.02755	4.33
SLC1A3	0.890294	4.33
RAB7B	-1.50425	4.32
SERINC5	-0.63471	4.3
DCTD	0.741162	4.3
ARFGEF3	-1.73185	4.27
MT2A	-0.86152	4.24
MTMR2	0.673082	4.24
SLC38A2	0.650272	4.23
AL109918.1	0.997691	4.23
IRS1	0.870352	4.21
MGAT4A	-1.97776	4.19
HOXC10	1.54462	4.18
NFIB	1.062	4.18
CEP41	-7.25856	4.18
SP4	0.890993	4.18
CSPG5	-1.19181	4.17
INSYN1	-3.0215	4.17
PALM3	-3.76817	4.15
AL161431.1	1.55475	4.15
RIT1	-1.4065	4.13
SLC19A3	1.54573	4.12
TMEFF2	-3.45545	4.1
SOSTDC1	-0.88364	4.1
ROBO2	-0.89133	4.09
GLB1	-0.67854	4.08
BMP8A	-2.09216	4.06
WNK3	-2.20142	4.05
GDI2	-0.61274	4.05
LOX	-1.95423	4.04
HVCN1	-2.54232	4.04
PPM1J	-1.63092	4.04
JPH1	-3.81518	4.02
TPD52	-0.68895	4
ETV5	-0.95013	4
PALLD	-1.1289	4
ITPRID2	-0.66537	4
CD109	0.654772	3.99
ATP2B1	0.737958	3.99
SP8	3.29977	3.97
RGL1	-1.31365	3.96
LGALS1	-0.75003	3.93
ITPR3	-0.99248	3.92
SMIM30	-1.25944	3.92
ACHE	1.38695	3.92
SALL2	0.784062	3.87
SPON1	-3.98153	3.86
WNT7A	-1.57226	3.86
RIN3	0.88105	3.86
AKAP7	1.03348	3.84
ARHGEF40	0.833184	3.84
KREMEN1	-0.92444	3.83
MVP	-0.93648	3.83
MXRA7	-0.6603	3.82
NAT8L	-0.84036	3.81
BACE2	-3.71907	3.81
BOD1	-0.78984	3.8
FAM84B	-0.61373	3.79
KIAA0040	-2.10365	3.79
TUBA1A	-1.51869	3.78
KCNH2	-1.8979	3.76
BMPR2	-0.61421	3.73
GYG2	-0.66031	3.73
EVPL	-0.80456	3.73
EPB41L2	0.573947	3.73
MED23	0.76495	3.71
ARRDC4	-1.19261	3.7
GRAMD1B	-1.33499	3.67
PHYHD1	-0.91552	3.66
ANKRD44	1.15777	3.66
CYP26B1	1.75514	3.65
CHML	0.882876	3.64
STXBP1	-1.01332	3.63
SGCB	-0.73937	3.63
PAX8	-0.79581	3.62
PRDM1	1.19976	3.61
ZNF703	-0.91758	3.58
PRAG1	0.609308	3.58
ANKS3	-0.90484	3.56
PRTG	0.801176	3.56
AJUBA	0.628851	3.55
EVL	-0.95168	3.55
ERI1	-0.67461	3.53
TRIM2	-0.58955	3.53
PLOD2	-4.33043	3.52
DLL1	3.99575	3.52
ADRA1B	-2.90516	3.52
FSD1	-4.0311	3.52
ARHGAP6	2.16861	3.51
CYB5A	-0.6715	3.51
ALDH3A2	0.662715	3.44
IQGAP2	-0.63039	3.44
PLEKHF1	-1.07368	3.44
SH3RF3	0.975902	3.44
CERKL	-7.29284	3.44
CDC42EP4	-0.55891	3.44
RALB	0.625703	3.44
LINC00472	1.1488	3.44
IL27RA	-2.08335	3.44
SPINK5	7.31088	3.43
AIF1L	-0.80183	3.43
PCK2	-0.96015	3.43
TXNIP	-0.91135	3.41
LMCD1	-2.03129	3.41
CDC42EP3	-1.42861	3.4
RASSF9	-1.03077	3.4
ZNF117	1.11517	3.38
SERINC2	-0.93075	3.38
PLP2	-1.04571	3.38
CADPS2	-0.87451	3.38
HNF4A	-1.21553	3.37
TBC1D5	-0.61416	3.36
SHROOM4	-1.0691	3.31
MYEOV	-0.85465	3.3
SREBF1	-0.56096	3.3
NCOA1	0.732968	3.29
APOBEC3A	4.73347	3.29
ADAP2	-1.11704	3.29
RIPK4	0.646487	3.28
CD302	-1.69003	3.27
LRIG2	-0.80304	3.26
TMEM123	-0.637	3.26
PPP1R15B	0.593302	3.25
RNASET2	-0.67055	3.24
ITLN1	1.29908	3.24
DCDC2	-0.66224	3.23
CHST15	-3.96264	3.22
MORF4L1P1	-0.77178	3.22
DPPA2	-1.3663	3.22
ADAMTS15	0.693942	3.21
ASS1	-0.563	3.2
THSD7A	0.940651	3.2
HS3ST1	-2.32242	3.19
MMD	-0.8522	3.19
CNIH2	-1.16961	3.18
ADA2	-1.30325	3.18
SLC27A3	-1.77283	3.17
HIST1H1C	0.920925	3.16
BCAT1	0.651792	3.15
DHTKD1	-0.59156	3.15
ZCCHC24	-1.34574	3.15
SHC3	0.896609	3.15
CDC42BPA	0.626619	3.14
RUNDC3B	-3.43617	3.14
CDHR1	-3.02114	3.13
HACD4	-1.08747	3.13
AC073343.1	-7.0761	3.12
WWC2	0.606735	3.11
SH3GL2	-1.17974	3.11
UGT2B7	0.784983	3.11
LRRK1	0.72497	3.1
H2AFY2	-7.09137	3.1
LGR5	-2.45001	3.09
MICAL1	-0.72919	3.09
TMEM169	-3.2897	3.08
CORO2A	-1.44495	3.08
CSPG4	0.947981	3.08
TMEM184A	0.973922	3.08
MEGF8	-0.56182	3.07
MISP	0.692396	3.06
DUBR	1.39976	3.06
SHANK3	-0.72989	3.05
CSRP1	-0.62213	3.03
B3GALNT1	-0.71966	3.02
TRIM14	-0.97118	3.01
SVIL	-0.65444	3.01
BGN	-2.50454	3
POU3F3	0.720334	3
ZBED1	-0.53649	3
EMILIN3	-3.89115	2.99
P3H3	-0.60199	2.99
CHCHD10	-0.73808	2.98
SHROOM2	1.12036	2.98
FZD6	-0.62964	2.96
S100P	1.70568	2.96
C19orf66	1.16227	2.96
TUG1	0.653424	2.96
CYP1A1	-0.80041	2.96
NPC1	0.621453	2.95
SLC17A5	0.61991	2.95
PCDH17	-6.96843	2.95
SLC44A5	-0.73414	2.95
SLC10A4	-4.5312	2.92
FAM122B	0.576664	2.92
B4GALNT4	-2.53743	2.92
KIAA1551	0.54207	2.92
BX571818.1	-0.7386	2.9
PURB	0.611276	2.9
CYP2C18	-1.41031	2.9
METTL7A	-0.83454	2.89
PDLIM1	-0.54938	2.89
NT5C	-3.84348	2.87
DIRAS1	-1.10427	2.87
MPZL1	-0.5231	2.87
GAL	-6.42005	2.87
SCARA3	-0.71253	2.86
ADAM11	-1.47847	2.86
TSPAN33	-0.76605	2.86
TMTC1	0.528268	2.84
IFNLR1	-1.45057	2.83
FXR2	-0.6429	2.82
RAPGEF1	-0.55516	2.82
HRH1	-1.41482	2.82
FGFR2	0.480105	2.82
CAPG	-0.71268	2.81
FOXL2NB	-2.31075	2.8
MUC15	-6.34297	2.8
C14orf132	-4.42565	2.8
C8orf34-AS1	2.67046	2.8
OCLN	-1.25961	2.78
TMTC2	1.53357	2.78
FRZB	-6.0781	2.77
SPHK1	-1.09694	2.77
FAM201A	1.09028	2.76
FBL	-0.52124	2.76
TMEM9	-0.58782	2.76
SLC1A5	-0.66661	2.76
PLA2G3	-1.7023	2.76
UBE2D2	-0.49618	2.76
FUT1	-1.74529	2.76
SLC16A10	-0.72124	2.75
CYP1B1	0.902882	2.75
MED12L	-4.06547	2.75
EEF1A2	-1.34671	2.75
LINC00937	-3.30796	2.75
PKP2	-0.54989	2.74
IFITM1	1.02399	2.74
GSTP1	-0.515	2.74
B4GALT6	0.864695	2.73
PDGFRB	-0.88883	2.73
NCR3LG1	0.803538	2.72
FERMT1	-2.11516	2.71
HSPB7	-4.06495	2.71
SLC22A16	-3.35863	2.71
PLOD1	-0.49478	2.67
NIPSNAP1	-0.57663	2.67
RAB36	-0.66698	2.66
COMP	-3.45153	2.65
PCDHB8	0.947889	2.64
HTRA1	-3.17406	2.63
STK38L	0.702176	2.63
NEURL1B	-0.98124	2.61
IDH1	-0.53493	2.59
MICB	-0.54519	2.58
AMD1	-0.51192	2.57
N4BP3	-0.99934	2.57
TMEM98	-6.7406	2.56
ALPL	0.659162	2.56
PCSK1N	-6.17711	2.56
CLDN1	-1.1797	2.56
AHR	0.497794	2.55
MXI1	-1.03582	2.54
BDH1	-0.70648	2.53
ZP3	-2.56889	2.53
ABCC3	0.857833	2.52
ZNF516	0.833255	2.5
ZFPM2-AS1	1.60008	2.5
AL139082.1	-1.86684	2.5
TLE4	1.10397	2.48
DGKB	3.11523	2.48
GART	-0.52873	2.46
AKAP12	-0.63048	2.46
OSBPL6	-2.25651	2.46
FAM198A	-0.94619	2.46
MMP28	0.884196	2.46
HM13	-0.50846	2.46
UGT1A1	3.83616	2.46
TJP1	0.514362	2.45
GALNT18	-2.3488	2.45
CLSTN2	-3.10406	2.45
RDH12	-3.96249	2.45
TYW1	-0.81878	2.44
TMPRSS3	-6.64367	2.43
FLI1	3.25647	2.43
HOXA3	-0.59303	2.42
SYNPO	1.05096	2.42
RASEF	0.971655	2.41
HOXB4	2.90276	2.41
STC1	1.60302	2.41
FRMD4A	-0.62732	2.4
PCDHB7	1.84771	2.4
SCARB1	-0.5536	2.4
MTHFD2L	0.888507	2.4
ZNF662	-6.05532	2.4
ZSCAN29	0.664533	2.4
ADAMTS1	0.848928	2.38
ERVK9-11	1.8904	2.36
AC005394.2	-1.8653	2.36
CP	-0.80229	2.36
VAMP1	1.10561	2.35
STIM1	-0.56053	2.35
USP40	2.09748	2.35
PURPL	0.989592	2.34
SH3PXD2A	-0.57732	2.34
ANK3	-0.66766	2.34
KCNJ2	-0.9765	2.34
RIC8B	0.59891	2.33
NLRP1	0.653446	2.33
NECTIN4	0.99658	2.32
GREB1L	0.70564	2.32
EPPK1	0.772521	2.31
EMILIN1	-1.83778	2.3
CTBP1-DT	0.710749	2.3
FSCN1	0.544589	2.29
SLC7A2	1.43176	2.28
DIXDC1	-0.928	2.28
HNMT	1.1399	2.27
ANO3	-6.54482	2.27
LINC01116	1.49296	2.26
DNALI1	-3.32396	2.26
DMD	-6.65211	2.26
TRIM71	0.572084	2.25
ATP7B	-0.55455	2.25
OSGIN2	-0.47653	2.25
KCNQ4	-0.78458	2.24
ITGB8	0.590417	2.24
BTBD3	0.443791	2.24
SCN2A	-2.77177	2.23
KIF21B	-0.78466	2.23
UPK3B	-0.76043	2.23
ECH1	-0.54995	2.22
CCDC9B	1.02636	2.21
SLC4A11	-0.94735	2.21
MAML2	0.603477	2.21
LYPD6B	-0.60655	2.2
PGM5	-6.49114	2.2
NEURL1	-0.4656	2.2
FBXO17	0.678673	2.2
CERCAM	-0.58601	2.2
INHBE	-2.42512	2.2
ZFAND5	0.433067	2.2
UBQLN2	0.505146	2.2
KCNK6	0.90323	2.19
GPR89B	1.18598	2.19
DOCK6	-0.6599	2.19
TRPS1	-3.41364	2.19
TBCK	-0.74095	2.18
FKBP9P1	1.75477	2.18
CDKL5	-0.76632	2.18
MALAT1	0.69681	2.18
SPRY4	-0.6648	2.18
DGKD	0.522977	2.18
MTA3	-0.53357	2.17
DEPTOR	-1.14782	2.17
CAMK2N1	-4.28265	2.17
ASAP3	-0.72702	2.17
GABPB1-IT1	1.0925	2.16
LRG1	-0.81142	2.16
BCO1	-1.46369	2.16
MAGI2	1.68709	2.15
CFAP54	-2.81418	2.14
GDPD1	-1.15937	2.14
BOC	-1.43833	2.14
JRK	0.621889	2.13
AFF2	-0.91034	2.13
SRSF12	-3.79127	2.13
TSPAN12	-1.9264	2.12
CIAO3	-0.78921	2.12
TRIQK	-1.30373	2.12
LRMP	0.643933	2.12
JUND	-0.47956	2.11
TRAK2	-0.56475	2.1
PTGIS	-6.41946	2.1
GRHL1	1.00592	2.09
BCAT2	-0.58237	2.09
GDF7	-2.99538	2.08
DUSP9	0.845169	2.08
LGALS3	0.554989	2.08
AL354872.2	-2.63351	2.08
SNPH	-2.27783	2.08
SERP2	-5.80255	2.07
NQO1	0.435526	2.07
CDR2L	-0.49922	2.07
NPAS3	-1.20565	2.06
PRSS35	-1.0127	2.06
DSTN	-0.48021	2.06
TCTN3	-0.50482	2.05
CHAC1	-1.29158	2.05
AL365181.3	0.980724	2.05
DCAF6	-0.49304	2.05
AEBP1	-1.11014	2.05
ELOVL7	-0.67104	2.04
TWISTNB	0.544278	2.04
MKRN3	1.85653	2.04
ARHGDIB	-2.01394	2.04
TCF15	-4.07736	2.04
TGFB1	-0.50754	2.04
MMRN2	0.531089	2.04
ALPK3	1.74459	2.04
NR5A1	-2.36383	2.03
EHD3	-1.33362	2.03
DTX3	-0.90035	2.03
PRDX4	-0.53176	2.02
CA8	-0.45756	2.01
ZNF532	0.445548	2.01
EPHA6	3.34731	2.01
APLP1	-0.48259	2
AL691432.2	1.37456	2
ZNF793	-2.96096	2
CHODL	-1.53591	2
CKM	-1.67895	1.99
CDK19	-0.46932	1.99
OTOF	1.57966	1.99
UCA1	1.83393	1.99
MT1A	-5.73394	1.98
TRAV2	3.20552	1.98
IFITM3	0.538943	1.98
LIPE	-0.99063	1.97
MAPK8IP1	-0.56514	1.97
PLTP	-0.55221	1.97
FOXO6	0.876173	1.97
CRYL1	-0.85247	1.97
AC005392.2	1.63452	1.96
BMPR1B	-0.67172	1.96
KANSL1L	0.934475	1.96
SMIM10	1.05318	1.96
C3orf52	-0.86711	1.96
SNX18	-0.63993	1.96
TLX2	-3.44922	1.96
PSMB8	1.03933	1.96
TLR5	-1.77002	1.95
CHPF	-0.43174	1.95
CMKLR1	-0.63693	1.95
PARP14	0.487262	1.95
HOXB3	2.15378	1.94
ADAMTS14	-4.59901	1.94
USH1C	-2.41261	1.94
TTC39B	-1.03033	1.94
SERTAD2	0.612922	1.94
AKR1A1	-0.52889	1.94
KIF12	-2.63877	1.94
FAM110C	-3.48032	1.94
CAPS	-0.87486	1.93
PAQR7	-0.56988	1.9
MIDN	0.462851	1.9
CHD8	0.489545	1.9
SNHG5	-0.51731	1.88
VEPH1	-0.85098	1.88
LIPA	-0.70954	1.88
FAM222A	-0.74922	1.88
LRRC73	-1.82926	1.88
GPR20	1.25106	1.87
AL845472.2	1.98484	1.87
GATA6	0.684615	1.87
DNAH11	0.757324	1.87
ZBTB24	-0.64585	1.86
MAP7	-1.79813	1.86
STC2	-0.72973	1.86
PDE10A	0.640461	1.85
ZNF33B	0.651754	1.85
CACHD1	0.518873	1.85
PCED1B	-2.03969	1.85
AL133215.2	1.74192	1.85
P2RX5	-4.03222	1.85
PTPRH	0.914443	1.85
SLC47A1	0.966078	1.84
MVK	-0.62295	1.84
ENAH	-0.47533	1.83
VSIG10	0.521001	1.83
ZBED6CL	0.861903	1.83
MCAM	0.606627	1.83
INSIG1	-0.58656	1.82
AL049796.1	2.04652	1.82
PROCR	-0.73961	1.82
ARHGEF26	0.631487	1.81
ZNF331	0.629151	1.81
ROCK2	0.49846	1.81
LAMA2	-1.57945	1.81
GUCY1B1	-4.46498	1.81
IRF2BPL	-0.48325	1.81
MTX1P1	-1.61358	1.8
PDCD4	0.78215	1.8
STARD8	-0.69385	1.8
NR3C2	-0.75912	1.8
RAP1B	-0.44016	1.8
ARHGDIG	-6.18606	1.79
Mar-01	-6.19255	1.79
TFR2	-6.18281	1.79
COL4A3BP	-0.42525	1.79
HAVCR1	-0.62375	1.79
FAS	0.821338	1.79
HSPB1	-0.47039	1.79
EPCAM	-0.47013	1.79
TRPV3	-2.56278	1.78
APOL6	1.52283	1.78
COCH	-0.88126	1.78
IFIH1	4.15155	1.78
GRIK4	3.66125	1.78
RBMS3	2.08467	1.78
GRB14	-0.86628	1.78
LACTB	-0.55366	1.78
DOK4	-0.50873	1.77
MIR17HG	1.66229	1.77
PKHD1L1	-3.39146	1.77
INPP5D	0.717896	1.76
FHOD3	-0.75355	1.76
RASSF4	0.754946	1.76
MRPL16	-0.50547	1.75
SACS	0.592316	1.75
MTATP6P1	0.676788	1.75
MMP24	-0.68718	1.75
TBC1D32	1.69754	1.74
ENTPD6	-0.45188	1.74
PGM1	-0.43612	1.73
RGS14	-0.70194	1.73
EGFL7	-0.65129	1.73
LMAN2	-0.42898	1.73
ATP8B3	-0.9007	1.73
PCDHB16	1.181	1.73
SLC15A3	1.05	1.73
LINC01963	-0.88593	1.73
PPARG	0.634927	1.72
RASAL1	-4.47201	1.72
MYOM1	0.987032	1.71
COQ9	-0.51765	1.71
AC093673.1	1.30198	1.71
SPOPL	0.498987	1.71
MOCS1	-0.68735	1.71
MLXIP	-0.42212	1.71
UBAC2	-0.46006	1.7
TMED9	-0.437	1.7
FAM117A	-0.8989	1.7
MAB21L3	-3.56442	1.7
MYCL	-0.66784	1.69
THEMIS2	-1.38405	1.69
OAF	0.68838	1.69
MPST	-0.45749	1.68
AC012020.1	6.21741	1.68
SEMA3C	0.406204	1.68
CKB	-0.52817	1.67
SAPCD2	-0.43641	1.67
IL17RE	-1.25121	1.67
GNE	-0.48683	1.67
MMP14	0.453297	1.67
ACVRL1	-1.94666	1.67
CASK	0.467201	1.67
RGS19	-0.76	1.67
INPP5J	-1.46742	1.67
ANGPTL4	0.964981	1.67
ASMTL	-0.51797	1.67
TCF19	-0.47993	1.66
RAB17	0.619436	1.66
PSD	-1.85346	1.66
CYB561	-0.53332	1.66
GCAT	-0.53426	1.66
SH2B2	-0.72016	1.66
SLC52A3	2.00746	1.66
NRM	-0.51055	1.65
SGCA	-2.29843	1.65
STARD13	1.06091	1.65
PCNT	0.4357	1.64
VPS13C	0.656034	1.64
RIPPLY3	-6.06906	1.64
SRGAP3	-1.32798	1.64
SC5D	0.524895	1.63
PHF3	0.426424	1.63
CRYZ	-0.50154	1.62
MPI	-0.47488	1.62
CPSF2	-0.44442	1.62
NRIP3	-2.83858	1.62
TMEM30A	0.4011	1.61
LAMB3	1.46951	1.61
CITED4	0.482473	1.61
MAP1B	-1.43689	1.61
RPS12	-0.4354	1.61
SEMA4F	-0.64147	1.6
ADGRL2	0.394231	1.6
SEMA4G	-0.70942	1.6
SNX29	-0.57787	1.6
SLC34A2	-2.42617	1.59
TMEM87B	0.639592	1.59
CADM1	-2.42283	1.59
LIPH	-6.01963	1.58
FAM124A	-3.27586	1.58
C1QL4	-1.91032	1.58
PIK3R3	0.539382	1.58
CNIH4	-0.46567	1.57
SNX13	0.50609	1.57
JMJD1C	0.466708	1.57
KRT17	1.07081	1.57
DSE	-0.80868	1.57
ANKRD6	0.684033	1.57
CR392039.3	1.59061	1.57
FRMD6	0.562407	1.56
DHRS2	-1.77681	1.56
DTX4	-0.44283	1.56
TMEM120A	-0.6949	1.56
NDRG1	-1.29685	1.55
CREG1	-0.52544	1.55
KCNG1	-0.5284	1.55
AGPAT2	-0.53949	1.55
PIMREG	-0.53153	1.55
CD9	-0.5015	1.55
PHACTR2	0.530219	1.54
P2RY6	-2.84396	1.54
ZNF862	0.947641	1.54
SLC45A1	-2.60788	1.54
ACKR2	-0.95254	1.54
GLI1	-0.94669	1.53
PCSK5	0.501487	1.53
ARMCX1	-1.44799	1.53
PANK1	-0.74789	1.53
SELENOM	-0.67447	1.53
ACSL5	1.1118	1.53
ABHD12	-0.43779	1.53
CALY	-5.38488	1.52
BCAM	0.394811	1.52
MICAL2	0.596081	1.52
TCF7	-0.92218	1.52
ZDHHC12	-0.57353	1.52
TOMM40L	-0.941	1.52
FBP1	-5.98725	1.51
AL713998.1	6.01692	0
SLC9A3	1.11818	1.51
SLC25A1	-0.39922	1.51
COL3A1	2.33788	1.51
NEBL	-1.99236	1.51
EHF	0.647501	1.51
TIPARP	0.777243	1.5
MDH1	-0.42336	1.5
HIST1H2BK	0.891261	1.5
IL32	0.705101	1.5
PKD2L1	1.50693	1.5
ULBP1	-1.18713	1.5
FGD4	-0.60785	1.5
MED13L	0.466406	1.5
PLXDC1	-1.2159	1.5
RHEX	-1.12916	1.5
GLDC	-0.55108	1.5
CACNG8	1.43303	1.49
OSGEP	0.563703	1.49
TP73	-0.80819	1.49
MFGE8	-0.40113	1.48
LRRC75B	-1.19415	1.48
NIPBL-DT	0.730348	1.48
AC025154.2	1.78228	1.48
APOC1	-0.6782	1.48
USHBP1	0.952774	1.47
MMAB	-0.63164	1.47
FOS	-1.12913	1.47
BFSP1	-0.71518	1.47
AC091076.1	0.663931	1.47
TBC1D8	0.526358	1.47
ASPHD2	-1.19879	1.47
CUTALP	0.808705	1.47
FAT2	-0.54337	1.46
SALL4	0.539383	1.46
MEIS3P1	-5.90749	0
DLEU2	0.862867	1.45
SDF2L1	-0.5143	1.45
SLC25A18	-1.52048	1.45
QKI	-0.40612	1.44
TEAD1	0.425696	1.44
NCS1	-0.50992	1.44
TRAM2	0.447012	1.44
AC012676.5	2.39902	1.43
DDX4	-5.89958	0
PRNP	-0.56679	1.42
IGSF8	-0.59259	1.42
LINGO1	-1.64277	1.42
PRKCQ	0.776422	1.42
DSC2	-2.33141	1.42
ETNK2	-0.64401	1.42
ACTG2	-2.30555	1.42
HOXC-AS2	2.79385	1.41
ZNF678	0.602321	1.41
ACVR2B	0.578652	1.41
CRACR2B	0.579427	1.41
CFAP73	-2.3375	1.41
ATP6V1C2	-1.61697	1.41
URI1	0.408692	1.41
NR1D2	0.484228	1.41
SMPD2	-0.64142	1.4
H6PD	0.417929	1.4
PARP4	0.40303	1.39
PRDM16	1.33881	1.39
FAM122C	0.784992	1.38
PTP4A3	1.11065	1.38
TANC2	-1.29334	1.38
EXTL1	-2.97033	1.38
SUN1	-0.41411	1.38
SCAF11	0.392006	1.37
AC112487.1	-4.20622	1.37
FAR2P1	-1.63594	1.37
FKBP11	-0.7482	1.37
ACSM3	-0.78658	1.37
ABRACL	0.681297	1.36
SLC2A12	-0.83537	1.36
FXYD6	-2.56874	1.36
HIST1H2BJ	1.589	1.36
MXRA5Y	0.883382	1.36
ZNF69	0.665289	1.36
ZNF385B	-1.79186	1.36
APOL2	-0.60133	1.36
TIGD2	0.681816	1.36
LZTS3	-0.74559	1.36
FAM120B	-0.5177	1.36
CPED1	-5.83558	0
FZD5	-0.37019	1.35
TMEM74B	-3.80107	1.35
COL1A1	-0.82918	1.35
PLCG2	-2.21333	1.35
TARBP1	0.507313	1.35
RILPL2	-0.78292	1.35
AFAP1L1	0.75101	1.35
RPRM	-2.59552	1.34
SORCS2	0.808938	1.34
HLA-DMB	-4.11853	1.34
TRIM44	0.396892	1.34
CAPRIN2	0.649003	1.33
MPC1	-0.62532	1.33
PYGM	-2.5209	1.32
AL121906.2	-4.12445	1.32
TGFBR3L	-1.04227	1.32
KIF5C	-1.81342	1.32
PAN3	0.491908	1.32
RHBDD2	-0.45986	1.32
HOXD10	-5.79017	0
TCF24	-5.79444	0
CHMP4B	-0.43033	1.31
ZNF141	0.697686	1.31
Mar-02	-5.78589	0
SPATC1L	-0.62335	1.31
APRT	-0.46112	1.31
TSTA3	-0.45734	1.31
TMEM185B	0.464837	1.31
GAL3ST4	-2.33358	1.31
TXNDC15	-0.48282	1.31
CNOT2	0.396434	1.31
SEMA4D	-0.44386	1.31
MEX3D	-0.42102	1.31
GABRD	-5.80299	0
ERFE	0.962161	1.3
HOXC4	1.48918	1.3
RAB6B	-1.37703	1.29
IL6R	-1.05997	1.29
AC008124.1	0.825341	1.29
LIN7A	-5.11124	1.29
DHCR7	-0.46109	1.28
SH3RF3-AS1	1.32522	1.28
BNC2	0.554429	1.28
IGFBP4	0.551696	1.28
LAMB2	0.361943	1.28
IGF2	2.5288	1.28
CMTM8	-0.68946	1.28
ANXA5	-0.40753	1.28
CCDC74B	-0.79326	1.28
EHBP1	0.44398	1.27
SLC25A30	-0.62219	1.27
SIRT2	-0.47266	1.27
EDA2R	1.49328	1.27
NACAD	-1.99667	1.27
CDH3	-2.78778	1.26
MATN3	0.63994	1.26
AL512625.2	1.5958	1.26
CAPN12	-1.67737	1.26
RGS10	-0.67702	1.26
CYB5R3	-0.37155	1.26
DCP2	0.426093	1.26
UGT1A6	3.6633	1.26
ERMP1	0.392769	1.26
MLLT11	-0.93085	1.25
PAPLN	-0.84658	1.25
AC009292.1	1.67473	1.24
GPR161	0.484693	1.24
C12orf57	-0.62047	1.24
DMXL2	0.518431	1.24
RPUSD3	-0.50852	1.24
HMGN1P36	1.00588	1.24
MRAP2	-3.28051	1.24
PCDHGC3	0.647139	1.24
C4orf48	-0.59973	1.23
PDE3B	-0.70512	1.23
IGFN1	-5.73445	0
NENF	-0.55665	1.23
PURG	-1.61693	1.23
PHIP	0.435306	1.23
CTSF	-0.59045	1.22
TESC	-1.99879	1.22
BDNF	3.68261	1.22
MIER1	-0.41427	1.22
SFMBT2	1.38018	1.22
RAB3B	-0.41924	1.22
APOL1	0.527247	1.21
PRDX1	-0.4113	1.21
COPZ2	-1.15826	1.21
GTF3C6	-0.44382	1.21
DALRD3	-0.52339	1.21
ZGPAT	0.930488	1.21
LGALS7	-2.15678	1.21
ARHGAP10	-0.56419	1.21
ST6GAL1	-0.83307	1.21
ZHX2	0.359983	1.2
AC007996.1	0.59115	1.2
FBXL8	0.922194	1.2
ITGA1	1.0893	1.2
PLPPR3	-1.65003	1.2
LYPD3	-2.00031	1.2
GAS5	-0.42535	1.2
CHST11	-1.09151	1.2
ALDH5A1	0.422968	1.2
FCHO1	-0.54772	1.2
RGS2	-0.94508	1.2
PERP	-0.39752	1.2
PSPH	-0.44722	1.2
GLUL	0.408853	1.2
ATP11A	0.427415	1.2
NEO1	0.480753	1.2
BTG1	-0.62591	1.2
CCDC88A	0.38882	1.2
TMEM141	-0.60167	1.19
RPF2	-0.44968	1.19
DAGLA	-0.53442	1.19
NKX2-4	-4.01182	1.19
TOGARAM2	-1.49643	1.19
C16orf74	-1.83397	1.19
PYCR1	-0.4921	1.19
SNX22	-0.98127	1.19
PWWP2A	0.431679	1.19
ITGB5	-0.40086	1.19
SNTA1	-0.44145	1.19
HRG	-1.70184	1.18
GPSM1	-0.88496	1.18
SLC7A7	0.605246	1.18
SLC18B1	-0.79702	1.17
TRERF1	0.513637	1.17
HCAR1	1.35643	1.17
PLCB2	0.39865	1.16
RRAGB	0.66669	1.16
LHFPL3	-1.60662	1.16
PRSS23	1.06117	1.16
ENO1	-0.33917	1.16
RCAN3	-1.7095	1.16
MT-CO2	0.383834	1.16
AP001972.5	0.764094	1.15
HLA-B	-2.01141	1.15
ATP5PD	-0.45339	1.15
FAR2P4	-5.63892	0
CNDP2	-0.38259	1.15
SMS	-0.41876	1.15
FRMD3	1.55995	1.15
SOX12	-0.5192	1.15
UQCC3	-0.7789	1.15
ZBTB8B	-2.73039	1.15
DGCR5	-0.48896	1.15
NRTN	-0.61003	1.15
ATXN7L3B	0.380074	1.15
ZFP62	0.749961	1.15
ABHD2	0.376779	1.15
ACOT9	-0.48433	1.14
SHH	-1.61322	1.14
SLC16A12	-3.23979	1.14
SEC31B	0.939391	1.14
LINC02008	-4.93519	1.14
TMEM54	-3.05065	1.14
NEK6	0.448105	1.14
SGCG	-4.01017	1.14
RAB23	-0.53243	1.14
SPEN	0.393593	1.13
SEC61A2	-0.5695	1.13
SLC16A9	-3.21263	1.13
CELSR2	-0.39289	1.13
CABIN1	-0.36808	1.13
FKBP14	-0.48821	1.13
BPTF	-0.37271	1.13
PLCH1	0.535332	1.13
NHS	-0.44113	1.13
FMNL1	-0.8346	1.13
CACNA1H	-1.32752	1.13
RGCC	-2.23479	1.12
JPH2	1.10187	1.12
RHOD	-0.64696	1.12
IQCD	-1.46706	1.12
USP33	-0.38503	1.12
TPCN1	-0.43632	1.12
ARMC3	-2.68665	1.12
UPP1	-0.52201	1.12
FADS2	-0.40061	1.12
MST1	1.05327	1.12
CCNL2	0.467338	1.12
SH3KBP1	-0.44479	1.12
AFDN	0.350965	1.12
FOXD2-AS1	0.726307	1.12
WARS2	-0.48517	1.12
C6orf223	-1.67146	1.11
ANXA6	-0.42247	1.11
SNHG12	-0.58516	1.11
MDM4	0.466631	1.11
TBX3	1.30434	1.11
SLC44A2	-0.3804	1.11
PAPSS2	-0.72353	1.11
EVA1A	-0.52263	1.11
HOXB6	1.74844	1.11
SLC12A8	-0.75609	1.11
RAB15	-0.367	1.11
SLC6A9	-0.83508	1.11
VTCN1	-2.70042	1.11
ITPK1	-0.34969	1.11
SRM	-0.44643	1.11
PCDHGA4	3.24144	1.11
C19orf57	1.46904	1.11
LRRC6	1.15697	1.11
CCDC80	-0.54449	1.11
RTN4	-0.3461	1.11
GUCY1A2	1.83682	1.11
STON2	-0.52052	1.1
NEU4	-5.58181	0
AGFG1	0.360187	1.1
AC073343.2	-5.58675	0
IQCE	-0.52473	1.1
AC006058.1	-4.90127	1.1
SCNN1A	0.483745	1.1
RAMP1	1.40508	1.09
HAS3	-0.6253	1.09
PIGS	-0.40461	1.09
LMO4	0.423249	1.09
HSF4	1.08987	1.09
AC100803.2	0.912776	1.09
EBI3	-1.42684	1.09
PTMAP5	0.803054	1.09
ERO1B	-1.13252	1.09
RBM15B	0.359795	1.09
COL12A1	0.323611	1.09
ACADS	-0.52071	1.08
RNF144B	-0.38464	1.08
RPL28	-0.35823	1.08
CCDC149	-0.70003	1.08
TLE2	-0.66871	1.08
WDR91	-0.41562	1.07
NXPH3	-2.06474	1.07
PLAT	-1.91863	1.07
MAP7D2	-2.4408	1.07
RAP1GAP2	-0.44579	1.07
SNHG8	-0.7267	1.07
NELL2	0.414479	1.07
GRAMD4	-0.37886	1.07
IFNGR2	-0.4859	1.07
SLC9A2	-5.60166	0
PGP	-0.39919	1.06
SBK2	-4.83935	1.06
ADAM9	0.327506	1.06
ADAMTS17	-3.94938	1.06
MIER3	0.429715	1.06
POU4F1	0.741313	1.06
SNHG4	0.744871	1.06
SLC43A2	-0.42065	1.06
PIK3CD	-0.95466	1.06
CYGB	-0.50336	1.06
B3GALT1	0.555713	1.05
CAPN9	-2.78064	1.05
RBL1	-0.43932	1.05
GRB7	-0.53746	1.05
CRYM	-2.09305	1.05
APOE	0.485385	1.05
WARS	-0.45807	1.05
ERV3-1	1.1046	1.05
CTDSPL	-0.36243	1.05
LRP6	-0.3528	1.05
HOXA11	-0.466	1.05
LTBP2	-0.96669	1.04
COMMD6	-0.88283	1.04
FAM210B	0.386762	1.04
ITGA3	0.393537	1.04
VGLL3	2.41641	1.04
KIAA1211L	-0.61092	1.04
TWF2	-0.37989	1.04
ITGB6	-3.13171	1.04
ALDH6A1	-0.57928	1.04
CCDC82	0.492114	1.04
ESPNL	1.23998	1.03
PHC2	-0.38597	1.03
ADORA1	-0.68388	1.03
CKMT1A	-2.13729	1.03
TTC39A	-1.51075	1.03
PCDHB2	0.681576	1.03
CCDC85B	-0.62736	1.03
ABHD3	-0.47982	1.03
COMT	-0.46009	1.03
SPACA6P-AS	2.67066	1.03
KIAA0895	-0.40254	1.03
SHMT2	-0.41826	1.03
RPLP1	-0.38993	1.03
C3orf18	-1.24973	1.03
PFKFB3	0.354891	1.03
ZFX	0.369936	1.02
COX7A2L	-0.44561	1.02
MYO1B	-0.34583	1.02
NAGA	-0.40713	1.02
ELMO1	1.83746	1.02
FAM208A	0.382231	1.01
PMM1	-0.54677	1.01
BAHD1	0.382945	1.01
AC111000.2	1.73986	1.01
IMPDH1	-0.44974	1.01
RPS6KA1	-0.36093	1.01
PPIB	-0.37671	1.01
AKTIP	-0.50396	1.01
GPX4	-0.36275	1.01
INF2	0.345454	1.01
DNM2	-0.3251	1.01
LINC01481	1.11254	1.01
RAPGEF2	0.425735	1.01
GRK6	-0.4247	1.01
PIR	-0.43212	1.01
WDFY1	0.402099	1.01
USP46	0.367391	1
C1RL-AS1	1.24292	1
ZKSCAN8	0.48731	1
FAM19A3	-3.8455	1
AP1S2	0.310395	1
RPL13A	-0.33884	1
DGLUCY	0.460399	1
TXNDC12	-0.4926	1
ZNF480	0.497055	1
ADCY3	-0.38414	1
TSSC2	-3.84849	1
ANK2	-3.47328	1
DAPK2	-1.14346	1
SMTNL2	-5.48056	0
COX5B	-0.414	0.999
NRROS	-0.59649	0.998
LRRC3	-0.72697	0.996
METTL7B	-0.69682	0.994
LAMC2	-0.37539	0.993
MXRA8	-0.52821	0.993
DMXL1	0.414064	0.993
BTF3L4	-0.42457	0.993
GPT2	-0.46333	0.993
CFAP46	-2.69194	0.992
NKTR	0.449739	0.991
CRELD2	-0.47415	0.991
TNNI3	-2.33585	0.991
TNKS2	0.399863	0.991
AC007325.4	-0.7731	0.99
ARHGEF25	-0.67845	0.988
ZNF525	0.669477	0.988
PCDHAC2	1.16224	0.988
CLDN18	1.80423	0.988
TSC22D3	-0.70884	0.987
AP1M1	-0.41639	0.987
LIMA1	0.383255	0.984
TP53I13	-0.40395	0.984
HJURP	0.346344	0.984
RHOXF1P3	-2.17388	0.981
TBC1D1	-0.3563	0.981
SSR4	-0.40015	0.979
FLOT1	0.405434	0.978
LSS	-0.387	0.976
SH3YL1	0.670417	0.974
NR2F1-AS1	-1.92097	0.972
RTN4R	-0.8446	0.972
ZBTB14	0.492108	0.972
ARHGEF28	-0.76092	0.971
AHRR	0.650739	0.97
MAFG-DT	-0.68686	0.97
SLC25A43	-0.65857	0.97
SIGIRR	-0.65478	0.97
TRABD2B	-2.73894	0.97
NDUFB9	-0.40488	0.968
MT-TR	1.92536	0.968
ELOVL6	-0.55223	0.968
PTK7	-0.34045	0.963
CBLB	-0.52202	0.962
GABPB1-AS1	0.637343	0.962
ZDHHC8P1	-0.46868	0.961
ADCY5	-1.85087	0.961
RPL4	-0.34523	0.961
TSC22D2	0.407419	0.961
HIST2H2BC	1.0433	0.96
FAR2	-1.47193	0.96
ZNF292	0.398401	0.96
GPR158	-5.42222	0
LRFN5	4.79626	0.954
EEA1	0.407308	0.954
AL606519.1	-5.42774	0
EPAS1	1.11115	0.95
MOXD1	-5.41114	0
RASGRP2	-2.6032	0.949
KTN1	0.314517	0.948
PPARGC1A	-4.69754	0.945
RAP1GAP	-0.82888	0.945
ULK2	0.395195	0.945
SAMD12	1.10372	0.942
WNT5B	-5.40557	0
ERP29	-0.35765	0.942
HOXC11	1.22438	0.941
JAKMIP3	1.27205	0.94
SLC29A3	0.675944	0.938
HSD17B10	-0.41592	0.938
NAALADL2	2.32475	0.936
SPECC1	0.389317	0.936
RPL7P16	5.46151	0
C12orf75	-0.39721	0.934
NRP1	0.325044	0.934
MAL2	-3.84398	0.933
HSPBP1	-0.39983	0.933
PHGDH	-0.96868	0.933
PRCP	-0.36186	0.932
PAFAH2	-0.5217	0.93
TRIM66	0.661123	0.926
LDHA	-0.30947	0.926
GLB1L2	-0.40492	0.925
LMTK3	-1.41719	0.925
TCAF1P1	0.900682	0.925
SLC25A16	-0.46187	0.925
NUDT1	-0.46886	0.925
EXT1	-0.37256	0.925
SLC22A23	0.461276	0.925
MOB3B	-0.47002	0.924
FGFR3	-0.37339	0.921
LINC01089	0.916249	0.921
ABCB8	-0.43244	0.921
LRRC75A-AS1	-0.3482	0.92
RIDA	-0.6046	0.92
SNCG	0.400198	0.92
RAB40B	-0.72545	0.92
DPYSL4	0.727649	0.92
GPAA1	-0.35308	0.92
REST	0.365105	0.919
LCMT2	0.593588	0.919
KSR1	-0.4764	0.919
MBNL3	0.637133	0.918
RAPGEF5	-2.61248	0.918
VAT1	-0.35993	0.917
RIPK2	-0.36251	0.915
HIST1H2AC	0.841632	0.915
KRT19	-0.39048	0.915
OSBPL11	-0.36334	0.914
TBL2	-0.4165	0.914
PNN	0.362711	0.914
MED13	0.361945	0.913
SLC25A44	-0.40671	0.911
MYDGF	-0.42364	0.91
KREMEN2	-0.43015	0.91
ANO5	-1.00602	0.909
CLMN	-3.05716	0.908
AL109615.3	-1.52821	0.908
RDH11	-0.3665	0.907
OPHN1	-0.58328	0.907
MMP15	-0.36491	0.904
TRAV3	2.02752	0.904
ITM2C	-0.33035	0.904
OSMR	0.347635	0.904
SLC18A3	-4.63653	0.904
AC005911.1	1.51997	0.904
HOTAIR	2.11079	0.901
NDRG4	-0.79444	0.901
NOL4L	0.43037	0.899
AC093001.1	-1.42886	0.899
IFT22	-0.47132	0.898
KDELC1	-0.46957	0.897
VDR	-1.13829	0.897
TMCC3	-2.09567	0.897
ARGLU1	0.395769	0.897
FAM102B	0.420862	0.897
TRAV1-2	2.16173	0.896
TMEM200B	0.425338	0.896
COMTD1	-0.45455	0.896
APEH	-0.33281	0.894
FOXD2	0.516425	0.894
GPX7	-0.43909	0.894
HECW1	-1.3515	0.893
NOMO3	0.65026	0.892
CYS1	-2.22461	0.892
NEK7	0.348424	0.891
GPR160	-0.68418	0.889
SNX18P3	1.07462	0.889
ACCS	0.739926	0.887
AC008957.3	1.76807	0.887
MAP1LC3C	2.29088	0.887
TMEM184B	-0.343	0.887
RPL12	-0.35272	0.887
U2SURP	0.329354	0.887
ARHGAP31	1.59556	0.887
CGN	-1.27408	0.886
HID1	-0.5009	0.884
ZADH2	0.450881	0.884
NOS3	-0.38408	0.884
THOC2	0.338701	0.884
MAP3K3	-0.39852	0.883
FAM111B	0.643657	0.883
ANKRD26	0.517929	0.881
NAXE	-0.39425	0.881
JPT1	-0.38504	0.881
ATAD3A	-0.34296	0.881
MAPK12	0.391095	0.88
WASF1	-0.36114	0.878
SPTBN2	-1.39101	0.878
ADRB2	3.80214	0.876
DISP1	-0.74266	0.876
MFSD2A	-0.94469	0.875
AC010980.1	-1.45598	0.875
LRRC17	0.944429	0.875
PPTC7	-0.40293	0.873
PLPP7	-1.72997	0.872
COQ8A	0.427025	0.872
DOCK5	0.462881	0.872
SLC22A17	-3.28311	0.871
CCSER2	-0.35999	0.871
GLUD1	-0.3555	0.871
CALB1	0.37612	0.87
SPATA20	0.321362	0.87
PBK	-0.35679	0.87
DNAL1	-0.55975	0.869
AC012313.1	0.695536	0.868
MTCH1	-0.33875	0.863
STK32C	-0.46698	0.863
KLK6	-2.64109	0.861
PLAG1	0.512321	0.859
PACSIN3	-0.39246	0.859
TMEM191A	-1.39299	0.859
AC124798.1	0.737235	0.858
ADIRF-AS1	0.916932	0.858
AXL	0.484286	0.857
ST14	-1.12915	0.855
MTX2	-0.38708	0.853
AHNAK2	1.02363	0.853
ISYNA1	-0.3305	0.853
PCSK6	-2.81374	0.853
TMED10	-0.30405	0.853
TET2	0.41959	0.852
GRIN2D	-0.54941	0.852
FBXO41	0.438483	0.852
EVI5	0.412131	0.852
NFE2L2	0.312953	0.85
A2ML1	-0.54872	0.85
FAXC	-2.96852	0.85
PCBP1-AS1	0.677923	0.848
AL133230.1	5.35971	0
AC025569.1	-2.63269	0.848
AC018647.2	0.808862	0.847
AC073957.3	0.898779	0.846
MAP4	-0.31657	0.845
C1QTNF6	0.373272	0.842
CTHRC1	-1.70167	0.842
RHOBTB1	0.832373	0.842
STXBP6	0.435993	0.842
OCA2	-2.61561	0.842
TMEM267	-0.55725	0.841
CRB2	0.343715	0.841
CD81	-0.32873	0.84
ZNF12	0.465207	0.839
AHCYL2	-0.43375	0.839
ZYX	0.381234	0.837
HOMER2	-0.48771	0.836
NECTIN3	0.341991	0.836
EMC9	-0.51072	0.834
ARL17A	0.978952	0.834
DCAF16	0.381909	0.834
FTL	0.314097	0.832
NSDHL	-0.45508	0.831
GMDS	-0.46017	0.829
AC007537.1	1.49487	0.829
CLDN19	-0.50774	0.829
DNAJB13	-1.54784	0.829
ZNF789	0.698559	0.829
TENT4B	-0.40065	0.828
LINC01806	0.81312	0.827
KIAA2026	0.46746	0.824
RSAD2	4.58045	0.824
CPNE4	2.00244	0.823
LCOR	0.339528	0.822
KLF12	0.389055	0.822
EDN2	0.859985	0.819
DLX5	-0.50161	0.819
MYRF	-0.39933	0.817
ZNF721	0.450013	0.817
GARS	-0.45661	0.817
GALNT10	0.389876	0.815
C9orf40	0.384022	0.814
CTSH	-0.50036	0.814
NIPAL1	0.452341	0.813
MAFK	0.495296	0.813
DGCR2	-0.32096	0.813
SDF4	-0.31637	0.812
C3orf58	0.427996	0.812
RCN2	-0.33024	0.811
S100A10	-0.46207	0.81
HSD17B7	-0.61801	0.81
SSR2	-0.36858	0.81
GAS6-AS1	0.761757	0.81
KIF5A	-3.65068	0.81
SYAP1	-0.31859	0.81
THSD4	-0.57004	0.809
AP1M2	-0.74197	0.809
SLC25A12	-0.50542	0.809
AP000662.1	1.30225	0.808
TTC37	0.377259	0.808
BSPRY	-5.24275	0
AC005381.1	-2.3452	0.807
NDUFS7	-0.4386	0.806
FAM200B	0.473683	0.806
AMOTL1	-0.41365	0.806
SEMA5A	-0.92421	0.806
YIF1A	-0.3913	0.805
HK1	-0.35648	0.805
AC103563.8	-5.24901	0
SNX30	-0.48931	0.804
C15orf39	-0.37997	0.803
ACP2	-0.41075	0.801
BMPR1B-DT	-2.92398	0.8
TPD52L1	-0.33171	0.8
RPL4P1	2.57646	0.8
HNF4G	0.771959	0.798
KCTD11	0.589159	0.798
PTMAP4	1.32093	0.798
RBFOX3	2.89953	0.798
VPS13A	0.414275	0.797
SLC50A1	-0.44614	0.797
PIP5KL1	-1.36176	0.796
FAM171A1	-0.37259	0.796
C11orf45	0.931247	0.796
SYCE1L	-1.15963	0.796
CHST10	-5.22388	0
PATL1	-0.3349	0.796
KHDC4	0.445971	0.795
CD40	-2.4866	0.795
AC016705.2	-1.16592	0.795
NUTM2B-AS1	0.690309	0.793
ACSS1	-0.62489	0.793
SKAP2	-0.32537	0.793
PCAT14	0.633467	0.793
TCTN1	-0.42844	0.793
IGF1R	-0.34702	0.792
NPAS1	0.452933	0.792
RCN3	-0.65649	0.792
RBM6	-0.38581	0.792
RDH10	-0.39036	0.791
CRLF1	-1.70545	0.791
MAOA	0.559606	0.791
BRD3OS	-0.47929	0.789
AC112220.2	0.945809	0.787
ADAL	0.677221	0.786
PWWP2B	0.533859	0.785
OSBPL10	-0.43877	0.785
PRDM11	0.439744	0.785
RAB30-AS1	0.818366	0.785
SEC14L4	-5.26157	0
LGALS3BP	0.309208	0.784
HSPA4L	0.338408	0.782
CD320	-0.39426	0.781
AMFR	-0.32383	0.781
CPLANE1	0.445103	0.78
TMBIM1	-0.3096	0.778
RTKN2	0.415531	0.777
ANKS4B	-1.49968	0.775
MED4	-0.3823	0.773
CRB3	-0.79832	0.772
AHI1	0.522998	0.772
ANKAR	1.2167	0.772
CFAP47	1.28767	0.77
ZNF217	0.3244	0.77
KLHL9	0.362754	0.77
CEL	0.805254	0.77
GVQW3	1.37162	0.768
MNT	0.434188	0.767
SPPL3	-0.34945	0.765
AC012531.1	2.14969	0.765
ZNF761	0.46681	0.765
SARS	-0.38277	0.764
ZNF736	0.481924	0.764
AKAP11	0.3827	0.764
ATG16L1	0.367375	0.763
LSM2	-0.3401	0.763
DSP	0.327685	0.763
HERC6	0.837002	0.763
TTYH2	-0.7641	0.762
NXPE3	-0.46755	0.762
KIAA1324L	-1.26759	0.762
CTTNBP2	-0.39459	0.762
GALNT2	-0.28547	0.762
LINC01003	0.536928	0.758
CDH1	-1.43811	0.758
UNC13D	-0.5486	0.758
SPTBN1	0.32392	0.758
MCM3AP-AS1	0.840601	0.758
TMEM268	-0.4886	0.758
ZNF518A	0.372323	0.757
PTPRQ	3.67506	0.757
TBC1D8B	0.979137	0.756
CELF2	0.926768	0.756
SLC29A1	-0.32905	0.756
TBC1D4	0.426901	0.756
RNF213	0.339201	0.756
AL136164.4	0.760748	0.754
AC015712.2	1.5464	0.753
HCN2	-0.60346	0.753
NPAT	-0.48123	0.753
AP003392.1	1.83435	0.753
FLVCR1	0.464535	0.753
SYT11	-1.12134	0.752
RREB1	0.336693	0.752
RNF157-AS1	-1.93906	0.752
AC139272.1	-3.14091	0.75
TSPYL2	0.549866	0.75
TGFBR3	0.350589	0.749
TTC6	1.52609	0.749
ATP8A1	-0.42237	0.749
SERPINE1	0.797122	0.749
NMU	-5.2046	0
CBX7	0.748822	0.747
ANKS6	0.360935	0.747
ILF3-DT	0.559281	0.746
TMOD1	-0.5338	0.745
DMTN	0.422919	0.745
DNM3	-0.90162	0.745
ZNF106	0.348278	0.745
GTF2IP4	-0.36635	0.743
FLOT2	-0.33528	0.741
BCAN	1.19923	0.741
PQLC2L	-4.41687	0
PHF6	0.333637	0.74
DNASE2	-0.40556	0.739
ARRB1	0.407798	0.737
GLRX5	-0.3563	0.736
ESPN	0.972813	0.733
IL18R1	-5.14053	0
TRIM54	-5.14053	0
TCL1B	-5.14053	0
RPL8	-0.30428	0.732
SYNGR3	-0.94017	0.73
INPP1	0.358582	0.728
SMIM10L1	0.420547	0.728
ARMC9	-0.46344	0.728
COX8A	-0.34797	0.728
ZNF219	0.376305	0.728
AC124067.4	-2.70686	0.727
ZNF594	0.742583	0.727
C4BPB	1.88965	0.727
SURF2	-0.51326	0.727
HERC5	-1.55926	0.727
ATF7IP2	-0.82168	0.727
ZNF701	0.589579	0.727
SYNGR2	-0.29886	0.726
CLCNKA	-4.3927	0
AC104964.3	4.45347	0
FOXCUT	-2.3152	0.724
KMT2C	0.402581	0.724
SUSD1	-0.49761	0.724
ANKDD1B	-0.9124	0.723
CLCF1	0.520639	0.723
FAM149A	-0.52526	0.723
PTPRB	0.948689	0.719
HAPLN3	-0.31642	0.719
GPR162	-0.49343	0.719
ALG10B	0.518794	0.719
DHCR24	-0.32309	0.719
SLC5A3	0.362237	0.719
SRCAP	0.535462	0.718
SYPL2	-1.66683	0.717
WISP2	-5.19799	0
MRPL17	-0.38115	0.715
HIPK3	0.341191	0.715
ZCRB1	-0.38029	0.715
CCDC113	-1.55133	0.715
MICU1	-0.33271	0.715
TBC1D9	0.370927	0.714
SLC30A2	-2.83943	0.714
AC106881.1	1.50919	0.714
C17orf58	-0.49044	0.714
LINC02006	4.42299	0
STAG2	0.28751	0.713
KDELR3	-0.50915	0.713
LIPC	-0.922	0.713
TRAV8-3	3.65426	0.712
ZMAT1	0.798156	0.712
NEXN	-0.62487	0.711
PFN1P2	3.57216	0.711
HS6ST2	0.328673	0.711
LUC7L3	0.330606	0.711
EFHD2	0.334787	0.711
MARS	-0.43578	0.711
PGGHG	0.537204	0.71
GATA2-AS1	0.40786	0.71
FSCN2	1.69172	0.71
EDEM2	-0.37905	0.71
MYOC	-2.22466	0.71
PIGO	-0.35555	0.71
CENPBD1	0.820176	0.71
TAF13	-0.45293	0.71
NPHP1	-1.16183	0.71
SYNGR1	-0.42774	0.709
AGMO	1.99554	0.708
EREG	-1.6428	0.706
AC011912.1	-2.6658	0.706
CRYBG3	0.509544	0.706
ZNF638	0.310324	0.706
TRIP11	0.351317	0.706
UNC5A	-1.3478	0.706
ARRB2	-0.40317	0.705
POMGNT2	-0.33506	0.704
ARHGAP45	0.349665	0.702
DKK3	-1.65292	0.702
PCMT1	-0.3374	0.702
DHRSX	-0.43611	0.701
F2	-0.42234	0.701
AL035446.1	2.14318	0.699
HOXD11	-4.35098	0
FAR2P2	-4.35098	0
TNK1	-0.69077	0.699
ZNF138	0.668319	0.699
AL670729.1	2.42667	0.698
CHRNA6	-4.34675	0
LGR4	0.271188	0.698
SLC22A2	-2.85257	0.698
ACSS2	-0.38492	0.697
ITGB1	0.278919	0.697
AP2S1	-0.35795	0.697
[truncated: 590 more rows]

## Sheet: Table S6
Table S3. HDX summary table. The table include key results for the HDX-MS experiment in both the apo- and holo- state of TEX264 in the presence or absence of PARP1, including the number of peptides identified, sequence coverage, peptide redundancy, and experimental reproducibility.
Data Set	TEX264 (apo)	TEX264 (holo)
HDX reaction details	50 mM TRIS pH 7.41, 150 mM NaCl, 0.5 mM TCEP, pD = 7.42, 25 °C	50 mM TRIS pH 7.41, 150 mM NaCl, 0.5 mM TCEP, pD = 7.42, 25 °C
HDX time course	0.5, 10, 60 (min)	0.5, 10, 60 (min)
HDX control samples	N/A	N/A
Back-exchange (mean / IQR)	N/A	N/A
# of Peptides	82	82
Sequence coverage	0.837	0.837
Average peptide length / Redundancy	11.0 / 2.9	11.0 / 2.9
Replicates (biological or technical)	30 sec n = 3; 600 sec n = 3; 3600 sec n =2	30 sec n = 3; 600 sec n = 3; 3600 sec n =2
Repeatability	0.0404 (average standard deviation)	0.0451 (average standard deviation)
Significant differences in HDX (delta HDX > X D), p values were calculated using a Welch’s t test	0.34 D (95% CI)

## Sheet: Table S7
Table S4: HDX uptake summary for the peptides detected in HDX-MS shown in fig 5D.
Protein state	Start	End	Sequence	Peptide mass (Da)	Retention time (min)	HDX time (min)	Uptake (D)	Uptake SD (D)
TEX264	31	35	LAGVE	487.264	4.0422	0	0	0
TEX264	31	35	LAGVE	487.264	4.0491	30	2.603	0.027
TEX264	31	35	LAGVE	487.264	4.0441	600	2.617	0.026
TEX264	31	35	LAGVE	487.264	4.0435	3600	2.687	0.06
TEX264	31	44	LAGVEVSAGSPPIR	1351.75	5.7865	0	0	0
TEX264	31	44	LAGVEVSAGSPPIR	1351.75	5.5714	30	7.673	0.016
TEX264	31	44	LAGVEVSAGSPPIR	1351.75	5.6219	600	7.862	0.025
TEX264	31	44	LAGVEVSAGSPPIR	1351.75	5.6357	3600	8.106	0.245
TEX264	34	47	VEVSAGSPPIRNVT	1424.76	5.0911	0	0	0
TEX264	34	47	VEVSAGSPPIRNVT	1424.76	5.0847	30	6.579	0.023
TEX264	34	47	VEVSAGSPPIRNVT	1424.76	5.0793	600	7.234	0.029
TEX264	34	47	VEVSAGSPPIRNVT	1424.76	5.0965	3600	7.706	0.039
TEX264	36	44	VSAGSPPIR	882.492	3.6355	0	0	0
TEX264	36	44	VSAGSPPIR	882.492	3.6267	30	3.65	0.02
TEX264	36	44	VSAGSPPIR	882.492	3.6125	600	3.895	0.07
TEX264	36	44	VSAGSPPIR	882.492	3.6219	3600	4.068	0.019
TEX264	36	49	VSAGSPPIRNVTVA	1366.76	5.1897	0	0	0
TEX264	36	49	VSAGSPPIRNVTVA	1366.76	5.2386	30	5.315	0.029
TEX264	36	49	VSAGSPPIRNVTVA	1366.76	5.289	600	6.155	0.087
TEX264	36	49	VSAGSPPIRNVTVA	1366.76	5.1653	3600	7.108	0.102
TEX264	39	44	GSPPIR	625.355	2.6711	0	0	0
TEX264	39	44	GSPPIR	625.355	2.6443	30	1.635	0.039
TEX264	39	44	GSPPIR	625.355	2.6528	600	1.864	0.004
TEX264	39	44	GSPPIR	625.355	2.6433	3600	1.936	0.054
TEX264	45	49	NVTVA	502.275	3.4185	0	0	0
TEX264	45	49	NVTVA	502.275	3.4211	30	0.632	0.021
TEX264	45	49	NVTVA	502.275	3.4206	600	1.065	0.037
TEX264	45	49	NVTVA	502.275	3.4222	3600	1.468	0.01
TEX264	48	50	VAY	351.179	4.0533	0	0	0
TEX264	48	50	VAY	351.179	4.0498	30	0.203	0.007
TEX264	48	50	VAY	351.179	4.0397	600	0.353	0.029
TEX264	48	50	VAY	351.179	4.0513	3600	0.521	0.002
TEX264	48	56	VAYKFHMGL	1064.55	7.3099	0	0	0
TEX264	48	56	VAYKFHMGL	1064.55	7.2883	30	2.261	0.026
TEX264	48	56	VAYKFHMGL	1064.55	7.2929	600	2.802	0.033
TEX264	48	56	VAYKFHMGL	1064.55	7.2978	3600	3.401	0.089
TEX264	50	56	YKFHMGL	894.442	7.1603	0	0	0
TEX264	50	56	YKFHMGL	894.442	7.1936	30	1.551	0.029
TEX264	50	56	YKFHMGL	894.442	7.1697	600	1.796	0.003
TEX264	50	56	YKFHMGL	894.442	7.1835	3600	2.049	0.076
TEX264	51	56	KFHMGL	731.379	6.3513	0	0	0
TEX264	51	56	KFHMGL	731.379	6.3348	30	1.098	0.016
TEX264	51	56	KFHMGL	731.379	6.3409	600	1.294	0.031
TEX264	51	56	KFHMGL	731.379	6.3258	3600	1.495	0.034
TEX264	57	59	YGE	367.138	2.6866	0	0	0
TEX264	57	59	YGE	367.138	2.6428	30	0.703	0.01
TEX264	57	59	YGE	367.138	2.635	600	0.711	0.011
TEX264	57	59	YGE	367.138	2.6355	3600	0.734	0.009
TEX264	57	63	YGETGRL	794.392	4.7877	0	0	0
TEX264	57	63	YGETGRL	794.392	4.76	30	3.302	0.022
TEX264	57	63	YGETGRL	794.392	4.7586	600	3.428	0.014
TEX264	57	63	YGETGRL	794.392	4.7603	3600	3.543	0.088
TEX264	64	66	FTE	395.169	3.6507	0	0	0
TEX264	64	66	FTE	395.169	3.6667	30	0.74	0.006
TEX264	64	66	FTE	395.169	3.6447	600	0.759	0.004
TEX264	64	66	FTE	395.169	3.6508	3600	0.786	0.011
TEX264	64	68	FTESC	585.211	4.2868	0	0	0
TEX264	64	68	FTESC	585.211	4.291	30	1.645	0.027
TEX264	64	68	FTESC	585.211	4.2927	600	1.904	0.023
TEX264	64	68	FTESC	585.211	4.2865	3600	1.971	0.041
TEX264	67	75	SCSISPKLR	989.533	4.1464	0	0	0
TEX264	67	75	SCSISPKLR	989.533	4.1519	30	3.119	0.055
TEX264	67	75	SCSISPKLR	989.533	4.1218	600	4.749	0.019
TEX264	67	75	SCSISPKLR	989.533	4.1722	3600	4.991	0.043
TEX264	70	76	ISPKLRS	799.492	3.1644	0	0	0
TEX264	70	76	ISPKLRS	799.492	3.1341	30	2.355	0.047
TEX264	70	76	ISPKLRS	799.492	3.1654	600	3.123	0.009
TEX264	70	76	ISPKLRS	799.492	3.1237	3600	3.522	0.057
TEX264	70	78	ISPKLRSIA	983.613	4.7687	0	0	0
TEX264	70	78	ISPKLRSIA	983.613	4.7563	30	2.301	0.036
TEX264	70	78	ISPKLRSIA	983.613	4.7353	600	3.322	0.028
TEX264	70	78	ISPKLRSIA	983.613	4.7481	3600	4.042	0.058
TEX264	74	79	LRSIAV	657.417	5.3308	0	0	0
TEX264	74	79	LRSIAV	657.417	5.3495	30	0.612	0.024
TEX264	74	79	LRSIAV	657.417	5.3889	600	1.061	0.039
TEX264	74	79	LRSIAV	657.417	5.3283	3600	2.066	0.015
TEX264	79	94	VYYDNPHMVPPDKCRC	1935.84	5.3733	0	0	0
TEX264	79	94	VYYDNPHMVPPDKCRC	1935.84	5.3569	30	3.658	0.089
TEX264	79	94	VYYDNPHMVPPDKCRC	1935.84	5.3667	600	4.694	0.052
TEX264	79	94	VYYDNPHMVPPDKCRC	1935.84	5.3572	3600	6.192	0.082
TEX264	80	85	YYDNPH	807.319	3.2619	0	0	0
TEX264	80	85	YYDNPH	807.319	3.2931	30	1.109	0.024
TEX264	80	85	YYDNPH	807.319	3.3218	600	1.262	0.069
TEX264	80	85	YYDNPH	807.319	3.2558	3600	1.481	0.008
TEX264	80	91	YYDNPHMVPPDK	1474.66	4.7498	0	0	0
TEX264	80	91	YYDNPHMVPPDK	1474.66	4.7045	30	2.641	0.058
TEX264	80	91	YYDNPHMVPPDK	1474.66	4.7331	600	3.122	0.06
TEX264	80	91	YYDNPHMVPPDK	1474.66	4.7481	3600	3.651	0.045
TEX264	80	93	YYDNPHMVPPDKCR	1733.77	4.7098	0	0	0
TEX264	80	93	YYDNPHMVPPDKCR	1733.77	4.7127	30	2.988	0.034
TEX264	80	93	YYDNPHMVPPDKCR	1733.77	4.7054	600	3.721	0.022
TEX264	80	93	YYDNPHMVPPDKCR	1733.77	4.7281	3600	4.634	0.061
TEX264	86	90	MVPPD	557.252	3.7913	0	0	0
TEX264	86	90	MVPPD	557.252	3.7909	30	0.128	0.047
TEX264	86	90	MVPPD	557.252	3.8366	600	0.231	0.067
TEX264	86	90	MVPPD	557.252	3.7551	3600	0.384	0.002
TEX264	86	93	MVPPDKCR	944.457	3.1453	0	0	0
TEX264	86	93	MVPPDKCR	944.457	3.1489	30	0.82	0.035
TEX264	86	93	MVPPDKCR	944.457	3.1587	600	1.077	0.042
TEX264	86	93	MVPPDKCR	944.457	3.1448	3600	1.382	0.052
TEX264	95	100	AVGSIL	558.338	6.7949	0	0	0
TEX264	95	100	AVGSIL	558.338	6.7853	30	1.289	0.042
TEX264	95	100	AVGSIL	558.338	6.8002	600	1.637	0.025
TEX264	95	100	AVGSIL	558.338	6.7852	3600	2.185	0.019
TEX264	96	100	VGSIL	487.301	6.4284	0	0	0
TEX264	96	100	VGSIL	487.301	6.4162	30	0.431	0.02
TEX264	96	100	VGSIL	487.301	6.3941	600	0.608	0.047
TEX264	96	100	VGSIL	487.301	6.4257	3600	1.332	0.063
TEX264	101	111	SEGEESPSPEL	1159.49	5.6525	0	0	0
TEX264	101	111	SEGEESPSPEL	1159.49	5.6476	30	4.207	0.025
TEX264	101	111	SEGEESPSPEL	1159.49	5.6463	600	4.593	0.008
TEX264	101	111	SEGEESPSPEL	1159.49	5.6512	3600	4.748	0.033
TEX264	115	120	YQKFGF	788.386	7.3232	0	0	0
TEX264	115	120	YQKFGF	788.386	7.3156	30	1.46	0.029
TEX264	115	120	YQKFGF	788.386	7.3073	600	2.133	0.022
TEX264	115	120	YQKFGF	788.386	7.3111	3600	2.539	0.004
TEX264	115	123	YQKFGFKVF	1162.62	7.9986	0	0	0
TEX264	115	123	YQKFGFKVF	1162.62	8.0805	30	2.047	0.026
TEX264	115	123	YQKFGFKVF	1162.62	7.9886	600	3.297	0.005
TEX264	115	123	YQKFGFKVF	1162.62	8.0423	3600	4.137	0.042
TEX264	115	133	YQKFGFKVFSFPAPSHVVT	2185.14	8.1759	0	0	0
TEX264	115	133	YQKFGFKVFSFPAPSHVVT	2185.14	8.1825	30	6.012	0.085
TEX264	115	133	YQKFGFKVFSFPAPSHVVT	2185.14	8.1484	600	7.745	0.004
TEX264	115	133	YQKFGFKVFSFPAPSHVVT	2185.14	8.2187	3600	9.004	0.074
TEX264	118	123	FGFKVF	743.401	8.8016	0	0	0
TEX264	118	123	FGFKVF	743.401	8.7966	30	0.746	0.024
TEX264	118	123	FGFKVF	743.401	8.8008	600	1.496	0.081
TEX264	118	123	FGFKVF	743.401	8.797	3600	2.116	0.05
TEX264	122	130	VFSFPAPSH	987.481	6.8575	0	0	0
TEX264	122	130	VFSFPAPSH	987.481	6.8674	30	1.736	0.089
TEX264	122	130	VFSFPAPSH	987.481	6.839	600	2.22	0.184
TEX264	122	130	VFSFPAPSH	987.481	6.8651	3600	2.649	0.065
TEX264	122	133	VFSFPAPSHVVT	1286.67	7.4047	0	0	0
TEX264	122	133	VFSFPAPSHVVT	1286.67	7.377	30	3.649	0.051
TEX264	122	133	VFSFPAPSHVVT	1286.67	7.4171	600	4.195	0.05
TEX264	122	133	VFSFPAPSHVVT	1286.67	7.4099	3600	4.776	0.001
TEX264	124	133	SFPAPSHVVT	1040.53	5.3945	0	0	0
TEX264	124	133	SFPAPSHVVT	1040.53	5.3762	30	3.399	0.022
TEX264	124	133	SFPAPSHVVT	1040.53	5.3766	600	3.869	0.009
TEX264	124	133	SFPAPSHVVT	1040.53	5.3971	3600	4.079	0.092
TEX264	134	142	ATFPYTTIL	1025.54	9.0903	0	0	0
TEX264	134	142	ATFPYTTIL	1025.54	9.0208	30	3.121	0.027
TEX264	134	142	ATFPYTTIL	1025.54	9.0339	600	3.865	0.01
TEX264	134	142	ATFPYTTIL	1025.54	9.0223	3600	4.22	0.06
TEX264	137	142	PYTTIL	706.39	7.4605	0	0	0
TEX264	137	142	PYTTIL	706.39	7.4525	30	2.105	0.022
TEX264	137	142	PYTTIL	706.39	7.436	600	2.634	0.012
TEX264	137	142	PYTTIL	706.39	7.462	3600	2.898	0.065
TEX264	143	145	SIW	404.206	7.55	0	0	0
TEX264	143	145	SIW	404.206	7.5361	30	0.165	0.008
TEX264	143	145	SIW	404.206	7.5292	600	0.422	0.018
TEX264	143	145	SIW	404.206	7.5474	3600	0.598	0.01
TEX264	143	155	SIWLATRRVHPAL	1518.88	6.7473	0	0	0
TEX264	143	155	SIWLATRRVHPAL	1518.88	6.7498	30	5.251	0.072
TEX264	143	155	SIWLATRRVHPAL	1518.88	6.7403	600	6.047	0.036
TEX264	143	155	SIWLATRRVHPAL	1518.88	6.7519	3600	6.499	0.095
TEX264	143	157	SIWLATRRVHPALDT	1734.95	6.4493	0	0	0
TEX264	143	157	SIWLATRRVHPALDT	1734.95	6.4524	30	6.313	0.027
TEX264	143	157	SIWLATRRVHPALDT	1734.95	6.4218	600	7.093	0.048
TEX264	143	157	SIWLATRRVHPALDT	1734.95	6.4656	3600	7.724	0.225
TEX264	144	146	IWL	430.258	8.9523	0	0	0
TEX264	144	146	IWL	430.258	8.9594	30	0.14	0.016
TEX264	144	146	IWL	430.258	8.944	600	0.416	0.009
TEX264	144	146	IWL	430.258	8.9302	3600	0.597	0.017
TEX264	146	155	LATRRVHPAL	1132.68	3.9012	0	0	0
TEX264	146	155	LATRRVHPAL	1132.68	3.8708	30	4.464	0.011
TEX264	146	155	LATRRVHPAL	1132.68	3.871	600	4.607	0.008
TEX264	146	155	LATRRVHPAL	1132.68	3.8605	3600	4.904	0.117
TEX264	146	156	LATRRVHPALD	1247.71	3.5661	0	0	0
TEX264	146	156	LATRRVHPALD	1247.71	3.5431	30	4.929	0.05
TEX264	146	156	LATRRVHPALD	1247.71	3.5426	600	5.24	0.01
TEX264	146	156	LATRRVHPALD	1247.71	3.5298	3600	5.533	0.233
TEX264	146	157	LATRRVHPALDT	1348.76	3.7126	0	0	0
TEX264	146	157	LATRRVHPALDT	1348.76	3.7251	30	5.569	0.054
TEX264	146	157	LATRRVHPALDT	1348.76	3.7091	600	5.846	0.002
TEX264	146	157	LATRRVHPALDT	1348.76	3.7218	3600	6.121	0.161
TEX264	147	157	ATRRVHPALDT	1235.67	3.2285	0	0	0
TEX264	147	157	ATRRVHPALDT	1235.67	3.2147	30	5.179	0.054
TEX264	147	157	ATRRVHPALDT	1235.67	3.2464	600	5.285	0.009
TEX264	147	157	ATRRVHPALDT	1235.67	3.1992	3600	5.587	0.048
TEX264	150	155	RVHPAL	691.413	3.7667	0	0	0
TEX264	150	155	RVHPAL	691.413	3.7628	30	1.89	0.001
TEX264	150	155	RVHPAL	691.413	3.7645	600	1.966	0.029
TEX264	150	155	RVHPAL	691.413	3.7539	3600	2.032	0.053
TEX264	158	162	YIKER	707.397	2.1163	0	0	0
TEX264	158	162	YIKER	707.397	2.1059	30	2.246	0.018
TEX264	158	162	YIKER	707.397	2.1042	600	2.381	0.027
TEX264	158	162	YIKER	707.397	2.0959	3600	2.439	0.051
TEX264	158	164	YIKERKL	948.576	3.3146	0	0	0
TEX264	158	164	YIKERKL	948.576	3.3375	30	3.708	0.02
TEX264	158	164	YIKERKL	948.576	3.3729	600	3.845	0.023
TEX264	158	164	YIKERKL	948.576	3.3257	3600	3.971	0.114
TEX264	164	170	LCAYPRL	834.442	6.9379	0	0	0
TEX264	164	170	LCAYPRL	834.442	6.9547	30	2.307	0.03
TEX264	164	170	LCAYPRL	834.442	6.9545	600	2.876	0.041
TEX264	164	170	LCAYPRL	834.442	6.9671	3600	3.156	0.061
TEX264	165	172	CAYPRLEI	963.485	7.4897	0	0	0
TEX264	165	172	CAYPRLEI	963.485	7.5013	30	0.3	0.023
TEX264	165	172	CAYPRLEI	963.485	7.4926	600	1.7	0.025
TEX264	165	172	CAYPRLEI	963.485	7.5264	3600	2.629	0.089
TEX264	171	175	EIYQE	680.302	4.3316	0	0	0
TEX264	171	175	EIYQE	680.302	4.3494	30	1.209	0.04
TEX264	171	175	EIYQE	680.302	4.3515	600	1.441	0
TEX264	171	175	EIYQE	680.302	4.3131	3600	1.786	0.022
TEX264	171	179	EIYQEDQIH	1173.53	4.9085	0	0	0
TEX264	171	179	EIYQEDQIH	1173.53	4.8946	30	2.79	0.03
TEX264	171	179	EIYQEDQIH	1173.53	4.884	600	3.519	0.024
TEX264	171	179	EIYQEDQIH	1173.53	4.9134	3600	4.006	0.038
TEX264	176	190	DQIHFMCPLARQGDF	1776.81	8.5126	0	0	0
TEX264	176	190	DQIHFMCPLARQGDF	1776.81	8.4984	30	5.505	0.011
TEX264	176	190	DQIHFMCPLARQGDF	1776.81	8.4746	600	6.517	0.012
TEX264	176	190	DQIHFMCPLARQGDF	1776.81	8.5028	3600	7.177	0.077
TEX264	177	181	QIHFM	674.321	7.0016	0	0	0
TEX264	177	181	QIHFM	674.321	6.9643	30	0.615	0.026
TEX264	177	181	QIHFM	674.321	6.9999	600	0.898	0.038
TEX264	177	181	QIHFM	674.321	6.9993	3600	1.158	0.048
TEX264	177	190	QIHFMCPLARQGDF	1661.78	8.2897	0	0	0
TEX264	177	190	QIHFMCPLARQGDF	1661.78	8.2484	30	4.889	0.04
TEX264	177	190	QIHFMCPLARQGDF	1661.78	8.2538	600	5.602	0.004
TEX264	177	190	QIHFMCPLARQGDF	1661.78	8.242	3600	6.401	0.046
TEX264	180	190	FMCPLARQGDF	1283.58	8.1923	0	0	0
TEX264	180	190	FMCPLARQGDF	1283.58	8.1744	30	4.451	0.032
TEX264	180	190	FMCPLARQGDF	1283.58	8.1961	600	4.984	0.013
TEX264	180	190	FMCPLARQGDF	1283.58	8.1655	3600	5.313	0.033
TEX264	182	190	CPLARQGDF	1005.47	5.7642	0	0	0
TEX264	182	190	CPLARQGDF	1005.47	5.7652	30	4.027	0.005
TEX264	182	190	CPLARQGDF	1005.47	5.7716	600	4.521	0.037
TEX264	182	190	CPLARQGDF	1005.47	5.7467	3600	4.777	0.034
TEX264	191	194	YVPE	506.238	3.5817	0	0	0
TEX264	191	194	YVPE	506.238	3.5535	30	0.743	0.014
TEX264	191	194	YVPE	506.238	3.607	600	0.881	0.005
TEX264	191	194	YVPE	506.238	3.5742	3600	0.972	0.001
TEX264	191	196	YVPEMK	765.373	4.4371	0	0	0
TEX264	191	196	YVPEMK	765.373	4.4056	30	2.067	0.017
TEX264	191	196	YVPEMK	765.373	4.4391	600	2.316	0.024
TEX264	191	196	YVPEMK	765.373	4.4219	3600	2.383	0.018
TEX264	191	197	YVPEMKE	894.416	4.8235	0	0	0
TEX264	191	197	YVPEMKE	894.416	4.8155	30	2.844	0.012
TEX264	191	197	YVPEMKE	894.416	4.8341	600	3.071	0.006
TEX264	191	197	YVPEMKE	894.416	4.8701	3600	3.118	0.012
TEX264	191	203	YVPEMKETEWKWR	1780.86	7.015	0	0	0
TEX264	191	203	YVPEMKETEWKWR	1780.86	6.968	30	6.258	0.047
TEX264	191	203	YVPEMKETEWKWR	1780.86	6.9866	600	6.402	0.022
TEX264	191	203	YVPEMKETEWKWR	1780.86	6.9438	3600	6.692	0.121
TEX264	191	205	YVPEMKETEWKWRGL	1950.97	7.8982	0	0	0
TEX264	191	205	YVPEMKETEWKWRGL	1950.97	7.917	30	7.93	0.025
TEX264	191	205	YVPEMKETEWKWRGL	1950.97	7.9231	600	8.002	0.012
TEX264	191	205	YVPEMKETEWKWRGL	1950.97	7.9702	3600	8.177	0.011
TEX264	191	207	YVPEMKETEWKWRGLVE	2179.08	7.8282	0	0	0
TEX264	191	207	YVPEMKETEWKWRGLVE	2179.08	7.829	30	9.199	0.014
TEX264	191	207	YVPEMKETEWKWRGLVE	2179.08	7.8521	600	9.335	0.003
TEX264	191	207	YVPEMKETEWKWRGLVE	2179.08	7.7871	3600	9.771	0.21
TEX264	196	205	KETEWKWRGL	1331.7	7.2543	0	0	0
TEX264	196	205	KETEWKWRGL	1331.7	7.255	30	5.148	0.038
TEX264	196	205	KETEWKWRGL	1331.7	7.2618	600	5.261	0.046
TEX264	196	205	KETEWKWRGL	1331.7	7.3022	3600	5.427	0.138
TEX264	198	203	TEWKWR	904.456	6.4395	0	0	0
TEX264	198	203	TEWKWR	904.456	6.5101	30	3.108	0.03
TEX264	198	203	TEWKWR	904.456	6.4418	600	3.136	0.033
TEX264	198	203	TEWKWR	904.456	6.439	3600	3.205	0.068
TEX264	208	229	AIDTQVDGTGADTMSDTSSVSL	2169.96	7.0585	0	0	0
TEX264	208	229	AIDTQVDGTGADTMSDTSSVSL	2169.96	7.1529	30	14.233	0.005
TEX264	208	229	AIDTQVDGTGADTMSDTSSVSL	2169.96	7.2163	600	14.061	0.003
TEX264	208	229	AIDTQVDGTGADTMSDTSSVSL	2169.96	7.0515	3600	14.376	0.405
TEX264	209	226	IDTQVDGTGADTMSDTSS	1799.74	4.9814	0	0	0
TEX264	209	226	IDTQVDGTGADTMSDTSS	1799.74	4.9745	30	10.735	0.031
TEX264	209	226	IDTQVDGTGADTMSDTSS	1799.74	4.9972	600	10.522	0.09
TEX264	209	226	IDTQVDGTGADTMSDTSS	1799.74	5.082	3600	10.811	0.219
TEX264	209	229	IDTQVDGTGADTMSDTSSVSL	2098.92	6.9022	0	0	0
TEX264	209	229	IDTQVDGTGADTMSDTSSVSL	2098.92	6.9362	30	13.19	0.024
TEX264	209	229	IDTQVDGTGADTMSDTSSVSL	2098.92	6.8635	600	12.894	0.041
TEX264	209	229	IDTQVDGTGADTMSDTSSVSL	2098.92	6.8928	3600	13.204	0.205
TEX264	230	236	EVSPGSR	730.361	2.2451	0	0	0
TEX264	230	236	EVSPGSR	730.361	2.2628	30	3.291	0.028
TEX264	230	236	EVSPGSR	730.361	2.2485	600	3.261	0.029
TEX264	230	236	EVSPGSR	730.361	2.2368	3600	3.309	0.081
TEX264	230	240	EVSPGSRETSA	1118.52	2.8799	0	0	0
TEX264	230	240	EVSPGSRETSA	1118.52	2.8944	30	6.202	0.033
TEX264	230	240	EVSPGSRETSA	1118.52	2.8636	600	6.147	0.037
TEX264	230	240	EVSPGSRETSA	1118.52	2.924	3600	6.246	0.178
TEX264	259	272	SEHSYSESGASGSS	1370.52	2.8065	0	0	0
TEX264	259	272	SEHSYSESGASGSS	1370.52	2.7945	30	7.234	0.091
TEX264	259	272	SEHSYSESGASGSS	1370.52	2.7593	600	7.177	0.071
TEX264	259	272	SEHSYSESGASGSS	1370.52	2.792	3600	7.324	0.219
TEX264	259	273	SEHSYSESGASGSSF	1517.59	5.0485	0	0	0
TEX264	259	273	SEHSYSESGASGSSF	1517.59	5.0403	30	7.067	0.049
TEX264	259	273	SEHSYSESGASGSSF	1517.59	5.0382	600	7.037	0.04
TEX264	259	273	SEHSYSESGASGSSF	1517.59	5.0399	3600	7.252	0.067
TEX264	274	301	EELDLEGEGPLGESRLDPGTEPLGTTKW	3024.46	8.3692	0	0	0
TEX264	274	301	EELDLEGEGPLGESRLDPGTEPLGTTKW	3024.46	8.3645	30	14.88	0.058
TEX264	274	301	EELDLEGEGPLGESRLDPGTEPLGTTKW	3024.46	8.3658	600	14.541	0.026
TEX264	274	301	EELDLEGEGPLGESRLDPGTEPLGTTKW	3024.46	8.3951	3600	14.891	0.052
TEX264	276	301	LDLEGEGPLGESRLDPGTEPLGTTKW	2766.37	8.2763	0	0	0
TEX264	276	301	LDLEGEGPLGESRLDPGTEPLGTTKW	2766.37	8.2661	30	14.142	0.059
TEX264	276	301	LDLEGEGPLGESRLDPGTEPLGTTKW	2766.37	8.2804	600	13.816	0.05
TEX264	276	301	LDLEGEGPLGESRLDPGTEPLGTTKW	2766.37	8.3541	3600	14.32	0.588
TEX264	277	300	DLEGEGPLGESRLDPGTEPLGTTK	2467.21	6.8419	0	0	0
TEX264	277	300	DLEGEGPLGESRLDPGTEPLGTTK	2467.21	6.7683	30	13.125	0.039
TEX264	277	300	DLEGEGPLGESRLDPGTEPLGTTK	2467.21	6.8091	600	12.79	0.012
TEX264	277	300	DLEGEGPLGESRLDPGTEPLGTTK	2467.21	6.8296	3600	13.099	0.327
TEX264	277	301	DLEGEGPLGESRLDPGTEPLGTTKW	2653.29	8.0636	0	0	0
TEX264	277	301	DLEGEGPLGESRLDPGTEPLGTTKW	2653.29	7.9762	30	13.65	0.03
TEX264	277	301	DLEGEGPLGESRLDPGTEPLGTTKW	2653.29	7.9253	600	13.342	0.011
TEX264	277	301	DLEGEGPLGESRLDPGTEPLGTTKW	2653.29	8.1377	3600	13.6	0.278
TEX264	278	301	LEGEGPLGESRLDPGTEPLGTTKW	2538.26	7.8318	0	0	0
TEX264	278	301	LEGEGPLGESRLDPGTEPLGTTKW	2538.26	7.8061	30	12.769	0.044
TEX264	278	301	LEGEGPLGESRLDPGTEPLGTTKW	2538.26	7.8166	600	12.491	0.018
TEX264	278	301	LEGEGPLGESRLDPGTEPLGTTKW	2538.26	7.806	3600	12.87	0.226
TEX264	279	301	EGEGPLGESRLDPGTEPLGTTKW	2425.18	7.5998	0	0	0
TEX264	279	301	EGEGPLGESRLDPGTEPLGTTKW	2425.18	7.6012	30	11.777	0.021
TEX264	279	301	EGEGPLGESRLDPGTEPLGTTKW	2425.18	7.5936	600	11.505	0.007
TEX264	279	301	EGEGPLGESRLDPGTEPLGTTKW	2425.18	7.6196	3600	11.942	0.271
TEX264	279	302	EGEGPLGESRLDPGTEPLGTTKWL	2538.26	7.8431	0	0	0
TEX264	279	302	EGEGPLGESRLDPGTEPLGTTKWL	2538.26	7.8046	30	12.762	0.06
TEX264	279	302	EGEGPLGESRLDPGTEPLGTTKWL	2538.26	7.7733	600	12.343	0.091
TEX264	279	302	EGEGPLGESRLDPGTEPLGTTKWL	2538.26	7.7838	3600	12.866	0.383
TEX264	280	301	GEGPLGESRLDPGTEPLGTTKW	2296.13	7.5725	0	0	0
TEX264	280	301	GEGPLGESRLDPGTEPLGTTKW	2296.13	7.5427	30	11.121	0.041
TEX264	280	301	GEGPLGESRLDPGTEPLGTTKW	2296.13	7.5492	600	10.821	0.026
TEX264	280	301	GEGPLGESRLDPGTEPLGTTKW	2296.13	7.725	3600	11.005	0.053
TEX264	285	301	GESRLDPGTEPLGTTKW	1842.91	6.853	0	0	0
TEX264	285	301	GESRLDPGTEPLGTTKW	1842.91	6.8075	30	8.414	0.074
TEX264	285	301	GESRLDPGTEPLGTTKW	1842.91	6.8213	600	8.213	0.049
TEX264	285	301	GESRLDPGTEPLGTTKW	1842.91	6.8296	3600	8.476	0.275
TEX264	302	313	LWEPTAPEKGKE	1383.7	5.4101	0	0	0
TEX264	302	313	LWEPTAPEKGKE	1383.7	5.3932	30	5.832	0.025
TEX264	302	313	LWEPTAPEKGKE	1383.7	5.4366	600	5.672	0.032
TEX264	302	313	LWEPTAPEKGKE	1383.7	5.4049	3600	5.849	0.204
TEX265-PARP1	31	35	LAGVE	487.264	4.0422	0	0	0
TEX265-PARP1	31	35	LAGVE	487.264	4.0317	30	2.555	0.014
TEX265-PARP1	31	35	LAGVE	487.264	4.0187	600	2.614	0.004
TEX265-PARP1	31	35	LAGVE	487.264	4.0514	3600	2.522	0.027
TEX265-PARP1	31	44	LAGVEVSAGSPPIR	1351.75	5.7865	0	0	0
TEX265-PARP1	31	44	LAGVEVSAGSPPIR	1351.75	5.5451	30	7.946	0.054
TEX265-PARP1	31	44	LAGVEVSAGSPPIR	1351.75	5.5306	600	8.096	0.057
TEX265-PARP1	31	44	LAGVEVSAGSPPIR	1351.75	5.5803	3600	8.057	0.132
TEX265-PARP1	34	47	VEVSAGSPPIRNVT	1424.76	5.0911	0	0	0
TEX265-PARP1	34	47	VEVSAGSPPIRNVT	1424.76	5.0613	30	6.355	0.114
TEX265-PARP1	34	47	VEVSAGSPPIRNVT	1424.76	5.0483	600	7.072	0.078
TEX265-PARP1	34	47	VEVSAGSPPIRNVT	1424.76	5.0744	3600	7.636	0.097
TEX265-PARP1	36	44	VSAGSPPIR	882.492	3.6355	0	0	0
TEX265-PARP1	36	44	VSAGSPPIR	882.492	3.5827	30	3.455	0.103
TEX265-PARP1	36	44	VSAGSPPIR	882.492	3.5705	600	3.95	0.098
TEX265-PARP1	36	44	VSAGSPPIR	882.492	3.622	3600	4.073	0.066
TEX265-PARP1	36	49	VSAGSPPIRNVTVA	1366.76	5.1897	0	0	0
TEX265-PARP1	36	49	VSAGSPPIRNVTVA	1366.76	5.187	30	5.531	0.024
TEX265-PARP1	36	49	VSAGSPPIRNVTVA	1366.76	5.16	600	6.324	0.064
TEX265-PARP1	36	49	VSAGSPPIRNVTVA	1366.76	5.1631	3600	7.049	0.001
TEX265-PARP1	39	44	GSPPIR	625.355	2.6711	0	0	0
TEX265-PARP1	39	44	GSPPIR	625.355	2.6396	30	1.614	0.035
TEX265-PARP1	39	44	GSPPIR	625.355	2.634	600	1.803	0.016
TEX265-PARP1	39	44	GSPPIR	625.355	2.6245	3600	1.88	0
TEX265-PARP1	45	49	NVTVA	502.275	3.4185	0	0	0
TEX265-PARP1	45	49	NVTVA	502.275	3.3807	30	0.715	0.078
TEX265-PARP1	45	49	NVTVA	502.275	3.4136	600	1.135	0.054
TEX265-PARP1	45	49	NVTVA	502.275	3.4223	3600	1.478	0.055
TEX265-PARP1	48	50	VAY	351.179	4.0533	0	0	0
TEX265-PARP1	48	50	VAY	351.179	4.039	30	0.045	0.001
TEX265-PARP1	48	50	VAY	351.179	4.0416	600	0.119	0.032
TEX265-PARP1	48	50	VAY	351.179	4.0491	3600	0.233	0.041
TEX265-PARP1	48	56	VAYKFHMGL	1064.55	7.3099	0	0	0
TEX265-PARP1	48	56	VAYKFHMGL	1064.55	7.2885	30	1.946	0.02
TEX265-PARP1	48	56	VAYKFHMGL	1064.55	7.3118	600	2.409	0.042
TEX265-PARP1	48	56	VAYKFHMGL	1064.55	7.3178	3600	2.907	0.074
TEX265-PARP1	50	56	YKFHMGL	894.442	7.1603	0	0	0
TEX265-PARP1	50	56	YKFHMGL	894.442	7.1827	30	1.029	0.054
TEX265-PARP1	50	56	YKFHMGL	894.442	7.186	600	1.002	0.016
TEX265-PARP1	50	56	YKFHMGL	894.442	7.1891	3600	1.612	0.02
TEX265-PARP1	51	56	KFHMGL	731.379	6.3513	0	0	0
TEX265-PARP1	51	56	KFHMGL	731.379	6.3528	30	0.926	0.026
TEX265-PARP1	51	56	KFHMGL	731.379	6.3457	600	1.117	0.012
TEX265-PARP1	51	56	KFHMGL	731.379	6.347	3600	1.221	0.036
TEX265-PARP1	57	59	YGE	367.138	2.6866	0	0	0
TEX265-PARP1	57	59	YGE	367.138	2.6203	30	0.642	0.013
TEX265-PARP1	57	59	YGE	367.138	2.6252	600	0.664	0.011
TEX265-PARP1	57	59	YGE	367.138	2.6212	3600	0.68	0.014
TEX265-PARP1	57	63	YGETGRL	794.392	4.7877	0	0	0
TEX265-PARP1	57	63	YGETGRL	794.392	4.7706	30	3.208	0.048
TEX265-PARP1	57	63	YGETGRL	794.392	4.7732	600	3.354	0.048
TEX265-PARP1	57	63	YGETGRL	794.392	4.7593	3600	3.418	0.011
TEX265-PARP1	64	66	FTE	395.169	3.6507	0	0	0
TEX265-PARP1	64	66	FTE	395.169	3.6063	30	0.697	0.011
TEX265-PARP1	64	66	FTE	395.169	3.6659	600	0.663	0.013
TEX265-PARP1	64	66	FTE	395.169	3.6619	3600	0.677	0.004
TEX265-PARP1	64	68	FTESC	585.211	4.2868	0	0	0
TEX265-PARP1	64	68	FTESC	585.211	4.2743	30	1.657	0.017
TEX265-PARP1	64	68	FTESC	585.211	4.2399	600	1.896	0.044
TEX265-PARP1	64	68	FTESC	585.211	4.2244	3600	1.966	0.039
TEX265-PARP1	67	75	SCSISPKLR	989.533	4.1464	0	0	0
TEX265-PARP1	67	75	SCSISPKLR	989.533	4.1352	30	3.116	0.045
TEX265-PARP1	67	75	SCSISPKLR	989.533	4.1378	600	4.541	0.039
TEX265-PARP1	67	75	SCSISPKLR	989.533	4.149	3600	4.869	0.093
TEX265-PARP1	70	76	ISPKLRS	799.492	3.1644	0	0	0
TEX265-PARP1	70	76	ISPKLRS	799.492	3.1448	30	2.449	0.043
TEX265-PARP1	70	76	ISPKLRS	799.492	3.14	600	2.966	0.019
TEX265-PARP1	70	76	ISPKLRS	799.492	3.136	3600	3.275	0.081
TEX265-PARP1	70	78	ISPKLRSIA	983.613	4.7687	0	0	0
TEX265-PARP1	70	78	ISPKLRSIA	983.613	4.7639	30	2.024	0.05
TEX265-PARP1	70	78	ISPKLRSIA	983.613	4.7606	600	3.042	0.084
TEX265-PARP1	70	78	ISPKLRSIA	983.613	4.767	3600	3.793	0.108
TEX265-PARP1	74	79	LRSIAV	657.417	5.3308	0	0	0
TEX265-PARP1	74	79	LRSIAV	657.417	5.3446	30	0.358	0.023
TEX265-PARP1	74	79	LRSIAV	657.417	5.2821	600	1.057	0.046
TEX265-PARP1	74	79	LRSIAV	657.417	5.3162	3600	2.126	0.065
TEX265-PARP1	79	94	VYYDNPHMVPPDKCRC	1935.84	5.3733	0	0	0
TEX265-PARP1	79	94	VYYDNPHMVPPDKCRC	1935.84	5.3431	30	3.602	0.038
TEX265-PARP1	79	94	VYYDNPHMVPPDKCRC	1935.84	5.3183	600	4.608	0.054
TEX265-PARP1	79	94	VYYDNPHMVPPDKCRC	1935.84	5.3617	3600	6.397	0.001
TEX265-PARP1	80	85	YYDNPH	807.319	3.2619	0	0	0
TEX265-PARP1	80	85	YYDNPH	807.319	3.1943	30	1.161	0.037
TEX265-PARP1	80	85	YYDNPH	807.319	3.1888	600	1.364	0.015
TEX265-PARP1	80	85	YYDNPH	807.319	3.2248	3600	1.44	0.04
TEX265-PARP1	80	91	YYDNPHMVPPDK	1474.66	4.7498	0	0	0
TEX265-PARP1	80	91	YYDNPHMVPPDK	1474.66	4.7262	30	2.899	0.011
TEX265-PARP1	80	91	YYDNPHMVPPDK	1474.66	4.6896	600	3.339	0.029
TEX265-PARP1	80	91	YYDNPHMVPPDK	1474.66	4.7038	3600	3.687	0.026
TEX265-PARP1	80	93	YYDNPHMVPPDKCR	1733.77	4.7098	0	0	0
TEX265-PARP1	80	93	YYDNPHMVPPDKCR	1733.77	4.6685	30	3.001	0.04
TEX265-PARP1	80	93	YYDNPHMVPPDKCR	1733.77	4.6267	600	3.798	0.067
TEX265-PARP1	80	93	YYDNPHMVPPDKCR	1733.77	4.6738	3600	4.589	0.065
TEX265-PARP1	86	90	MVPPD	557.252	3.7913	0	0	0
TEX265-PARP1	86	90	MVPPD	557.252	3.7668	30	0.016	0.038
TEX265-PARP1	86	90	MVPPD	557.252	3.7657	600	0.157	0.049
TEX265-PARP1	86	90	MVPPD	557.252	3.7263	3600	0.299	0.041
TEX265-PARP1	86	93	MVPPDKCR	944.457	3.1453	0	0	0
TEX265-PARP1	86	93	MVPPDKCR	944.457	3.1263	30	0.992	0.081
TEX265-PARP1	86	93	MVPPDKCR	944.457	3.1666	600	1.218	0.037
TEX265-PARP1	86	93	MVPPDKCR	944.457	3.1449	3600	1.447	0.005
TEX265-PARP1	95	100	AVGSIL	558.338	6.7949	0	0	0
TEX265-PARP1	95	100	AVGSIL	558.338	6.7966	30	1.313	0.013
TEX265-PARP1	95	100	AVGSIL	558.338	6.8073	600	1.502	0.016
TEX265-PARP1	95	100	AVGSIL	558.338	6.8108	3600	2.011	0.062
TEX265-PARP1	96	100	VGSIL	487.301	6.4284	0	0	0
TEX265-PARP1	96	100	VGSIL	487.301	6.4238	30	0.527	0.014
TEX265-PARP1	96	100	VGSIL	487.301	6.4382	600	0.513	0.011
TEX265-PARP1	96	100	VGSIL	487.301	6.4313	3600	1.345	0.051
TEX265-PARP1	101	111	SEGEESPSPEL	1159.49	5.6525	0	0	0
TEX265-PARP1	101	111	SEGEESPSPEL	1159.49	5.6109	30	4.097	0.026
TEX265-PARP1	101	111	SEGEESPSPEL	1159.49	5.6179	600	4.455	0.003
TEX265-PARP1	101	111	SEGEESPSPEL	1159.49	5.6391	3600	4.515	0.04
TEX265-PARP1	115	120	YQKFGF	788.386	7.3232	0	0	0
TEX265-PARP1	115	120	YQKFGF	788.386	7.2833	30	1.627	0.019
TEX265-PARP1	115	120	YQKFGF	788.386	7.3148	600	2.105	0.039
TEX265-PARP1	115	120	YQKFGF	788.386	7.2978	3600	2.434	0.01
TEX265-PARP1	115	123	YQKFGFKVF	1162.62	7.9986	0	0	0
TEX265-PARP1	115	123	YQKFGFKVF	1162.62	7.9542	30	2.117	0.032
TEX265-PARP1	115	123	YQKFGFKVF	1162.62	7.9338	600	3.306	0.045
TEX265-PARP1	115	123	YQKFGFKVF	1162.62	7.9902	3600	4.033	0.031
TEX265-PARP1	115	133	YQKFGFKVFSFPAPSHVVT	2185.14	8.1759	0	0	0
TEX265-PARP1	115	133	YQKFGFKVFSFPAPSHVVT	2185.14	8.1524	30	5.998	0.027
TEX265-PARP1	115	133	YQKFGFKVFSFPAPSHVVT	2185.14	8.1018	600	7.318	0.061
TEX265-PARP1	115	133	YQKFGFKVFSFPAPSHVVT	2185.14	8.211	3600	8.298	0.038
TEX265-PARP1	118	123	FGFKVF	743.401	8.8016	0	0	0
TEX265-PARP1	118	123	FGFKVF	743.401	8.7945	30	0.674	0.09
TEX265-PARP1	118	123	FGFKVF	743.401	8.7741	600	1.432	0.035
TEX265-PARP1	118	123	FGFKVF	743.401	8.8045	3600	1.872	0.025
TEX265-PARP1	122	130	VFSFPAPSH	987.481	6.8575	0	0	0
TEX265-PARP1	122	130	VFSFPAPSH	987.481	6.8558	30	1.886	0.071
TEX265-PARP1	122	130	VFSFPAPSH	987.481	6.8347	600	2.293	0.081
TEX265-PARP1	122	130	VFSFPAPSH	987.481	6.8285	3600	2.805	0.425
TEX265-PARP1	122	133	VFSFPAPSHVVT	1286.67	7.4047	0	0	0
TEX265-PARP1	122	133	VFSFPAPSHVVT	1286.67	7.3824	30	3.202	0.057
TEX265-PARP1	122	133	VFSFPAPSHVVT	1286.67	7.3606	600	3.878	0.036
TEX265-PARP1	122	133	VFSFPAPSHVVT	1286.67	7.3755	3600	4.243	0.067
TEX265-PARP1	124	133	SFPAPSHVVT	1040.53	5.3945	0	0	0
TEX265-PARP1	124	133	SFPAPSHVVT	1040.53	5.3653	30	3.276	0.032
TEX265-PARP1	124	133	SFPAPSHVVT	1040.53	5.3405	600	3.797	0.02
TEX265-PARP1	124	133	SFPAPSHVVT	1040.53	5.3606	3600	3.968	0.069
TEX265-PARP1	134	142	ATFPYTTIL	1025.54	9.0903	0	0	0
TEX265-PARP1	134	142	ATFPYTTIL	1025.54	9.0652	30	2.775	0.041
TEX265-PARP1	134	142	ATFPYTTIL	1025.54	9.0545	600	3.518	0.013
TEX265-PARP1	134	142	ATFPYTTIL	1025.54	9.0808	3600	3.838	0.047
TEX265-PARP1	137	142	PYTTIL	706.39	7.4605	0	0	0
TEX265-PARP1	137	142	PYTTIL	706.39	7.4556	30	1.853	0.042
TEX265-PARP1	137	142	PYTTIL	706.39	7.4812	600	2.1	0.072
TEX265-PARP1	137	142	PYTTIL	706.39	7.4498	3600	2.763	0.084
TEX265-PARP1	143	145	SIW	404.206	7.55	0	0	0
TEX265-PARP1	143	145	SIW	404.206	7.5385	30	0.109	0.02
TEX265-PARP1	143	145	SIW	404.206	7.5352	600	0.334	0.023
TEX265-PARP1	143	145	SIW	404.206	7.5497	3600	0.483	0.007
TEX265-PARP1	143	155	SIWLATRRVHPAL	1518.88	6.7473	0	0	0
TEX265-PARP1	143	155	SIWLATRRVHPAL	1518.88	6.7626	30	4.548	0.063
TEX265-PARP1	143	155	SIWLATRRVHPAL	1518.88	6.7141	600	5.352	0.068
TEX265-PARP1	143	155	SIWLATRRVHPAL	1518.88	6.7153	3600	5.78	0.224
TEX265-PARP1	143	157	SIWLATRRVHPALDT	1734.95	6.4493	0	0	0
TEX265-PARP1	143	157	SIWLATRRVHPALDT	1734.95	6.4068	30	5.236	0.085
TEX265-PARP1	143	157	SIWLATRRVHPALDT	1734.95	6.4227	600	5.859	0.062
TEX265-PARP1	143	157	SIWLATRRVHPALDT	1734.95	6.4102	3600	6.479	0.103
TEX265-PARP1	144	146	IWL	430.258	8.9523	0	0	0
TEX265-PARP1	144	146	IWL	430.258	8.9853	30	0.056	0.03
TEX265-PARP1	144	146	IWL	430.258	8.9369	600	0.315	0.03
TEX265-PARP1	144	146	IWL	430.258	8.951	3600	0.433	0.008
TEX265-PARP1	146	155	LATRRVHPAL	1132.68	3.9012	0	0	0
TEX265-PARP1	146	155	LATRRVHPAL	1132.68	3.8822	30	3.969	0.027
TEX265-PARP1	146	155	LATRRVHPAL	1132.68	3.8789	600	4.401	0.051
TEX265-PARP1	146	155	LATRRVHPAL	1132.68	3.9016	3600	4.632	0.014
TEX265-PARP1	146	156	LATRRVHPALD	1247.71	3.5661	0	0	0
TEX265-PARP1	146	156	LATRRVHPALD	1247.71	3.5353	30	3.969	0.027
TEX265-PARP1	146	156	LATRRVHPALD	1247.71	3.5475	600	4.271	0.093
TEX265-PARP1	146	156	LATRRVHPALD	1247.71	3.5232	3600	4.339	0.143
TEX265-PARP1	146	157	LATRRVHPALDT	1348.76	3.7126	0	0	0
TEX265-PARP1	146	157	LATRRVHPALDT	1348.76	3.7306	30	5.024	0.05
TEX265-PARP1	146	157	LATRRVHPALDT	1348.76	3.6555	600	5.55	0.024
TEX265-PARP1	146	157	LATRRVHPALDT	1348.76	3.6597	3600	5.706	0.116
TEX265-PARP1	147	157	ATRRVHPALDT	1235.67	3.2285	0	0	0
TEX265-PARP1	147	157	ATRRVHPALDT	1235.67	3.221	30	4.734	0.031
TEX265-PARP1	147	157	ATRRVHPALDT	1235.67	3.2346	600	4.922	0.005
TEX265-PARP1	147	157	ATRRVHPALDT	1235.67	3.1726	3600	4.854	0.004
TEX265-PARP1	150	155	RVHPAL	691.413	3.7667	0	0	0
TEX265-PARP1	150	155	RVHPAL	691.413	3.7328	30	1.918	0.019
TEX265-PARP1	150	155	RVHPAL	691.413	3.7347	600	1.887	0.032
TEX265-PARP1	150	155	RVHPAL	691.413	3.7651	3600	1.816	0.038
TEX265-PARP1	158	162	YIKER	707.397	2.1163	0	0	0
TEX265-PARP1	158	162	YIKER	707.397	2.0833	30	2.258	0.04
TEX265-PARP1	158	162	YIKER	707.397	2.0711	600	2.421	0.006
TEX265-PARP1	158	162	YIKER	707.397	2.0664	3600	2.446	0.016
TEX265-PARP1	158	164	YIKERKL	948.576	3.3146	0	0	0
TEX265-PARP1	158	164	YIKERKL	948.576	3.2394	30	3.647	0.024
TEX265-PARP1	158	164	YIKERKL	948.576	3.2376	600	3.765	0.032
TEX265-PARP1	158	164	YIKERKL	948.576	3.2348	3600	3.857	0.092
TEX265-PARP1	164	170	LCAYPRL	834.442	6.9379	0	0	0
TEX265-PARP1	164	170	LCAYPRL	834.442	6.9231	30	2.337	0.048
TEX265-PARP1	164	170	LCAYPRL	834.442	6.8783	600	2.908	0.038
TEX265-PARP1	164	170	LCAYPRL	834.442	6.9017	3600	3.196	0.011
TEX265-PARP1	165	172	CAYPRLEI	963.485	7.4897	0	0	0
TEX265-PARP1	165	172	CAYPRLEI	963.485	7.4815	30	0.424	0.043
TEX265-PARP1	165	172	CAYPRLEI	963.485	7.4316	600	1.646	0.029
TEX265-PARP1	165	172	CAYPRLEI	963.485	7.4509	3600	2.333	0.072
TEX265-PARP1	171	175	EIYQE	680.302	4.3316	0	0	0
TEX265-PARP1	171	175	EIYQE	680.302	4.3016	30	1.099	0.008
TEX265-PARP1	171	175	EIYQE	680.302	4.282	600	1.435	0.022
TEX265-PARP1	171	175	EIYQE	680.302	4.2932	3600	1.671	0.001
TEX265-PARP1	171	179	EIYQEDQIH	1173.53	4.9085	0	0	0
TEX265-PARP1	171	179	EIYQEDQIH	1173.53	4.8912	30	2.85	0.032
TEX265-PARP1	171	179	EIYQEDQIH	1173.53	4.8775	600	3.522	0.06
TEX265-PARP1	171	179	EIYQEDQIH	1173.53	4.8824	3600	4.093	0.066
TEX265-PARP1	176	190	DQIHFMCPLARQGDF	1776.81	8.5126	0	0	0
TEX265-PARP1	176	190	DQIHFMCPLARQGDF	1776.81	8.5134	30	4.906	0.049
TEX265-PARP1	176	190	DQIHFMCPLARQGDF	1776.81	8.4871	600	5.968	0.033
TEX265-PARP1	176	190	DQIHFMCPLARQGDF	1776.81	8.5416	3600	6.284	0.029
TEX265-PARP1	177	181	QIHFM	674.321	7.0016	0	0	0
TEX265-PARP1	177	181	QIHFM	674.321	6.9519	30	0.575	0.028
TEX265-PARP1	177	181	QIHFM	674.321	6.9604	600	0.792	0.045
TEX265-PARP1	177	181	QIHFM	674.321	6.9927	3600	0.961	0.035
TEX265-PARP1	177	190	QIHFMCPLARQGDF	1661.78	8.2897	0	0	0
TEX265-PARP1	177	190	QIHFMCPLARQGDF	1661.78	8.2871	30	4.621	0.041
TEX265-PARP1	177	190	QIHFMCPLARQGDF	1661.78	8.2482	600	5.101	0.077
TEX265-PARP1	177	190	QIHFMCPLARQGDF	1661.78	8.2565	3600	5.379	0.035
TEX265-PARP1	180	190	FMCPLARQGDF	1283.58	8.1923	0	0	0
TEX265-PARP1	180	190	FMCPLARQGDF	1283.58	8.1598	30	4.228	0.034
TEX265-PARP1	180	190	FMCPLARQGDF	1283.58	8.1343	600	4.711	0.019
TEX265-PARP1	180	190	FMCPLARQGDF	1283.58	8.1954	3600	4.881	0.049
TEX265-PARP1	182	190	CPLARQGDF	1005.47	5.7642	0	0	0
TEX265-PARP1	182	190	CPLARQGDF	1005.47	5.7803	30	3.381	0.034
TEX265-PARP1	182	190	CPLARQGDF	1005.47	5.7673	600	4.048	0.046
TEX265-PARP1	182	190	CPLARQGDF	1005.47	5.7767	3600	4.371	0.002
TEX265-PARP1	191	194	YVPE	506.238	3.5817	0	0	0
TEX265-PARP1	191	194	YVPE	506.238	3.5464	30	0.803	0.005
TEX265-PARP1	191	194	YVPE	506.238	3.5276	600	0.866	0.012
TEX265-PARP1	191	194	YVPE	506.238	3.5521	3600	0.928	0.001
TEX265-PARP1	191	196	YVPEMK	765.373	4.4371	0	0	0
TEX265-PARP1	191	196	YVPEMK	765.373	4.4059	30	2.112	0.026
TEX265-PARP1	191	196	YVPEMK	765.373	4.4107	600	2.287	0.029
TEX265-PARP1	191	196	YVPEMK	765.373	4.3942	3600	2.316	0.01
TEX265-PARP1	191	197	YVPEMKE	894.416	4.8235	0	0	0
TEX265-PARP1	191	197	YVPEMKE	894.416	4.8401	30	2.84	0.043
TEX265-PARP1	191	197	YVPEMKE	894.416	4.7783	600	3.17	0.003
TEX265-PARP1	191	197	YVPEMKE	894.416	4.797	3600	3.163	0.005
TEX265-PARP1	191	203	YVPEMKETEWKWR	1780.86	7.015	0	0	0
TEX265-PARP1	191	203	YVPEMKETEWKWR	1780.86	6.9837	30	6.04	0.031
TEX265-PARP1	191	203	YVPEMKETEWKWR	1780.86	6.9708	600	6.059	0.021
TEX265-PARP1	191	203	YVPEMKETEWKWR	1780.86	7.0438	3600	6.335	0.007
TEX265-PARP1	191	205	YVPEMKETEWKWRGL	1950.97	7.8982	0	0	0
TEX265-PARP1	191	205	YVPEMKETEWKWRGL	1950.97	7.8706	30	7.276	0.032
TEX265-PARP1	191	205	YVPEMKETEWKWRGL	1950.97	7.8717	600	7.401	0.026
TEX265-PARP1	191	205	YVPEMKETEWKWRGL	1950.97	7.9879	3600	7.46	0.112
TEX265-PARP1	191	207	YVPEMKETEWKWRGLVE	2179.08	7.8282	0	0	0
TEX265-PARP1	191	207	YVPEMKETEWKWRGLVE	2179.08	7.7885	30	8.768	0.057
TEX265-PARP1	191	207	YVPEMKETEWKWRGLVE	2179.08	7.8059	600	8.774	0.066
TEX265-PARP1	191	207	YVPEMKETEWKWRGLVE	2179.08	7.8526	3600	9.073	0.009
TEX265-PARP1	196	205	KETEWKWRGL	1331.7	7.2543	0	0	0
TEX265-PARP1	196	205	KETEWKWRGL	1331.7	7.3054	30	5.031	0.051
TEX265-PARP1	196	205	KETEWKWRGL	1331.7	7.2445	600	4.959	0.064
TEX265-PARP1	196	205	KETEWKWRGL	1331.7	7.239	3600	5.094	0.06
TEX265-PARP1	198	203	TEWKWR	904.456	6.4395	0	0	0
TEX265-PARP1	198	203	TEWKWR	904.456	6.4068	30	3.147	0.043
TEX265-PARP1	198	203	TEWKWR	904.456	6.4382	600	3.155	0.038
TEX265-PARP1	198	203	TEWKWR	904.456	6.4601	3600	3.244	0.088
TEX265-PARP1	208	229	AIDTQVDGTGADTMSDTSSVSL	2169.96	7.0585	0	0	0
TEX265-PARP1	208	229	AIDTQVDGTGADTMSDTSSVSL	2169.96	7.0007	30	14.106	0.049
TEX265-PARP1	208	229	AIDTQVDGTGADTMSDTSSVSL	2169.96	6.9745	600	13.982	0.152
TEX265-PARP1	208	229	AIDTQVDGTGADTMSDTSSVSL	2169.96	6.9994	3600	13.928	0.364
TEX265-PARP1	209	226	IDTQVDGTGADTMSDTSS	1799.74	4.9814	0	0	0
TEX265-PARP1	209	226	IDTQVDGTGADTMSDTSS	1799.74	4.971	30	10.133	0.096
TEX265-PARP1	209	226	IDTQVDGTGADTMSDTSS	1799.74	4.9374	600	10.001	0.028
TEX265-PARP1	209	226	IDTQVDGTGADTMSDTSS	1799.74	4.9812	3600	10.018	0.143
TEX265-PARP1	209	229	IDTQVDGTGADTMSDTSSVSL	2098.92	6.9022	0	0	0
TEX265-PARP1	209	229	IDTQVDGTGADTMSDTSSVSL	2098.92	6.8861	30	12.572	0.065
TEX265-PARP1	209	229	IDTQVDGTGADTMSDTSSVSL	2098.92	6.8399	600	12.358	0.067
TEX265-PARP1	209	229	IDTQVDGTGADTMSDTSSVSL	2098.92	6.8507	3600	12.465	0.146
TEX265-PARP1	230	236	EVSPGSR	730.361	2.2451	0	0	0
TEX265-PARP1	230	236	EVSPGSR	730.361	2.2143	30	3.266	0.025
TEX265-PARP1	230	236	EVSPGSR	730.361	2.205	600	3.24	0.041
TEX265-PARP1	230	236	EVSPGSR	730.361	2.214	3600	3.229	0.063
TEX265-PARP1	230	240	EVSPGSRETSA	1118.52	2.8799	0	0	0
TEX265-PARP1	230	240	EVSPGSRETSA	1118.52	2.8297	30	6.218	0.05
TEX265-PARP1	230	240	EVSPGSRETSA	1118.52	2.8145	600	6.123	0.032
TEX265-PARP1	230	240	EVSPGSRETSA	1118.52	2.8242	3600	6.147	0.138
TEX265-PARP1	259	272	SEHSYSESGASGSS	1370.52	2.8065	0	0	0
TEX265-PARP1	259	272	SEHSYSESGASGSS	1370.52	2.789	30	7.21	0.212
TEX265-PARP1	259	272	SEHSYSESGASGSS	1370.52	2.7797	600	7.376	0.084
TEX265-PARP1	259	272	SEHSYSESGASGSS	1370.52	2.7676	3600	7.585	0.235
TEX265-PARP1	259	273	SEHSYSESGASGSSF	1517.59	5.0485	0	0	0
TEX265-PARP1	259	273	SEHSYSESGASGSSF	1517.59	5.0798	30	6.636	0.107
TEX265-PARP1	259	273	SEHSYSESGASGSSF	1517.59	5.0491	600	6.453	0.046
TEX265-PARP1	259	273	SEHSYSESGASGSSF	1517.59	5.0444	3600	6.497	0.197
TEX265-PARP1	274	301	EELDLEGEGPLGESRLDPGTEPLGTTKW	3024.46	8.3692	0	0	0
TEX265-PARP1	274	301	EELDLEGEGPLGESRLDPGTEPLGTTKW	3024.46	8.361	30	13.534	0.124
TEX265-PARP1	274	301	EELDLEGEGPLGESRLDPGTEPLGTTKW	3024.46	8.3629	600	13.318	0.146
TEX265-PARP1	274	301	EELDLEGEGPLGESRLDPGTEPLGTTKW	3024.46	8.3652	3600	13.558	0.136
TEX265-PARP1	276	301	LDLEGEGPLGESRLDPGTEPLGTTKW	2766.37	8.2763	0	0	0
TEX265-PARP1	276	301	LDLEGEGPLGESRLDPGTEPLGTTKW	2766.37	8.2013	30	13.411	0.074
TEX265-PARP1	276	301	LDLEGEGPLGESRLDPGTEPLGTTKW	2766.37	8.2453	600	13.159	0.095
TEX265-PARP1	276	301	LDLEGEGPLGESRLDPGTEPLGTTKW	2766.37	8.2143	3600	12.93	0.364
TEX265-PARP1	277	300	DLEGEGPLGESRLDPGTEPLGTTK	2467.21	6.8419	0	0	0
TEX265-PARP1	277	300	DLEGEGPLGESRLDPGTEPLGTTK	2467.21	6.7781	30	13.336	0.08
TEX265-PARP1	277	300	DLEGEGPLGESRLDPGTEPLGTTK	2467.21	6.7637	600	12.917	0.066
TEX265-PARP1	277	300	DLEGEGPLGESRLDPGTEPLGTTK	2467.21	6.773	3600	12.975	0.265
TEX265-PARP1	277	301	DLEGEGPLGESRLDPGTEPLGTTKW	2653.29	8.0636	0	0	0
TEX265-PARP1	277	301	DLEGEGPLGESRLDPGTEPLGTTKW	2653.29	8.06	30	12.851	0.038
TEX265-PARP1	277	301	DLEGEGPLGESRLDPGTEPLGTTKW	2653.29	8.0596	600	12.63	0.091
TEX265-PARP1	277	301	DLEGEGPLGESRLDPGTEPLGTTKW	2653.29	8.1078	3600	12.639	0.224
TEX265-PARP1	278	301	LEGEGPLGESRLDPGTEPLGTTKW	2538.26	7.8318	0	0	0
TEX265-PARP1	278	301	LEGEGPLGESRLDPGTEPLGTTKW	2538.26	7.7523	30	11.769	0.046
TEX265-PARP1	278	301	LEGEGPLGESRLDPGTEPLGTTKW	2538.26	7.7489	600	11.437	0.066
TEX265-PARP1	278	301	LEGEGPLGESRLDPGTEPLGTTKW	2538.26	7.7605	3600	11.448	0.339
TEX265-PARP1	279	301	EGEGPLGESRLDPGTEPLGTTKW	2425.18	7.5998	0	0	0
TEX265-PARP1	279	301	EGEGPLGESRLDPGTEPLGTTKW	2425.18	7.5518	30	11.093	0.072
TEX265-PARP1	279	301	EGEGPLGESRLDPGTEPLGTTKW	2425.18	7.5869	600	10.907	0.059
TEX265-PARP1	279	301	EGEGPLGESRLDPGTEPLGTTKW	2425.18	7.6196	3600	10.977	0.244
TEX265-PARP1	279	302	EGEGPLGESRLDPGTEPLGTTKWL	2538.26	7.8431	0	0	0
TEX265-PARP1	279	302	EGEGPLGESRLDPGTEPLGTTKWL	2538.26	7.7671	30	11.763	0.035
TEX265-PARP1	279	302	EGEGPLGESRLDPGTEPLGTTKWL	2538.26	7.7859	600	11.509	0.111
TEX265-PARP1	279	302	EGEGPLGESRLDPGTEPLGTTKWL	2538.26	7.7383	3600	11.581	0.39
TEX265-PARP1	280	301	GEGPLGESRLDPGTEPLGTTKW	2296.13	7.5725	0	0	0
TEX265-PARP1	280	301	GEGPLGESRLDPGTEPLGTTKW	2296.13	7.5644	30	10.733	0.048
TEX265-PARP1	280	301	GEGPLGESRLDPGTEPLGTTKW	2296.13	7.5159	600	9.828	0.111
TEX265-PARP1	280	301	GEGPLGESRLDPGTEPLGTTKW	2296.13	7.5741	3600	9.854	0.156
TEX265-PARP1	285	301	GESRLDPGTEPLGTTKW	1842.91	6.853	0	0	0
TEX265-PARP1	285	301	GESRLDPGTEPLGTTKW	1842.91	6.8225	30	7.848	0.094
TEX265-PARP1	285	301	GESRLDPGTEPLGTTKW	1842.91	6.8051	600	7.72	0.086
TEX265-PARP1	285	301	GESRLDPGTEPLGTTKW	1842.91	6.8196	3600	7.876	0.266
TEX265-PARP1	302	313	LWEPTAPEKGKE	1383.7	5.4101	0	0	0
TEX265-PARP1	302	313	LWEPTAPEKGKE	1383.7	5.4067	30	5.538	0.001
TEX265-PARP1	302	313	LWEPTAPEKGKE	1383.7	5.3649	600	5.523	0.033
TEX265-PARP1	302	313	LWEPTAPEKGKE	1383.7	5.3839	3600	5.608	0.134

## Sheet: Table S8
Key Resource Table
Reagent	Cat. No.	Supplier
Antibodies			Use
Anti-PARP1 (E102)	ab32138	Abcam	IF 1:100, WB 1:1000, PLA 1:250
Anti-γH2AX (P-Ser139)	05-636	Millipore	IF 1:250
Anti-53BP1	4937S	Cell Signalling Technology	IF 1:250
Anti-RPA32	2208	Cell Signalling Technology	IF 1:250
Anti-GFP antibody	Ab290	Abcam	PLA 1:500
Anti-mCherry (1C51)	ab125096	Abcam	WB: 1:2000
Anti-V5 antibody	R96025	Novex	PLA 1:500
donkey anti-Mouse Alexa Fluor 555	A-31570	Invitrogen	IF 1:500
donkey anti-Rabbit Alexa Flour 488	A-21206	Invitrogen	IF 1:500
Anti-HA (Y-11)	sc-805	Santa Cruz	WB 1:1000
Anti-LC3B	2775S	Cell Signalling Technology	WB 1:1000
Anti-Atg7 [D12B11]	8558	Cell Signalling Technology	WB 1:1000
Anti-LAMP1	21997-1-AP	Proteintech	WB 1:1000
Anti-LAMP1	9091T	Cell Signalling	IF 1:250
Anti-TEX264	Gift	Fielden et al41	WB 1:1000
Anti-Vinculin (7F9)	sc-73614	Santa Cruz	WB 1:5000
Anti-p97	10736-1-AP	Proteintech	WB 1:1000
Anti-histone H3	ab1791	Abcam	WB 1:5000
Anti-UFD1	10615-1-AP	Proteintech	WB 1:1000
Anti-RNF4	NBP2-13243	Novus	WB 1:1000
Anti-STX17	HPA001204	Sigma	WB 1:1000
Anti-Lamin A/C	4777	Cell Signalling	WB 1:1000
Anti-alpha-tubulin [TUBA1]	T6199	Sigma	WB 1:5000
Chemicals, drugs and inhibitors
Lipofectamine RNAiMAX	13778075	Invitrogen
FuGENE HD Transfection reagent	E2311	Promega
Polyethylenimine (PEI) transfection reagent	7854	Tocris
Benzonase enzyme	71205	Merck Millipore
Veliparib	S1004	Selleckchem
Talazoparib	S7048	Selleckchem	200 nM unless otherwise stated.
Olaparib	S1060	Selleckchem
Niraparib	HY-10619	MedChem Express
MMS	129925	Sigma-Aldrich	0.01% unless otherwise stated.
CB-5083	S8101	Selleckchem
Bafilomycin A1	B0025	LKT	50 nM unless otherwise stated.
Torin-1	14379	Cell Signalling Technology
Doxycycline	A2951,0025	PanReac AppliChem
Leptomycin-B	L2913	Sigma-Aldrich
VE-822	S7102	Selleck Chemicals
MLN-7243	HY-100487	MedChem Express
ML-792	HY-108702	MedChem Express
Blasticidin	A1113903	Life Technologies
Pen-Strep	P4333	Sigma-Aldrich
DAPI	D9542	Sigma
LysoView™ 680	70086	Biotium
Fluoromount-G™ Mounting Medium	00-4958-02	Invitrogen
Invitrogen™ ProLong™ Glass Antifade Mountant	15898391	Invitrogen
AgeI restriction endonuclease	3552	New England Biolabs
Quick CIP	M0525	New England Biolabs
Beads
Pierce anti-HA magnetic beads	88837	Thermo Fisher Scientific
GFP-Trap® Magnetic Particles M-270	gtd-20	ChromoTek
PARP1-Trap Agarose beads	xta	ChromoTek
Commercial kits and protein
MycoAlert™ Mycoplasma Detection Kit	LT07-318	Lonza Bioscience
NEBuilder® HiFi DNA Assembly Cloning Kit	E5520S	New England Biolabs
NEB® Stable Competent E. coli cells	C3040H	New England Biolabs
Q5® High-Fidelity DNA polymerase	M0578L	New England Biolabs
Phanta Flash Super-Fidelity DNA Polymerase	P520-01	Vazyme
ClonExpress Ultra One Step Cloning Kit V2	C116-01	Vazyme
Duolink® In Situ PLA® Probe Anti-Rabbit PLUS	DUO92002	Sigma-Aldrich
Duolink® In Situ PLA® Probe Anti-Mouse MINUS	DUO92004	Sigma-Aldrich
Duolink® In Situ Detection Reagents FarRed	DUO92013	Sigma-Aldrich
GeneJet RNA-extraction	K0731	ThermoFisher
Zymoclean Gel DNA Recovery Kit	D4001	Zymogen
PROTEOSTAT Aggresome detection kit	ENZ-51035	Enzo
TEX264 (Human) Recombinant Protein	H00051368-P01	Abnova
siRNA and plasmids			Sequence (5’-3’)
siTEX264_7		Microsynth	CTCATCGACCTCTACCAGAAA
siTEX264_8		Microsynth	CGGCTGGAGATCTACCAGGAA
siUFD1_5 (#1)	L-017918-00-0005	Dharmacon
siUFD1_6 (#2)	SI04132583	QIAGEN	CACTGGATGATGCAGAACTTA
siATG7	J-020112-05-0010	Dharmacon	CCAACACACUCGAGUCUUU
siVCP7		QIAGEN	AACAGCCAUUCUCAAACAGAA
siATG9A	J-014294-09-0010	Dharmacon
siBeclin1	sc-29797	Santa Cruz
TEX264 CRISPR/Cas9 KO Plasmid (h)	Sc-417333	Santa Cruz
TEX264 HDR Plasmid (h)	Sc-417333-HDR	Santa Cruz
Previously generated plasmids and cell lines
Plasmid	Source
pLX313-TEX264-V5	Lascaux et al., 2024 49
pLX313-TEX264-SHP*-V5	Lascaux et al., 2024 49
pLX313-TEX264-LIR*-V5	Lascaux et al., 2024 49
pFIRES-PURO-FLAG-RNF4-WT	Rojas-Fernandez et al., 2014 127
pFIRES-PURO-FLAG-RNF4-M136A+R177A	Rojas-Fernandez et al., 2014 127
M136A+R177A	Rojas-Fernandez et al., 2014 127
Cell line	Source
CAL51 PARP1WT-GFP	Krastev et al., 2022 39
CAL51 PARP1del.p.119K120S (PARP1KS)-GFP	Krastev et al., 2022 39
Hela PARP1WT-GFP	Pettitt et al., 2018 11.
HeLa PARP1(p.43delIM;44F>I)-GFP	Pettitt et al., 2018 11.
HeLa TEX264-/-	Fielden et al., 2020 41
HeLa TMEM192-3HA	Lascaux et al., 2024 49
HeLa TEX264-/- TMEM192-3HA	Lascaux et al., 2024 49
HeLa STX17KD	Lascaux et al., 2024 49
HeLa STX17KD TMEM192-3HA	Lascaux et al., 2024 49
HeLa dox-inducible shATG7	Lascaux et al., 2024 49
HeLa TEX264WT-V5	Lascaux et al., 2024 49
HeLa TEX264SHP*-V5	Lascaux et al., 2024 49
HeLa TEX264LIR*-V5	Lascaux et al., 2024 49
HeLa Lamin A/C-GFP	Lascaux et al., 2024 49
Oligonucleotides	Sequences (5’-3’)		Purpose
	Fwd:TACTTCCAATCCATGGCGGAGTCTTCGGATAAGCTCTATCG		Generate pNIC28-PARP1
	Rev:CTCGAATTCGGATCCTCACCACAGGGAGGTCTTAAAATTGAATTTCAGTTTCAG		Generate pNIC28-PARP1
	Fwd: ATCGAAGGTAGGCATATGGAAAACCTGTACTTCCAAAGCgtggaagtgagtgctgggtcaccc		Generate pCold I_TEV-TEX264 (34-313)
	Rev: GGGTACCGAGCTCCATATGTTActccttgcccttctcaggggc		Generate pCold I_TEV-TEX264 (34-313)
	Fwd: ATCGAAGGTAGGCATATGGAAAACCTGTACTTCCAAAGCgtggaagtgagtgctgggtcaccc		Generate pCold I_TEV-TEX264-Gyrl (34-185)
	Rev: GGGTACCGAGCTCCATATGTTAtgccagtgggcacatgaaatggatc		Generate pCold I_TEV-TEX264-Gyrl (34-185)
	Fwd: ATCGAAGGTAGGCATATGGAAAACCTGTACTTCCAAAGCcggcagggagacttctatgtgcctg		Generate pCold I_TEV-TEX264-Cter (186-313)
	Rev: GGGTACCGAGCTCCATATGTTActccttgcccttctcaggggc		Generate pCold I_TEV-TEX264-Cter (186-313)
TEX-pLX313_Fwd:	aggtgtcgtgaggctagcATGTCGGACCTGCTACTACTGGGC		Generate pLX313-TEX264D185-218-V5 by producing two fragments either side of the deletion site to ligate into pLX313 lineraised backbone
Tex264deletionhelix_Rev:	ATGGACACGGCGGGTAGC		Generate pLX313-TEX264D185-218-V5 by producing two fragments either side of the deletion site to ligate into pLX313 lineraised backbone
Tex264deletionhelix_Fwd:	CGTGTCCATGCTGACACAATGAGTGACACGAGTTCT		Generate pLX313-TEX264D185-218-V5 by producing two fragments either side of the deletion site to ligate into pLX313 lineraised backbone
TEX-pLX313_Rev:	gataggcttaccgatatcCTCCTTGCCCTTCTCAGGGGC		Generate pLX313-TEX264D185-218-V5 by producing two fragments either side of the deletion site to ligate into pLX313 lineraised backbone
	Fwd: aggtgtcgtgaggctagcATGTCGGACCTGCTACTACTGGGC		Generate pLX313-TEX264D272-313-V5
	Rev: gataggcttaccgatatcAGAGGAGCCGCTGGCACCTG		Generate pLX313-TEX264D272-313-V5
	Fwd: ccatttcaggtgtcgtgaggatgggtaagcctatccctaaccctctcctcggt		Generate pLX313-V5_EV
	Rev: aaccctctcctcggtctcgattctacgtagatcggtaagcctatccctaa		Generate pLX313-V5_EV
	Fwd: ctgtacaagcaccggtctatggcggagtcttcggataagctctatcga		Generate pmCherry-PARP1-GFP
	Rev: caaggttgcgaccggtccccacagggaggtcttaaaattgaatttcagtttcag		Generate pmCherry-PARP1-GFP

## Sheet: Table S9
Light microscopy reporting table
Please fill out each cell as directed, instructions in italics can be deleted as you complete each cell.
Hardware
Instrument and Camera	Imaging modality: Spinning-disk confocal fluorescence microscopy	MICROSCOPE Manufacturer: Olympus Microscope: IX83 P2ZF	CAMERA: Manufacturer: Hamamatsu Camera name: Multi Camera (Hamamatsu ORCA-Fusion)
Resolution	Objective Lens: UPLSAPO S 60x / 1.30 Objective description: 60x S Numerical aperture: 1.3 Objective magnification: 60 x Refractive index: SILICONE OIL (1.406) Zoom/Magnification: 1 x
Filters and Light Sources	Lasers: 405/488/561/647nm CSU Dichroic mirror: D405/488/561/640 Channel 1: CSU filter wheel #1: B525/50; Emission wavelength: 518nm; Excitation wavelength: 494nm Channel 2: CSU filter wheel #1: B617/73; Emission wavelength: 585nm; Excitation wavelength: 561nm Channel 3: CSU filter wheel #1: B685/40; Emission wavelength: 670nm; Excitation wavelength: 625nm
Quality Control
Is this the first report of the instrument? If yes, response to the below points is required and providing validation data is encouraged.
Yes	TRUE
No	FALSE
For all instruments, confirm that the following quality control processes were run:
n/a	Confirmed
FALSE	TRUE	Field homogeneity is assessed.
FALSE	TRUE	Illumination power stability is tested.
FALSE	TRUE	Stage drift is assessed.
FALSE	TRUE	Camera/detector noise is measured.
Methodology
Sample preparation and imaging	Cells imaged 19-20h post-transfection (lipofectamine 3000 - L3000001; Invitrogen). Incubation with Lysoview680 (70086; Biotium) 30min before imaging (1000X). Cells imaged in FluoroBrite™ DMEM (A1896701, Gibco) at 37°C, 5% CO2. 0.01% MMS (129925; Sigma-Aldrich) and 200nM Talazoparib (S7048; Selleckchem) were added to the cells 3min after starting the image acquisition.
Fluorophores	mCherry-PARP1-GFP; Lysoview680 (70086; Biotium) Channel 1: Emission wavelength: 518nm; Excitation wavelength: 494nm Channel 2: Emission wavelength: 585nm; Excitation wavelength: 561nm Channel 3: Emission wavelength: 670nm; Excitation wavelength: 625nm
Acquisition
Software	OLYMPUS cellSens Dimension 4.2; EVIDENT CORPORATION
Enhancements	Captured in conventional spinning disc mode with 50µm pinhole
Imaging parameters	Binning: 1 x 1 Pixel clock: 129 MHz Channel 1: Emission wavelength: 518nm; Excitation wavelength: 494nm; Exposure time: 20.018ms Channel 2: Emission wavelength: 585nm; Excitation wavelength: 561nm; Exposure time: 59.997ms Channel 3: Emission wavelength: 670nm; Excitation wavelength: 625nm; Exposure time: 29.994ms Z-dimension: 3.2µm; 9 stacks; spacing: 0.4µm Image type: 16bit Grayscale
Size	Size (pixel): 2048x2048 Size calibrated: 220.5µm x 220.5µm Calibration (X): 107.676 nm/pixel Calibration (Y): 107.676 nm/pixel
Image Processing
Software	Maximum intensity projection and visualisation: OLYMPUS cellSens Dimension Desktop 3.2; OLYMPUS CORPORATION Visualisation and processing: ImageJ2 2.14.0/1.54p, National Institutes of Health Surface renderings: Imaris x64 8.1.2; Bitplane AG
Workflow	Workflow for images and movies (in cellSens and ImageJ/Fiji): Image acquisition as described above > Maximum intensity projection (cellSens, custom-made pipeline) > Denoising [Gaussian Blur and Median] > Background substraction > Channels split > Adjustment of brightness and contrast > Conversion to display-referred values for Lysoview680 channel (visualisation purposes, only on merged zoomed in …
	Workflow for 3D renderings (Imaris): Workflow for images and movies as detailed above followed by additional processing in Imaris: surface rendering (smoothing and background substraction) for all channels > adjustment of the transparency level of lysosomes for representation purposes > final viewpoint selection.
