# Supplementary material for: Nucleophagy removes cytotoxic trapped PARP1
Source: Nat Cell Biol. 2026 Jun 2;28(6):1219–34. doi: 10.1038/s41556-026-01961-5 (PMC13278974; doi:10.1038/s41556-026-01961-5)
Supplement: Supplementary file 6 — Statistical Source Data. [file 41556_2026_1961_MOESM6_ESM.xlsx]

## Sheet: Fig 1D
Colony count normalised to untreated to get surviving fraction
	Vehicle			Torin			Baf
Talazoparib (nM)	#1	#2	#3	#1	#2	#3	#1	#2	#3			Two-way ANOVA. Multiple comparisons.
0	1	1	1	1	1	1	1	1	1			Compare column means (main column effect)
10	0.911085	0.970225	0.929838	0.954984	1.00757	1.00651	0.61039	0.842025	0.856444
50	0.591224	0.793755	0.634417	0.960343	0.955296	0.924329	0.626623	0.714724	0.517129			Number of families	1
100	0.463048	0.751634	0.463072	0.88746	0.959422	0.878763	0.220779	0.433282	0.362153			Number of comparisons per family	2
200	0.393764	0.52215	0.285081	0.920686	0.894773	0.73393	0.191558	0.489264	0.330343			Alpha	0.05
												Šídák's multiple comparisons test	Mean Diff.	95.00% CI of diff.	Below threshold?	Summary	Adjusted P Value
												HeLa vs. HeLa + Torin	-0.225	-0.3051 to -0.1449	Yes	****	<0.0001
												HeLa vs. Hela + Baf	0.101	0.02084 to 0.1811	Yes	*	0.0117
												Test details	Mean 1	Mean 2	Mean Diff.	SE of diff.	N1	N2	t	DF
												HeLa vs. HeLa + Torin	0.714	0.9389	-0.225	0.03404	15	15	6.609	30
												HeLa vs. Hela + Baf	0.714	0.613	0.101	0.03404	15	15	2.966	30

## Sheet: Fig 1E
Fluorescence normalised to untreated to get viability		WT			shATG7			STX17-KD
	Talazoparib (nM)	#1	#2	#3	#1	#2	#3	#1	#2	#3
	0	1	1	1	1	1	1	1	1	1			Two-way ANOVA. Multiple comparisons.
	25	0.993634	0.952926	0.998113	0.879193	0.995203	0.883585	1.01343	0.826429	0.876351			Compare column means (main column effect)
	50	0.995264	0.914442	0.982976	0.752143	0.896208	0.835925	0.977635	0.692114	0.834724
	100	0.970617	0.857657	0.95904	0.662392	0.774888	0.679634	0.923369	0.651611	0.67988			Number of families	1
	200	0.927966	0.769025	0.860331	0.539658	0.687132	0.55132	0.715427	0.462456	0.566372			Number of comparisons per family	2
	500	0.815979	0.615401	0.714036	0.356038	0.361224	0.452281	0.553827	0.337513	0.425321			Alpha	0.05
	1000	0.556462	0.443066	0.503622	0.206571	0.211601	0.304463	0.404073	0.261042	0.346812
													Dunnett's multiple comparisons test	Mean Diff.	95.00% CI of diff.	Below threshold?	Summary	Adjusted P Value
													WT vs. shATG7	0.181	0.1239 to 0.2381	Yes	****	<0.0001
													WT vs. STX17-KD	0.1563	0.09920 to 0.2134	Yes	****	<0.0001
													Test details	Mean 1	Mean 2	Mean Diff.	SE of diff.	N1	N2	q	DF
													WT vs. shATG7	0.8491	0.6681	0.181	0.02494	21	21	7.256	42
													WT vs. STX17-KD	0.8491	0.6928	0.1563	0.02494	21	21	6.266	42

## Sheet: Fig 1F
Colony count normalised to untreated to get surviving fraction		Vehicle				Torin				Baf
	Veliparib (uM)	#1	#2	#3	#4	#1	#2	#3	#4	#1	#2	#3	#4
	0	1	1	1	1	1	1	1	1	1	1	1	1			Two-way ANOVA. Multiple comparisons.
	10	0.864677	0.963171	0.856718	0.935451	0.855513	1.08211	1.05397	1.01517	1.02286	0.778015	0.960581	0.88793			Compare column means (main column effect)
	20	0.846162	0.990144	0.779775	0.819982	0.926136	1.06153	0.926457	0.910014	0.904819	0.722145	0.859885	0.833368
	50	0.547708	0.809326	0.54293	0.595726	0.59477	0.832882	0.809095	0.746623	0.737846	0.484262	0.705768	0.629999			Number of families	1
	100	0.346071	0.559833	0.358045	0.384364	0.197864	0.458612	0.57738	0.564325	0.449434	0.461549	0.499709	0.353475			Number of comparisons per family	2
	200	0.00322296	0.068206	0.025494	0.055191	0.004426	0.128215	0.034246	0.056197	0.007164	0.025694	0.020456	0.012922			Alpha	0.05
																Dunnett's multiple comparisons test	Mean diff.	95.00% CI of diff.	Below threshold?	Summary	Adjusted P Value
																Vehicle vs. Torin	-0.06181	-0.1180 to -0.005637	Yes	*	0.029
																Vehicle vs. Baf	-0.0002368	-0.05641 to 0.05593	No	ns	>0.9999
																Test details	Mean 1	Mean 2	Mean diff.	SE of diff.	N1	N2	q	DF
																Vehicle vs. Torin	0.6397	0.7015	-0.06181	0.02473	24	24	2.499	54
																Vehicle vs. Baf	0.6397	0.6399	-0.0002368	0.02473	24	24	0.009577	54

## Sheet: Fig 1H
PARP1 intensity normalised to siCtrl Talazoparib + MMS treated	siLUC utd	siLUC Tala + MMS	siVCP utd	siVCP Tala + MMS	siATG7 utd	siATG7 Tala + MMS
	0.213344	0.5524	0.325705	1.93285	0.188201	0.823919			Ordinary one-way ANOVA. Multiple comparisons.
	0.28978	0.448113	0.533222	1.64146	0.12429	1.31241			Number of families	1
	0.233715	0.499821	0.266978	1.58975	0.168427	2.12958			Number of comparisons per family	3
	0.238624	0.68949	0.217611	0.402417	0.124978	1.39256			Alpha	0.05
	0.27363	0.595986	0.441782	1.66894	0.214491	1.24588
	0.28845	0.635305	0.303636	1.72735	0.19701	0.926829			Šídák's multiple comparisons test	Mean Diff.	95.00% CI of diff.	Below threshold?	Summary	Adjusted P Value
	0.273218	1.07099	0.553363	2.00754	0.164435	2.30686			siLUC TM vs. siVCP TM	-0.5449	-0.6637 to -0.4260	Yes	****	<0.0001	B-D
	0.218666	1.00102	0.359931	1.33691	0.11126	1.3387			siLUC TM vs. siATG7 TM	-0.7085	-0.8207 to -0.5963	Yes	****	<0.0001	B-F
	0.250277	0.87214	0.364886	3.06334	0.231604	2.07962			siVCP TM vs. siATG7 TM	-0.1636	-0.2822 to -0.04504	Yes	**	0.003	D-F
	0.20091	0.597729	0.433065	1.62435	0.226098	0.817771
	0.277668	0.988079	0.240459	1.64444	0.229631	2.61101			Test details	Mean 1	Mean 2	Mean Diff.	SE of diff.	n1	n2	t	DF
	0.2929	0.722707	0.198983	1.72056	0.244909	1.37907			siLUC TM vs. siVCP TM	1	1.545	-0.5449	0.04974	340	276	10.95	1948
	0.178337	1.24083	0.365208	1.85802	0.229356	2.72011			siLUC TM vs. siATG7 TM	1	1.708	-0.7085	0.04695	340	344	15.09	1948
	0.135668	0.684948	0.308316	1.19436	0.142459	1.68055			siVCP TM vs. siATG7 TM	1.545	1.708	-0.1636	0.04961	276	344	3.298	1948
	0.245781	0.845713	0.852641	2.30361	0.163563	2.19877
	0.223437	0.66109	0.410629	2.18202	0.174712	2.24571
	0.260555	1.12058	0.457932	1.80484	0.16884	2.40647
	0.223988	1.21115	0.270419	1.81672	0.137091	2.41395
	0.259591	1.59778	0.296295	1.44941	0.127134	2.42826
	0.203571	0.725781	0.181319	2.25874	0.146175	1.99387
	0.187421	1.52249	0.250323	1.28809	0.112636	2.07063
	0.17852	1.234	1.23542	2.06108	0.150029	2.41372
	0.243762	1.19761	0.53836	2.43505	0.158287	4.55064
	0.519687	1.22891	0.860578	1.00496	0.152231	3.32371
	0.228025	1.33411	0.445177	1.92546	0.177328	2.37674
	0.270006	1.66238	0.155626	1.28864	0.188109	2.67726
	0.447471	0.964451	0.47165	1.5981	0.172556	4.41612
	0.248534	0.907192	0.940547	1.44881	0.158425	3.33954
	0.190679	0.964359	0.177052	1.57897	0.143193	2.49929
	0.27519	1.26478	0.539645	1.73478	0.140302	2.12426
	0.23711	1.20849	0.337634	1.4896	0.130484	2.13133
	0.314418	0.919901	0.522944	1.18509	0.122409	2.258
	0.157003	0.750327	0.384799	2.54411	0.105938	1.91138
	0.149708	0.674808	0.484726	2.13848	0.201919	1.5291
	0.165215	1.56076	0.31584	1.20413	0.128098	2.37298
	0.209949	1.85921	0.490645	1.09815	0.160857	1.95574
	0.599702	0.480689	0.47711	1.58608	0.301985	0.765789
	0.293588	0.634342	0.353692	0.957018	0.174254	1.20734
	0.211187	0.495324	0.533772	2.3961	0.141954	1.4339
	0.372549	0.657053	0.447333	1.50318	0.216647	1.11407
	0.411868	0.504042	0.409895	2.08765	0.112774	1.97139
	0.350205	0.74317	0.497894	1.70624	0.13053	1.06075
	0.17852	0.198066	0.654988	0.814055	0.110572	1.55677
	0.251929	1.11985	0.591352	0.953669	0.14411	0.399343
	0.246653	0.415125	0.376127	3.04118	0.277071	2.02305
	0.246515	0.537259	0.431321	3.05045	0.159297	1.58998
	0.322906	0.397003	0.500509	2.57884	0.112682	1.68184
	0.251837	0.679855	0.457519	2.35233	0.137228	0.123005
	0.186045	0.471558	0.393516	2.1606	0.174254	1.65679
	0.275787	0.552721	0.370484	1.22294	0.226924	1.78039
	0.261335	0.184393	0.799603	1.02524	0.126309	2.01373
	0.219538	0.707475	0.517347	1.07057	0.230411	0.584332
	0.531799	1.05791	0.5858	1.25932	0.30281	0.530285
	0.541526	0.463208	0.433936	1.63637	0.1587	0.113646
	0.289872	0.672973	0.281981	1.25052	0.248993	5.91581
	0.178016	0.685865	0.34268	1.75951	0.168335	1.45656
	0.166362	1.08021	0.295332	1.19771	0.173795	0.814927
	0.318777	0.933665	0.298681	1.00584	0.152277	1.84517
	0.399113	0.377137	0.242111	0.967571	0.146542	1.72111
	0.277576	0.69417	0.202562	2.23506	0.122088	0.853375
	0.107314	1.63297	0.30047	1.82833	0.107589	2.46373
	0.283541	0.769597	0.272346	1.18582	0.147001	0.43568
	0.332357	0.423292	0.214674	1.66124	0.145303	1.73111
	0.219583	0.626083	0.39971	0.988355	0.189073	1.38669
	0.201461	0.642646	0.29758	2.16399	0.186962	1.78594
	0.144018	0.920819	0.517163	1.70019	0.132227	1.23175
	0.340708	0.695867	0.380027	2.35577	0.128511	2.49975
	0.193845	0.794969	0.323502	1.27832	0.157507	2.8338
	0.131539	1.10296	0.285101	1.74988	0.190449	1.5998
	0.31451	0.982849	0.308132	1.81305	0.147414	1.05048
	0.27152	1.67289	0.818001	0.462153	0.188293	1.3582
	0.247754	0.98005	0.355756	2.37706	0.115664	1.31383
	0.233164	0.762164	0.497435	1.12723	0.175859	0.937657
	0.537351	0.424026	0.374338	2.1138	0.114471	1.02359
	0.339652	1.2435	0.696005	0.659438	0.119472	1.57452
	0.202562	1.22982	0.592591	1.72395	0.0846034	1.13251
	0.333596	1.886	0.73381	1.9451	0.164848	1.07163
	0.443296	0.467934	0.374705	2.23552	0.184439	2.02016
	0.296204	1.1326	0.481285	1.64577	0.173841	1.93276
	0.357224	1.74616	0.560429	0.397966	0.203709	0.651363
	0.311986	1.24354	0.80153	1.48483	0.14645	1.47918
	0.334284	1.68844	0.459308	2.53737	0.0980463	0.568687
	0.222979	0.884711	0.483074	1.82563	0.119748	2.01089
	0.261197	1.80076	0.424531	2.07985	0.231421	0.323135
	0.285238	1.35122	0.337679	1.75446	0.0772625	2.2569
	0.288129	0.930683	0.465181	1.58939	0.142137	0.27698
	0.208526	1.07333	0.415217	2.03879	0.173474	1.60288
	0.314739	0.920543	0.91334	1.82696	0.134659	1.99125
	0.309876	1.64321	0.293772	1.00194	0.105938	1.56379
	0.471696	0.539553	0.421732	1.32915	0.0793271	2.2803
	0.368328	0.806898	0.560337	1.81613	0.100249	2.79985
	0.276154	1.03098	0.471971	2.24176	0.12351	2.78503
	0.233623	0.685544	0.79373	2.16262	0.145165	2.74195
	0.232338	0.936556	0.582084	1.23735	0.135255	2.92226
	0.200314	0.587865	0.265143	0.941511	0.146955	1.55177
	0.168106	1.0034	0.441094	1.50667	0.109792	3.07362
	0.316483	0.755833	0.403105	1.71147	0.10603	3.06284
	0.340019	0.844933	0.360069	1.08369	0.123602	2.24832
	0.203801	1.9551	0.46541	1.00033	0.153286	2.86298
	0.355068	0.879022	0.59149	1.59957	0.161361	2.7302
	0.301663	1.26648	0.325062	1.0073	0.102451	3.9787
	0.351031	1.16389	0.317905	1.17059	0.148698	2.56233
	0.394984	0.873103	0.468897	1.89536	0.101671	2.32256
	0.282118	1.9028	0.472935	0.87347	0.219125	1.87022
	0.368328	0.789417	0.515236	0.716559	0.313271	2.81549
	0.570018	0.806944	0.210499	1.93913	0.291707	1.17486
	0.432652	0.900769	0.474082	2.08393	0.245552	1.42335
	0.30538	0.832591	0.943667	1.50781	0.184668	2.25773
	1.26735	0.709999	0.57589	1.54153	0.172923	3.11206
	0.191918	1.151	0.568687	1.72597	0.180126	2.68056
	0.335248	0.74762	0.533497	1.19945	0.227016	2.63307
	0.441507	0.728718	0.293588	1.84563	0.141587	1.58911
	0.254085	0.918479	0.495737	1.68803	0.162692	2.86899
	0.220363	0.326163	0.391314	1.51708	0.135118	5.34456
	0.361078	1.40802	0.329926	1.82544	0.177144	1.41119
	0.283999	1.08714	0.509455	2.11949	0.154571	2.94267
	0.247203	1.0547	0.267299	2.37587	0.184347	2.81793
	0.258628	0.786068	0.454766	1.24405	0.202745	2.16844
	0.297121	1.05006	0.1949	1.52538	0.16861	4.32565
	0.425586	0.557951	0.403242	1.53915	0.181227	3.30866
	0.413474	1.62618	0.21339	1.13251	0.175034	2.59348
	0.221189	1.78259	0.490369	1.72285	0.216005	2.63578
	0.342726	0.983583	0.390258	1.2807	0.18265	5.91384
	0.239633	1.08466	0.386083	1.27451	0.263261	3.29283
	0.259408	1.37155	0.445911	1.73203	0.230778	6.50106
	0.380669	1.15421	0.443892	1.6945	0.167417	3.53843
	0.356032	1.71248	0.857642	0.898429	0.175079	4.43645
	0.29313	1.65256	0.479037	1.1632	0.304187	1.40729
	0.245781	0.988538	0.437423	1.122	0.18398	3.90584
	0.269547	1.7969	0.344057	0.613099	0.171225	2.63697
	0.254498	1.28956	0.252021	1.36824	0.198433	2.61486
	0.350709	1.37058	0.3536	1.33828	0.284275	2.41666
	0.298222	0.90421	0.402279	1.15444	0.377549	7.22386
	0.143193	1.20629	0.698941	1.9879	0.214995	7.31443
	0.354655	1.42504	0.459859	1.45445	0.171501	2.70758
	0.340203	1.078	0.468668	1.00478	0.168243	0.291937
	0.419851	1.42509	0.714449	2.35027	0.220639	1.23735
	0.188935	0.924581	0.804604	0.748767	0.229677	1.22212
	0.138421	0.973627	0.533451	1.12099	0.279274	1.38646
	0.258123	0.864478	0.437653	0.127823	0.521843	2.10692
	0.149845	0.737435	0.334605	0.995328	0.174942	1.02254
	0.433753	1.08342	0.412831	1.15325	0.247937	2.28351
	0.22229	1.21987	0.572816	2.36004	0.377228	2.0971
	0.207563	0.373833	0.36429	2.26199	0.221052	0.293451
	0.179576	0.138742	0.528679	1.4328	0.276292	2.30875
	0.271612	0.422466	0.700134	2.90358	0.226787	0.0681323
	0.497114	0.375393	0.618697	2.09302	0.217289	1.71625
	0.171868	1.54869	0.550243	2.10297	0.146267	0.364152
	0.159113	1.04869	0.61186		0.171134	0.183292
	0.187192	1.01129	0.279274		0.173841	6.2139
	0.254085	1.3865	0.388561		0.148331	0.51464
	0.2478	1.91344	0.410033		0.153974	4.94769
	0.385854	1.32227	0.423017		0.146358	5.71169
	0.392185	0.939538	0.536525		0.149662	0.491195
	0.376861	1.10636	0.398104			1.09627
	0.393332	0.959267	0.369704			2.73851
	0.336899	1.2997	0.476055			1.04841
	0.411409	1.77855	0.321208			2.01809
	0.441965	1.25767				3.82628
	0.271703	1.71437				1.68964
	0.533451	0.703346				2.18468
	0.265418	1.03717				1.51662
	0.316529	1.02052				2.03415
	0.237385	1.47047				3.18075
	0.278173	0.562218
	0.320795	1.42128
	0.340937	0.992254
	0.350893	0.861128
	0.312445	1.57727
	0.508217	1.61425
	0.428935	1.59489
	0.324053	0.373237
	0.307582
	0.81979
	0.522118
	0.248717
	0.170629
	0.517026
	0.199075
	0.178383
	0.449903
	0.352499
	0.381633
	0.444672
	0.534927	0.858089	0.426751	2.33085	0.455319	2.08364
	0.340716	0.452645	0.93561	1.23107	0.383881	1.73068
	0.510014	0.38437	0.587254	1.45485	0.638324	1.56983
	0.660717	0.645097	0.875916	1.44248	0.721062	1.80049
	0.41161	0.848911	0.69721	2.3371	0.122545	2.13591
	0.514801	0.929082	0.718066	2.20707	0.318485	0.869678
	0.56932	0.641579	0.741352	2.00931	0.528318	1.74344
	0.268303	1.00965	1.15142	2.06023	0.167233	0.033414
	0.498988	0.984408	1.08768	3.08084	0.264373	2.6216
	0.437332	0.041088	0.661783	2.39915	0.537665	0.116853
	0.884257	0.221803	1.00916	2.18484	0.419901	1.6487
	0.79913	0.644569	1.08858	0.272305	0.534181	1.3696
	0.630089	1.1922	0.704532	2.57884	1.13903	1.22046
	0.904411	1.1886	0.74024	2.50904	0.425037	0.025547
	0.580451	0.964991	0.86068	3.01109	0.580648	1.89775
	0.701947	1.15141	0.644327	0.639137	0.136945	1.33971
	0.775334	1.49217	0.861245	1.06496	0.466981	1.76049
	0.637971	1.12463	0.322756	1.50503	0.557626	0.757187
	1.15676	1.25606	0.34081	2.79812	0.697042	0.821361
	0.709244	0.785854	0.556499	1.92054	0.407218	2.70129
	0.867242	1.22737	0.950988	2.10227	0.762342	1.71623
	0.432683	1.585	1.34142	2.1603	0.545845	1.59441
	0.63489	0.448201	0.650222	1.87398	0.629185	2.62202
	1.31571	0.660182	0.854349	1.83972	0.993245	3.62051
	0.241665	1.90695	0.870812	2.29967	0.027439	0.537806
	0.510037	0.195104	0.31939	0.868873	0.579765	1.20815
	0.515178	0.539967	0.446312	0.513201	0.508323	2.09503
	0.492187	1.64473	0.737518	2.5698	0.441346	0.662943
	0.684167	0.623501	0.602068	1.55157	0.45165	1.01095
	0.514276	0.983811	0.714969	1.04208	0.789205	1.4597
	0.324002	0.86629	0.582767	2.03944	0.641178	0.247088
	0.732425	1.84354	0.596125	1.86732	0.48514	1.97906
	0.038887	1.13091	0.390129	2.03089	0.650025	1.95313
	0.103174	0.82578	0.594514	2.07217	0.562844	0.333513
	0.20671	1.17274	0.359596	2.4595	0.37296	1.9926
	0.341771	0.177574	0.599779	2.08903	0.535068	0.601427
	0.352945	1.69538	0.17949	2.03367	0.436999	1.05185
	0.548702	0.166819	0.55839	0.8684	0.459942	0.536029
	0.424157	0.75923	0.602589	1.0772	0.717014	1.03506
	0.443652	1.28568	0.757394	2.951	0.945047	0.950272
	0.633956	1.07427	0.462497	1.81868	1.36235	1.10092
	0.399557	0.869025	0.270665	0.703649	0.506627	1.05815
	0.860151	1.06863	0.176241	0.810741	0.692335	0.520104
	0.395708	1.58294	0.500872	0.826883	0.526557	0.578489
	0.567833	1.92546	0.595284	0.774056	0.683582	0.584227
	0.463845	1.46341	0.838676	0.869612	0.507692	1.35379
	0.438644	1.13943	0.862666	1.15985	0.508251	1.1284
	0.335438	1.75271	0.756936	1.03795	0.523312	1.15846
	0.222641	1.22773	0.524718	1.15352	0.720886	1.29677
	0.861752	1.59036	0.399762	0.691448	0.628751	1.76735
	0.390513	0.942643	0.187987	0.287787	0.249174	1.39346
	1.00595	0.678625	0.904366	1.02858	0.29183	2.40625
	0.171909	0.795235	0.510305	0.576299	0.504197	1.66417
	0.315629	0.894721	0.654331	0.560984	0.940348	2.28312
	0.340445	1.70412	0.830853	0.812239	0.880665	1.68896
	0.023386	1.63558	0.745767	0.671166	0.768145	1.84461
	0.516299	1.41237	1.05775	0.705531	0.491819	0.434965
	0.343573	3.01357	0.934658	1.13239	0.740947	0.337242
	0.721673	1.28502	0.88579	0.861378	0.483257	0.738857
	0.478553	2.92762	0.934645	1.32905	0.977734	0.768082
	0.677543	0.109653	0.755513	1.65424	0.879797	0.712274
	0.874356	0.105491	1.83252	1.56038	0.654031	0.680353
	0.237081	0.28036	1.44809	0.649137	0.998644	2.77154
	0.560076	0.301858	0.904546	0.782925	1.06879	0.683258
	0.419206	0.877244	0.418141	1.04206	0.821391	0.291361
	0.307958	0.099057	0.159612	3.11663	0.27406	1.15145
	0.586585	0.156899	0.28093	2.4603	0.287283	0.907784
	0.272222	0.482446		1.70215	0.697734	1.11188
	0.445569	0.596821		3.41303	0.713465	2.63514
	0.425217	0.659261		2.16839	0.622354	1.94039
	0.639605	1.23712		1.14916	0.900843	0.804711
	0.242049	0.419237		2.91063	0.700414	0.99095
	0.466557	0.567551		1.13862	0.67427	1.05843
	0.242989	0.094626		1.75274	0.77562	0.873468
	0.75937	1.03036		1.64286	0.48988	0.666174
	0.450157	0.569114		0.864489	0.695581	1.81779
	0.986055	1.89475		1.32705	0.591385	0.183491
	0.64269	0.937299		0.83306	0.80148	0.306265
	0.670859	0.35742		1.93841	0.861023	1.12084
	0.797235	1.46721		1.57082	0.971192	0.342302
	0.859213	0.295546		2.15208	0.774351	0.177664
	0.523861	2.14901		2.18396	0.884051	0.182502
	0.294614	0.953406		0.768642	0.969229	0.726797
	0.481828	1.90654		0.964595	0.349765	0.309666
	0.065496	0.863217		0.738685	0.361288	0.486397
	0.119615	1.69497		0.476653	0.957463	0.294064
	0.428553	1.7904		1.08479	0.866164	0.896113
	0.555465	0.897872		1.39877	0.578387	1.0002
	0.58302	1.31332		1.80041	0.664324	1.19628
	0.256938	0.967894		1.23309	0.615916	1.27495
	0.337108	1.8707		0.596314	0.310346	1.14601
	0.551394	1.31521		0.708673	0.939252	1.33837
	0.267026	1.29029		1.29039	0.295674	1.13264
	0.286295	1.22238		0.564458	0.833582	1.17093
	0.407624	0.75511		1.40547	1.2356	1.17932
	0.474063	1.31309		0.473708	1.24434	1.94976
	0.448197	0.768838		0.811288	1.01776	1.76525
	1.02412	4.36102		0.699739	1.08213	1.14713
	0.581363	0.965059		1.16245	0.289457	1.90158
	0.172615	0.783614		0.946464	0.294577	0.339841
	0.402956	0.794926		1.26147	0.885052	0.31086
	0.367086	0.804705		0.667245	0.950079	1.3899
	0.645834	0.584882		0.479687	0.697958	0.951571
	0.198734	0.835914		2.18758	0.924568	2.02303
	0.403313	2.32706		0.441333	0.46543	1.08456
	0.664558	0.605992		2.26587	0.79121	2.36681
	0.91137	0.639967		0.611852	1.64392	2.24821
	0.243149	0.080189		1.48783	0.657429	2.06617
	0.24547	0.730391		2.39955	0.585197	2.10975
	0.518846	0.994101		1.70433	1.51856	1.9316
	0.370821	0.569916		1.41301	1.4256	1.97072
	0.476172	1.15747		0.662282	1.00134	1.98378
	0.325374	1.3031		0.628923	0.876238	1.70022
	1.05495	1.31351		2.83365	0.924198	2.22036
	0.533542	1.12728		5.80476	1.20056	2.23068
	0.400637	1.17918		1.25886	0.431054	0.907038
	0.814526	1.24552		0.322825	0.183454	0.577209
	0.876604	1.18062		2.54917	0.055674	0.39533
	0.911558	0.387655		2.2009	0.79447	0.849362
	0.291057	0.120788		2.6863	0.027148	1.63473
	0.355303	0.274626		0.729588	0.795839	1.81319
	0.865928	0.281075		0.512492	0.281867	0.926824
	0.805581	0.716517		0.882256	0.977105	0.794466
	0.808139	0.269835		0.225442	1.02304	1.63933
	0.447602	0.622005		0.0502955	0.570835	2.6146
	0.260496	1.32777		1.224	0.853216	0.961001
	0.567895	0.263591		1.44755	0.862264	1.36074
	0.351424	1.29948		1.96009	1.01779	1.5071
	0.398836	0.46437			0.85631	1.60493
	0.287126	1.43196			0.722365	1.99871
	0.232354	1.68472			0.666997	1.85892
	0.351839	1.44113			0.9877	1.59056
	0.814463	2.04345			0.583436	1.4778
	0.3742	0.487515			0.85135	0.517149
	0.504578	0.471781			0.842995	0.182525
	0.682307	0.568268			0.811083	0.210255
	0.748368	0.766532			0.936527	1.84054
	0.499515	0.405991			0.454645	1.51654
	0.347468	0.938375			0.602456	1.65918
	0.805099	0.487912			0.356639	0.303972
	0.439345	0.531495			0.217402	0.898352
	0.747992	0.70567			0.936495	1.88305
	0.693513	1.23105			0.917405	1.83826
	0.697926	1.86942			0.210207	1.03786
	0.634309	0.910949			0.201159	0.937818
	0.68734	0.56921			1.10557	1.49558
	0.653224	0.277881			0.912484	0.758404
	0.564124	1.31775			1.09466	1.14277
	0.47953	1.39367			1.2171	0.878981
	0.167334	1.20759			0.29333	1.11636
	0.606741	1.14535			0.656155	1.20673
	0.441261	0.664694			0.936619	1.173
	0.285573	0.970076			0.466465	1.082
	0.384789	0.827586			0.471978	2.46872
	0.413201	0.916172			0.510963	0.983693
	0.649772	1.21643			0.558235	1.81637
	0.582119	1.14789			0.873922	1.9902
	0.569906	0.691126			0.345085	1.64562
	0.403153	0.899665			0.402594	0.045134
	0.968407	0.950601			0.616544	1.91314
	0.376407	0.716885			0.837136	1.65225
	0.559816	1.24463			0.693998	2.21434
	0.661498	1.23477			0.96094	1.43469
	0.467847	1.47434			0.912562	1.78108
	0.506454	1.32843			0.727327	1.89365
	0.516306	0.953708			1.00492	1.51779
	0.538857	1.28845			0.315736	1.24793
	0.422348	0.823742			0.668727	0.858959
	0.498089				0.856526	1.21567
	0.558754				0.528288	1.24777
	0.50009				0.672339	1.98457
	1.13738				0.5902	1.65138
	0.652545				0.53028	1.1771
	0.791097				0.461285	1.53388
	0.552831				0.637844	2.37028
	0.468282				1.01096	1.09581
	0.511142				0.495376	2.40938
	0.712148				0.645119	1.9267
	0.306368				1.64445	1.10014
	0.471359				0.727558	1.20575
	0.816707				0.595701
	0.348881				0.603686
	0.773818				0.247634
	0.918467				0.980698
	0.422818				0.761174
	0.205995				0.773318
	0.87249				0.643888
					0.889658
					0.802353
					0.507046
					0.53956
					0.712012
					0.444468
					0.568583
					0.704787
					0.714713
					0.639422
					0.629804
					0.561468
					0.8667
					0.622207
					0.857336
					0.555815
					0.840616
					0.67583
					0.662888
					0.582155
					0.334792
					0.464704
					0.948162
					0.696196
					0.551117
					0.544192
					0.446012
					0.634115
					0.857792
					0.562088
					0.914081
					0.421901
					0.578821
					0.496704
					0.422818
					0.345299
					0.424389
					0.588306
					0.491707
					0.446059
					0.528193
					1.00146
					0.55921
					0.571983
					0.758303
					0.47533
					0.52239
					0.918478
					0.629392
					1.23129
					0.594732
					0.558686
					0.684758
					0.55863
					0.585714
					0.625874
					0.813107
