# Supplementary material for: Nucleophagy removes cytotoxic trapped PARP1
Source: Nat Cell Biol. 2026 Jun 2;28(6):1219–34. doi: 10.1038/s41556-026-01961-5 (PMC13278974; doi:10.1038/s41556-026-01961-5)
Supplement: Supplementary file 8 — Statistical Source Data. [file 41556_2026_1961_MOESM8_ESM.xlsx]

## Sheet: Fig 2C
Quantification	#1	#2	#3
Utd	1	1	1			Ordinary one-way ANOVA. Multiple comparisons.
Tala+MMS	1.97565	1.00792	1.58148			Number of families	1
Baf	1.45077	1.14447	1.21727			Number of comparisons per family	2
Tala+MMS+Baf	2.74594	1.94467	2.22748			Alpha	0.05
						Šídák's multiple comparisons test	Mean Diff.	95.00% CI of diff.	Below threshold?	Summary	Adjusted P Value
						TM vs. TM+Baf	-0.7843	-1.304 to -0.2651	Yes	*	0.0225	B-D
						Baf vs. TM+Baf	-1.035	-1.919 to -0.1510	Yes	*	0.037	C-D
						Test details	Mean 1	Mean 2	Mean Diff.	SE of diff.	n1	n2	t	DF
						TM vs. TM+Baf	1.522	2.306	-0.7843	0.08423	3	3	9.312	2
						Baf vs. TM+Baf	1.271	2.306	-1.035	0.1434	3	3	7.217	2

## Sheet: Fig 2E
Quantification	#1	#2	#3	#4	#5
Baf	0.682699	0.20325	0.297084	0.101615	0.826798		Ordinary one-way ANOVA. Multiple comparisons.
Tala + Baf	1	1	1	1	1		Number of families	1
Veli + Baf	0.613434	0.73892	0.186708	0.325285	0.758966		Number of comparisons per family	3
							Alpha	0.05
							Šídák's multiple comparisons test	Mean Diff.	95.00% CI of diff.	Below threshold?	Summary	Adjusted P Value
							Column A vs. Column B	-0.5777	-0.9888 to -0.1666	Yes	**	0.0064	A-B
							Column A vs. Column C	-0.1024	-0.5135 to 0.3087	No	ns	0.8775	A-C
							Column B vs. Column C	0.4753	0.06426 to 0.8864	Yes	*	0.0226	B-C
							Test details	Mean 1	Mean 2	Mean Diff.	SE of diff.	n1	n2	t	DF
							Column A vs. Column B	0.4223	1	-0.5777	0.1484	5	5	3.893	12
							Column A vs. Column C	0.4223	0.5247	-0.1024	0.1484	5	5	0.6899	12
							Column B vs. Column C	1	0.5247	0.4753	0.1484	5	5	3.203	12

## Sheet: Fig 2H
Average red puncta per cell
Exp	Untreated	Tala + MMS	Tala + MMS + Baf	Dox	Tala + MMS + Dox		Mixed-effects analysis. Multiple comparisons.
#1	0.208955	0.789474	0.361446				Number of families	1
#2	0.063492	0.311321	0.04065				Number of comparisons per family	3
#3	0.142857	0.478723	0.082569				Alpha	0.05
#4	0.21875	0.514423		0.109375	0.183486
#5	0.046296	0.487903	0.0375	0.047059	0.051546		Šídák's multiple comparisons test	Mean diff.	95.00% CI of diff.	Below threshold?	Summary	Adjusted P Value
#6	0.222222	0.818182	0.096774	0.202381	0.098901		Column A vs. Column B	-0.4162	-0.6286 to -0.2039	Yes	**	0.0029	A-B
							Column B vs. Column C	0.4533	0.1622 to 0.7444	Yes	*	0.0107	B-C
							Column D vs. Column E	0.008294	-0.3834 to 0.4000	No	ns	0.9986	D-E
							Test details	Mean 1	Mean 2	Mean diff.	SE of diff.	n1	n2	t	DF
							Column A vs. Column B	0.1504	0.5667	-0.4162	0.06036	6	6	6.896	5
							Column B vs. Column C	0.5771	0.1238	0.4533	0.07387	5	5	6.137	4
							Column D vs. Column E	0.1196	0.1113	0.008294	0.05166	3	3	0.1605	2
Frequency of cells with red puncta
Exp	Untreated	Tala + MMS	Tala + MMS + Baf	Dox	Tala + MMS + Dox		Mixed-effects analysis. Multiple comparisons.
#1	15.9204	46.0526	27.7108				Number of families	1
#2	5.55556	23.5849	4.06504				Number of comparisons per family	3
#3	15.9204	36.1702	7.33945				Alpha	0.05
#4	16.7987	36.5385		10.9375	15.1376
#5	4.62963	39.9194	3.125	4.11765	4.63917		Šídák's multiple comparisons test	Mean diff.	95.00% CI of diff.	Below threshold?	Summary	Adjusted P Value
#6	18.5185	59.0909	9.67742	16.6667	9.89011		Column A vs. Column B	-27.34	-40.82 to -13.85	Yes	**	0.0025	A-B
							Column B vs. Column C	30.58	7.799 to 53.36	Yes	*	0.0183	B-C
							Column D vs. Column E	0.685	-23.77 to 25.14	No	ns	0.9967	D-E
							Test details	Mean 1	Mean 2	Mean diff.	SE of diff.	n1	n2	t	DF
							Column A vs. Column B	12.89	40.23	-27.34	3.833	6	6	7.131	5
							Column B vs. Column C	40.96	10.38	30.58	5.781	5	5	5.289	4
							Column D vs. Column E	10.57	9.889	0.685	3.226	3	3	0.2124	2
Average red+green puncta per cell							Mixed-effects analysis. Multiple comparisons.
Exp	Untreated	Tala + MMS	Tala + MMS + Baf	Dox	Tala + MMS + Dox		Number of families	1
#1	0.0199	0.118421	0.198795				Number of comparisons per family	3
#2	0.111111	0.150943	0.276423				Alpha	0.05
#3	0.042857	0.095745	0.238532
#4	0.082031	0.158654		0.007813	0.018349		Šídák's multiple comparisons test	Mean diff.	95.00% CI of diff.	Below threshold?	Summary	Adjusted P Value
#5	0.12963	0.28629	0.55	0.276471	0.28866		Column A vs. Column B	-0.105	-0.1971 to -0.01289	Yes	*	0.0303	A-B
#6	0.037037	0.242424	0.403226	0.047619	0.087912		Column B vs. Column C	-0.1546	-0.2743 to -0.03498	Yes	*	0.0209	B-C
							Column D vs. Column E	-0.02101	-0.09422 to 0.05220	No	ns	0.4106	D-E
							Test details	Mean 1	Mean 2	Mean diff.	SE of diff.	n1	n2	t	DF
							Column A vs. Column B	0.07043	0.1754	-0.105	0.02618	6	6	4.011	5
							Column B vs. Column C	0.1788	0.3334	-0.1546	0.03036	5	5	5.092	4
							Column D vs. Column E	0.1106	0.1316	-0.02101	0.009655	3	3	2.176	2
