# Supplementary material for: Nucleophagy removes cytotoxic trapped PARP1
Source: Nat Cell Biol. 2026 Jun 2;28(6):1219–34. doi: 10.1038/s41556-026-01961-5 (PMC13278974; doi:10.1038/s41556-026-01961-5)
Supplement: Supplementary file 10 — Statistical Source Data. [file 41556_2026_1961_MOESM10_ESM.xlsx]

## Sheet: Fig 3B
	siLUC Baf	siLUC TM+Baf	siATG7 Baf	siATG7 TM+Baf			Ordinary one-way ANOVA. Multiple comparisons.
#1	0.0242119	1	0.0390038	0.0161885			Number of families	1
#2	0.523687	1	0.304538	0.627956			Number of comparisons per family	3
#3	0.0520123	1	0.123	0.208519			Alpha	0.05
							Šídák's multiple comparisons test	Mean Diff.	95.00% CI of diff.	Below threshold?	Summary	Adjusted P Value
							siLUC Baf vs. siLUC TM+Baf	-0.8	-1.342 to -0.2583	Yes	**	0.0065	A-B
							siLUC TM+Baf vs. siATG7 TM+Baf	0.7158	0.1740 to 1.258	Yes	*	0.0123	B-D
							siLUC Baf vs. siATG7 Baf	0.04446	-0.4973 to 0.5862	No	ns	0.9933	A-C
							Test details	Mean 1	Mean 2	Mean Diff.	SE of diff.	n1	n2	t	DF
							siLUC Baf vs. siLUC TM+Baf	0.2	1	-0.8	0.1803	3	3	4.437	8
							siLUC TM+Baf vs. siATG7 TM+Baf	1	0.2842	0.7158	0.1803	3	3	3.97	8
							siLUC Baf vs. siATG7 Baf	0.2	0.1555	0.04446	0.1803	3	3	0.2466	8

## Sheet: Fig 3D
PARP1 lysoIP signal normalised by dividing by HA and normalised to ctrl Tala + MMS + Baf	EXP	Baf	Tala + MMS + Baf	STX17-KD Baf	STX17 Tala + MMS + Baf			Ordinary one-way ANOVA. Multiple comparisons.
	#1	0.654519	1	0.374619	0.35404			Number of families	1
	#2	0.544045	1	0.215882	0.38285			Number of comparisons per family	3
	#3	0.238352	1	0.0707289	0.242151			Alpha	0.05
								Šídák's multiple comparisons test	Mean Diff.	95.00% CI of diff.	Below threshold?	Summary
								siLUC Baf vs. siLUC TM+Baf	-0.521	-0.8572 to -0.1849	Yes	**		A-B
								siLUC TM+Baf vs. siSTX17 TM+Baf	0.6737	0.3375 to 1.010	Yes	***		B-D
								siLUC Baf vs. siSTX17 Baf	0.2586	-0.07759 to 0.5947	No	ns		A-C
								Test details	Mean 1	Mean 2	Mean Diff.	SE of diff.	n1	n2	t	DF
								siLUC Baf vs. siLUC TM+Baf	0.479	1	-0.521	0.1119	3	3	4.657	8
								siLUC TM+Baf vs. siSTX17 TM+Baf	1	0.3263	0.6737	0.1119	3	3	6.021	8
								siLUC Baf vs. siSTX17 Baf	0.479	0.2204	0.2586	0.1119	3	3	2.311	8

## Sheet: Fig 3F
Red puncta per cell
siLUC			siATG9A	siBECN1			Ordinary one-way ANOVA. Multiple comparisons.
Utd	Tala + MMS	Tala + MMS + Baf	Tala + MMS	Tala + MMS			Number of families	1
0	0	0	0	1			Number of comparisons per family	4
0	0	0	1	0			Alpha	0.05
0	1	0	0	0
0	1	0	0	0			Šídák's multiple comparisons test	Mean Diff.	95.00% CI of diff.	Below threshold?	Summary	Adjusted P Value
0	0	0	1	0			Column A vs. Column B	-0.3063	-0.4143 to -0.1982	Yes	****	<0.0001	A-B
0	0	0	0	0			Column B vs. Column C	0.2968	0.1888 to 0.4049	Yes	****	<0.0001	B-C
0	0	0	0	0			Column B vs. Column D	0.2257	0.1226 to 0.3288	Yes	****	<0.0001	B-D
0	1	1	1	1			Column B vs. Column E	0.2484	0.1384 to 0.3585	Yes	****	<0.0001	B-E
0	0	0	0	0
0	0	0	0	1			Test details	Mean 1	Mean 2	Mean Diff.	SE of diff.	n1	n2	t	DF
0	3	0	0	0			Column A vs. Column B	0.1038	0.41	-0.3063	0.0433	212	239	7.074	1111
0	0	0	0	0			Column B vs. Column C	0.41	0.1132	0.2968	0.0433	239	212	6.856	1111
0	0	1	0	0			Column B vs. Column D	0.41	0.1843	0.2257	0.04132	239	255	5.463	1111
0	0	0	0	0			Column B vs. Column E	0.41	0.1616	0.2484	0.0441	239	198	5.633	1111
0	0	0	0	0
0	2	0	0	0
0	0	0	0	1
0	1	0	0	0
0	0	0	0	0
0	1	0	0	0
0	1	0	0	1
0	2	0	0	0
0	0	0	0	0
0	0	1	0	0
0	3	0	0	0
0	0	0	0	0
0	1	0	0	0
0	0	0	0	0
0	1	1	0	0
0	0	1	0	0
0	0	0	0	0
0	0	0	0	0
0	1	0	0	0
0	1	0	2	1
0	0	0	0	0
0	0	0	0	0
0	0	1	0	0
0	0	0	0	0
0	1	0	0	0
0	0	0	0	0
1	0	0	0	0
0	1	0	0	0
0	0	0	0	0
0	0	0	0	0
0	1	0	1	1
0	1	0	0	0
0	2	0	0	0
0	0	0	0	0
0	0	0	0	1
0	0	0	0	0
0	0	0	0	0
0	0	0	0	0
0	1	0	1	0
0	0	0	0	1
0	1	0	0	0
1	1	0	0	1
0	0	0	0	0
0	0	0	1	0
0	0	0	0	0
0	1	0	0	0
0	0	0	0	2
0	0	0	1	0
0	0	0	0	1
0	0	0	0	0
0	0	0	0	0
0	0	0	0	0
0	0	0	0	0
0	0	0	0	0
0	1	0	0	0
0	0	0	0	0
0	2	0	1	0
0	1	0	0	0
0	0	0	0	0
0	0	0	0	0
0	0	0	0	0
1	0	0	0	0
1	0	0	0	0
0	1	1	2	0
0	0	0	0	0
0	0	0	0	0
0	0	0	1	0
0	1	0	0	1
0	0	0	0	0
0	0	0	0	1
0	0	0	1	0
0	0	0	2	0
0	0	0	0	0
1	0	0	0	1
0	0	0	0	0
0	1	0	0	0
0	0	1	0	0
0	0	1	0	0
1	0	0	0	0
0	2	0	1	1
0	0	1	0	0
0	1	0	0	0
0	0	0	0	0
0	0	0	1	0
0	1	0	0	0
0	0	0	1	0
0	0	0	1	0
0	1	0	0	0
0	0	0	0	0
0	0	0	1	0
0	0	0	1	0
0	3	1	0	0
0	1	0	0	0
0	0	0	1	0
1	1	0	0	1
0	0	0	0	0
0	1	0	0	1
0	0	0	0	0
2	0	0	0	0
0	0	0	1	0
0	0	0	0	0
0	0	0	0	0
0	1	0	0	0
0	0	0	0	0
0	0	0	0	0
2	0	0	1	1
0	0	0	0	1
0	1	0	0	0
0	2	0	0	0
0	0	0	0	0
0	0	0	0	0
0	0	0	0	0
0	0	0	0	0
0	0	0	0	0
0	2	0	0	0
0	0	0	0	0
0	1	0	0	0
0	1	0	0	0
0	1	1	1	0
0	2	0	1	0
0	1	1	0	0
0	0	0	0	0
0	0	0	0	0
0	0	1	0	0
0	1	0	0	0
0	0	0	0	0
0	1	0	0	0
0	1	0	1	0
1	0	1	0	0
0	0	0	0	0
0	0	0	0	0
0	0	0	0	1
0	0	0	1	0
0	1	0	0	0
0	0	0	0	0
0	0	0	1	0
0	0	0	0	1
0	0	1	0	0
0	0	0	1	0
0	0	0	0	0
0	0	0	0	0
0	1	0	0	0
0	0	0	0	0
0	0	0	0	0
1	1	0	1	0
1	0	0	0	0
0	1	0	0	1
0	0	0	0	0
2	1	0	0	0
0	1	0	0	0
0	1	0	1	0
0	0	1	0	0
0	0	0	0	1
0	2	0	1	0
0	1	0	0	0
0	0	0	0	1
0	0	0	0	0
0	0	0	0	0
1	0	0	0	0
0	1	0	1	2
0	0	0	0	0
0	2	1	0	0
0	2	1	0	0
0	0	0	0	0
0	1	0	0	0
0	1	0	0	0
0	0	0	0	0
0	0	0	0	2
0	1	0	0	0
0	0	0	0	0
0	0	0	0	0
1	0	0	0	0
1	0	0	0	0
0	0	0	0	0
0	0	1	0	0
0	0	1	0	0
0	1	0	0	0
0	0	1	0	1
2	0	0	1	1
0	0	0	0	0
0	0	0	0	0
0	0	0	0	0
0	0	0	0	0
0	0	0	0	0
0	1	1	0
0	2	0	0
0	0	0	1
1	0	0	1
0	0	0	0
0	0	0	0
0	0	0	0
0	0	0	0
0	0	0	0
0	1	0	0
0	0	0	0
0	0	0	2
0	0	0	0
0	1	1	0
	0		0
	0		0
	0		0
	0		0
	0		0
	0		0
	0		0
	0		0
	1		0
	0		0
	1		0
	2		0
	0		0
	0		1
	2		0
	1		0
	0		0
	1		0
	0		0
	0		0
	0		0
	1		1
	0		0
	0		0
	1		0
	1		0
	0		0
			2
			1
			0
			0
			0
			0
			0
			0
			0
			1
			1
			0
			0
			0
			0
			0

## Sheet: Fig 3H
PARP1 lysoIP signal normalised by dividing by HA and normalised to ctrl Tala + MMS + Baf
								Ordinary one-way ANOVA. Multiple comparisons.
EXP	Baf	Tala + MMS + Baf	CB-5083 + Baf	CB-5083 + Baf + Tala + MMS				Number of families	1
#1	0.307519	1	0.251041	0.18601				Number of comparisons per family	3
#2	0.604777	1	0.304855	0.155005				Alpha	0.05
#3	0.0644502	1	0.420327	0.384421
								Šídák's multiple comparisons test	Mean Diff.	95.00% CI of diff.	Below threshold?	Summary	Adjusted P Value
								Baf vs. TM+Baf	-0.6744	-1.055 to -0.2940	Yes	**	0.0021	A-B
								TM+Baf vs. CB+Baf+TM	0.7582	0.3777 to 1.139	Yes	***	0.001	B-D
								Baf vs. CB+Baf	0.0001745	-0.3803 to 0.3806	No	ns	>0.9999	A-C
								Test details	Mean 1	Mean 2	Mean Diff.	SE of diff.	n1	n2	t	DF
								Baf vs. TM+Baf	0.3256	1	-0.6744	0.1266	3	3	5.326	8
								TM+Baf vs. CB+Baf+TM	1	0.2418	0.7582	0.1266	3	3	5.988	8
								Baf vs. CB+Baf	0.3256	0.3254	0.0001745	0.1266	3	3	0.001378	8

## Sheet: Fig 3J
PARP1 lysoIP signal normalised by dividing by HA and normalised to ctrl Tala + MMS + Baf
EXP	Baf	Tala + MMS + Baf	MLN-7243 Baf	MLN-7243 Tala + MMS + Baf	ML-792 Baf	ML-792 Tala + MMS + Baf			Ordinary one-way ANOVA. Multiple comparisons.
#1	0.13035	1	0.40332	0.0766823	0.298895	0.0708955			Number of families	1
#2	0.196057	1	0.417828	0.245821	0.248547	0.196641			Number of comparisons per family	3
#3	0.2632	1	0.44742	0.371473	0.481336	0.440206			Alpha	0.05
#4	0.181185	1	0.250437	0.387383	0.58484	0.591047
									Šídák's multiple comparisons test	Mean Diff.	95.00% CI of diff.	Below threshold?	Summary	Adjusted P Value
									Baf vs. TM+Baf	-0.8073	-1.082 to -0.5325	Yes	****	<0.0001	A-B
									TM+Baf vs. UBi TM+Baf	0.7297	0.4549 to 1.004	Yes	****	<0.0001	B-D
									TM+Baf vs. SUMOi TM+Baf	0.6753	0.4005 to 0.9501	Yes	****	<0.0001	B-F
									Test details	Mean 1	Mean 2	Mean Diff.	SE of diff.	n1	n2	t	DF
									Baf vs. TM+Baf	0.1927	1	-0.8073	0.09919	4	4	8.139	12
									TM+Baf vs. UBi TM+Baf	1	0.2703	0.7297	0.09919	4	4	7.356	12
									TM+Baf vs. SUMOi TM+Baf	1	0.3247	0.6753	0.09919	4	4	6.808	12
