# Supplementary material for: Nucleophagy removes cytotoxic trapped PARP1
Source: Nat Cell Biol. 2026 Jun 2;28(6):1219–34. doi: 10.1038/s41556-026-01961-5 (PMC13278974; doi:10.1038/s41556-026-01961-5)
Supplement: Supplementary file 12 — Statistical Source Data. [file 41556_2026_1961_MOESM12_ESM.xlsx]

## Sheet: Fig 4A
Colony count normalised to untreated to get surviving fraction
	HeLa WT					HeLa TEX264-/-
Tala (nM)	#1	#2	#3	#4	#5	#1	#2	#3	#4	#5			Paired t-test
0	1	1	1	1	1	1	1	1	1	1			Table Analyzed	#131 #132 #149 #157 #161 combined
10	0.806078	1.01506	0.818616	1.23829	1.02205	0.541298	0.76009	0.6777	0.880342	0.860058
25			0.633652	0.96334	0.877165			0.458188	0.547009	0.667638			Column B	HeLa TEXKO
50	0.620839	0.775602	0.527446	0.906314	0.850394	0.20944	0.221973	0.271777	0.516239	0.607872			vs.	vs.
100	0.387844	0.63253	0.534606	0.892057	0.741732	0.109145	0.123318	0.216028	0.309402	0.386297			Column A	HeLa WT
200	0.202605	0.335843	0.572792	0.619145	0.562205	0.0663717	0.0829596	0.25784	0.217094	0.279883
													Paired t test
													P value	0.0068
													P value summary	**
													Significantly different (P < 0.05)?	Yes
													One- or two-tailed P value?	Two-tailed
													t	df	t=4.440	df=5
													Number of pairs	6
													How large is the effect?
													Mean of differences (B - A)	-0.2601
													SD of differences	0.1435
													SEM of differences	0.05858
													95% confidence interval	-0.4107 to -0.1095
													R squared (partial eta squared)	0.7977
													How effective was the pairing?
													Correlation coefficient (r)	0.9361
													P value (one tailed)	0.003
													P value summary	**
													Was the pairing significantly effective?	Yes

## Sheet: Fig 4B
Colony count normalised to untreated to get surviving fraction
	CAL51 WT			CAL51 TEX264-/-
Tala (nM)	#1	#2	#3	#1	#2	#3			Paired t-test
0	1	1	1	1	1	1			Table Analyzed	all #191 norm to utd
10	0.823645	0.726346	0.760992	0.656434	0.494759	0.540797
25	0.869951	0.455604	0.648253	0.422668	0.255765	0.222011			Column C	CAL51 TEXKO 3
50	0.595074	0.429403	0.476888	0.266824	0.230608	0.178368			vs.	vs.
100	0.64335	0.365357	0.400225	0.174734	0.0838574	0.0834915			Column A	CAL51 WT
200	0.452217	0.177584	0.310034	0.191263	0.0943396	0.13852
									Paired t test
									P value	0.009
									P value summary	**
									Significantly different (P < 0.05)?	Yes
									One- or two-tailed P value?	Two-tailed
									t	df	t=4.137	df=5
									Number of pairs	6
									How large is the effect?
									Mean of differences (C - A)	-0.2278
									SD of differences	0.1349
									SEM of differences	0.05506
									95% confidence interval	-0.3693 to -0.08626
									R squared (partial eta squared)	0.7739
									How effective was the pairing?
									Correlation coefficient (r)	0.9443
									P value (one tailed)	0.0023
									P value summary	**
									Was the pairing significantly effective?	Yes

## Sheet: Fig 4E
Colony count normalised to untreated to get surviving fraction
	Hela WT			Hela TEX264-/-					Paired t-test
Veli (uM)	#1	#2	#3	#1	#2	#3			Table Analyzed	#255	257	12 Hela-veli
0	1	1	1	1	1	1
5	0.919937	0.870155	0.896391	0.871965	0.779126	0.870968			Column B	Hela TEXKO
10	0.896389	0.79845	0.683353	0.802796	0.816748	0.998208			vs.	vs.
20	0.681319	0.515504	0.739232	0.752759	0.555825	0.885305			Column A	Hela WT
50	0.367347	0.358527	0.350407	0.417954	0.515777	0.59319
100	0.236264	0.387597	0.317811	0.408389	0.373786	0.399642			Paired t test
									P value	0.113
									P value summary	ns
									Significantly different (P < 0.05)?	No
									One- or two-tailed P value?	Two-tailed
									t	df	t=1.920	df=5
									Number of pairs	6
									How large is the effect?
									Mean of differences (B - A)	0.05688
									SD of differences	0.07257
									SEM of differences	0.02963
									95% confidence interval	-0.01928 to 0.1330
									R squared (partial eta squared)	0.4243
									How effective was the pairing?
									Correlation coefficient (r)	0.9799
									P value (one tailed)	0.0003
									P value summary	***
									Was the pairing significantly effective?	Yes

## Sheet: Fig 4F
Colony count normalised to untreated to get surviving fraction
	Cal51 WT				Cal51 TEX264-/-
Veli (uM)	#1	#2	#3	#4	#1	#2	#3	#4			Paired t-test
0	1	1	1	1	1	1	1	1			Table Analyzed	Cal51 #12 #16 #22 #353
5	0.821497	0.973485	0.918605	0.746733	0.912807	0.843882	0.970297	0.956419
10	0.865643	0.943182	0.941085	0.664592	0.640327	0.873418	0.892739	1.06596			Column B	Cal51 TEXKO
20	0.740883	0.854167	0.754264	0.383323	0.468665	0.683544	0.608911	0.805654			vs.	vs.
50	0.600768	0.535985	0.597674	0.253267	0.179837	0.329114	0.302805	0.605418			Column A	Cal51 WT
100	0.287908	0.289773	0.297674	0.118233	0.100817	0.194093	0.238449	0.265018
											Paired t test
											P value	0.3759
											P value summary	ns
											Significantly different (P < 0.05)?	No
											One- or two-tailed P value?	Two-tailed
											t	df	t=0.9715	df=5
											Number of pairs	6
											How large is the effect?
											Mean of differences (B - A)	-0.02711
											SD of differences	0.06835
											SEM of differences	0.0279
											95% confidence interval	-0.09883 to 0.04462
											R squared (partial eta squared)	0.1588
											How effective was the pairing?
											Correlation coefficient (r)	0.9873
											P value (one tailed)	0.0001
											P value summary	***
											Was the pairing significantly effective?	Yes

## Sheet: Fig 4G
	PARP1-WT																		PARP1-resistant
Tala (nM)	siLUC									siTEX									siLUC									siTEX
	1A	1B	1C	2A	2B	2C	3A	3B	3C	1A	1B	1C	2A	2B	2C	3A	3B	3C	1A	1B	1C	2A	2B	2C	3A	3B	3C	1A	1B	1C	2A	2B	2C	3A	3B	3C			Two-way ANOVA. Multiple comparisons.
0	0.934092	1.02698	1.03892	0.929476	1.0606	1.00992	1.04726	0.943808	1.00893	0.972782	1.00441	1.02281	0.931615	0.986736	1.08165	0.98004	1.19978	0.820178	0.960842	0.962123	1.07703	0.940091	1.00485	1.05506	0.879095	1.06098	1.05992	1.00424	1.0174	0.97836	0.934025	0.980484	1.08549	1.01691	0.994732	0.988354			Compare column means (main column effect)
15.625	0.819411	0.876663	0.87883	0.681956	0.776361	0.757511	0.93321	0.753397	0.828319	0.588851	0.635551	0.615666	0.693257	0.581638	0.767869	0.73428	0.60458	0.699624	0.84452	1.22077	1.24089	0.93329	0.925013	0.916062	1.03236	1.10886	1.02003	1.08375	1.05218	1.28719	1.12541	1.24166	0.967504	1.01486	0.955852	1.07158
31.25	0.801148	0.837804	0.851911	0.557987	0.605906	0.644073	0.800582	0.716556	0.664789	0.520615	0.457107	0.557546	0.502386	0.459395	0.700366	0.528704	0.505505	0.616738	1.1703	1.08177	1.22276	1.01302	1.03561	0.878521	1.06723	1.27101	1.28251	1.30617	1.06791	0.981534	1.12978	1.1139	1.12217	0.992741	1.07475	1.04722			Number of families	1
62.5	0.712468	0.814165	0.816744	0.585516	0.558992	0.537186	0.756167	0.654491	0.65047	0.400981	0.433536	0.484031	0.35658	0.470716	0.49602	0.472634	0.495196	0.431908	1.3148	1.03273	1.18565	0.900836	0.929083	0.950391	1.00246	1.18432	1.15855	1.37416	1.34503	1.00791	1.182	1.06899	1.0444	0.980898	1.02128	1.18164			Number of comparisons per family	3
125	0.623932	0.685322	0.644259	0.525362	0.486896	0.492115	0.67048	0.476754	0.556004	0.264716	0.354758	0.270773	0.40809	0.444668	0.493708	0.379964	0.446503	0.397539	1.2225	1.27228	1.56109	0.980124	0.839014	0.919252	0.996093	1.03479	1.178	0.946789	1.13363	1.32274	1.00896	1.02155	1.14454	0.88449	0.974825	1.14745			Alpha	0.05
250	0.521326	0.562333	0.517453	0.455271	0.409347	0.427002	0.491857	0.504997	0.424875	0.201541	0.181131	0.177067	0.3302	0.346541	0.429752	0.357721	0.273049	0.298193	1.09031	1.09998	1.13658	0.987155	0.881356	0.986926	1.0933	1.16131	1.11371	1.02465	1.09236	1.09519	0.951279	1.04077	0.860074	0.945289	1.07026	1.17024
500	0.26403	0.280359	0.342398	0.292714	0.338726	0.351996	0.353427	0.333553	0.298632	0.123665	0.111146	0.108721	0.288191	0.380538	0.403356	0.282641	0.295133	0.2897	1.25886	1.13842	0.901391	1.04072	0.912176	0.854069	1.03209	1.15218	1.06137	1.01788	0.997198	1.1449	0.96074	1.01465	1.10016	1.03751	0.95118	1.28337			Šídák's multiple comparisons test	Mean Diff.	95.00% CI of diff.	Below threshold?	Summary	Adjusted P Value
1000	0.1313	0.188668	0.169626	0.199935	0.206805	0.262911	0.286541	0.269477	0.253877	0.102129	0.108882	0.105457	0.417148	0.334887	0.431684	0.408629	0.33672	0.30804	1.10608	1.19545	0.961696	0.842947	0.868793	0.825468	0.946564	1.10672	1.06118	0.982651	0.97672	0.875102	1.08149	0.831555	1.1942	0.763969	1.00767	1.16673
																																							WT siCtrl vs. WT siTEX264	0.1437	0.09843 to 0.1890	Yes	****	<0.0001
																																							WT siCtrl vs. Resistant siCtrl	-0.4067	-0.4520 to -0.3615	Yes	****	<0.0001
																																							Resistant siCtrl vs. Resistant siTEX264	-0.005663	-0.05094 to 0.03962	No	ns	0.9868
																																							Test details	Mean 1	Mean 2	Mean Diff.	SE of diff.	N1	N2	t	DF
																																							WT siCtrl vs. WT siTEX264	0.654	0.5103	0.1437	0.01882	63	63	7.635	224
																																							WT siCtrl vs. Resistant siCtrl	0.654	1.061	-0.4067	0.01882	63	63	21.61	224
																																							Resistant siCtrl vs. Resistant siTEX264	1.061	1.066	-0.005663	0.01882	63	63	0.3009	224

## Sheet: Fig 4I
PARP1 foci normalised by dividing by Ctrl Tala + MMS
siCtrl utd	siCtrl Tala + MMS	siUFD1 #1 Tala + MMS	siTEX264 #1 Tala + MMS	siTEX264 #2 Tala + MMS			Ordinary one-way ANOVA. Multiple comparisons.
0	0	0	0	0			Number of families	1
0	0	0	0	0			Number of comparisons per family	4
0	0	0.0808898	0	0			Alpha	0.05
0	0	0.0808898	0	0
0	0	0.0808898	0	0			Šídák's multiple comparisons test	Mean Diff.	95.00% CI of diff.	Below threshold?	Summary	Adjusted P Value	B-?
0	0	0.0808898	0	0			siLUC T/M PARP1 foci vs. siLUC utd PARP1 foci	0.4747	0.3137 to 0.6357	Yes	****	<0.0001	A	siLUC utd PARP1 foci
0	0	0.0808898	0	0			siLUC T/M PARP1 foci vs. siUFD1_6 T/M PARP1 foci	-0.6629	-0.7816 to -0.5442	Yes	****	<0.0001	D	siUFD1_6 T/M PARP1 foci
0	0	0.16178	0	0			siLUC T/M PARP1 foci vs. siTEX264_7 T/M PARP1 foci	-0.5092	-0.6797 to -0.3387	Yes	****	<0.0001	F	siTEX264_7 T/M PARP1 foci
0	0.0808898	0.16178	0	0			siLUC T/M PARP1 foci vs. siTEX264_8 T/M PARP1 foci	-0.5923	-0.7489 to -0.4358	Yes	****	<0.0001	H	siTEX264_8 T/M PARP1 foci
0	0.0808898	0.16178	0	0
0	0.0808898	0.16178	0	0			Test details	Mean 1	Mean 2	Mean Diff.	SE of diff.	n1	n2	t	DF
0	0.0808898	0.16178	0	0.0808898			siLUC T/M PARP1 foci vs. siLUC utd PARP1 foci	0.5181	0.04337	0.4747	0.06459	509	297	7.349	2445
0	0.0808898	0.16178	0	0.0808898			siLUC T/M PARP1 foci vs. siUFD1_6 T/M PARP1 foci	0.5181	1.181	-0.6629	0.04763	509	1070	13.92	2445
0	0.0808898	0.242669	0	0.0808898			siLUC T/M PARP1 foci vs. siTEX264_7 T/M PARP1 foci	0.5181	1.027	-0.5092	0.06841	509	249	7.444	2445
0	0.16178	0.242669	0	0.0808898			siLUC T/M PARP1 foci vs. siTEX264_8 T/M PARP1 foci	0.5181	1.11	-0.5923	0.06281	509	325	9.431	2445
0	0.16178	0.242669	0	0.0808898
0	0.16178	0.242669	0	0.16178
0	0.16178	0.323559	0	0.16178
0	0.16178	0.323559	0	0.16178
0	0.242669	0.323559	0	0.242669
0	0.242669	0.323559	0	0.242669
0	0.242669	0.404449	0	0.242669
0	0.323559	0.404449	0	0.323559
0	0.323559	0.404449	0.119029	0.323559
0	0.323559	0.485339	0.119029	0.323559
0	0.323559	0.485339	0.119029	0.323559
0	0.323559	0.485339	0.119029	0.404449
0	0.404449	0.485339	0.119029	0.404449
0	0.404449	0.566229	0.119029	0.404449
0	0.404449	0.566229	0.119029	0.404449
0	0.404449	0.566229	0.119029	0.485339
0	0.404449	0.566229	0.119029	0.566229
0	0.404449	0.566229	0.119029	0.566229
0	0.404449	0.647118	0.119029	0.566229
0	0.485339	0.647118	0.119029	0.566229
0	0.485339	0.728008	0.119029	0.647118
0	0.485339	0.808898	0.119029	0.647118
0	0.485339	0.808898	0.119029	0.647118
0	0.566229	0.889788	0.119029	0.647118
0	0.566229	0.889788	0.119029	0.647118
0	0.566229	0.889788	0.119029	0.647118
0	0.566229	0.889788	0.119029	0.647118
0	0.566229	0.889788	0.119029	0.728008
0	0.566229	0.889788	0.119029	0.728008
0	0.647118	0.970677	0.119029	0.728008
0	0.647118	1.05157	0.238057	0.728008
0	0.647118	1.13246	0.238057	0.808898
0	0.728008	1.13246	0.238057	0.808898
0	0.808898	1.13246	0.238057	0.808898
0	0.808898	1.21335	0.238057	0.889788
0	0.808898	1.29424	0.238057	0.889788
0	0.889788	1.29424	0.238057	0.970677
0	0.889788	1.29424	0.238057	1.13246
0	0.970677	1.37513	0.238057	1.13246
0	0.970677	1.37513	0.238057	1.13246
0	1.05157	1.45602	0.238057	1.21335
0	1.05157	1.45602	0.238057	1.21335
0	1.29424	1.6178	0.238057	1.29424
0	1.29424	1.6178	0.238057	1.29424
0.119029	1.29424	1.69869	0.238057	1.37513
0.119029	1.37513	1.69869	0.238057	1.45602
0.119029	1.45602	1.69869	0.357086	1.69869
0.119029	1.6178	1.69869	0.357086	1.86047
0.119029	1.69869	1.94135	0.357086	1.94135
0.119029	1.69869	2.02224	0.357086	1.94135
0.119029	1.86047	2.10313	0.357086	1.94135
0.119029	1.86047	2.18402	0.357086	2.10313
0.119029	1.94135	2.18402	0.357086	2.18402
0.119029	1.94135	2.42669	0.357086	2.18402
0.119029	2.10313	2.50758	0.357086	2.18402
0.119029	2.26491	2.50758	0.357086	2.3458
0.119029	2.50758	2.50758	0.357086	2.42669
0.119029	2.75025	2.58847	0.357086	2.58847
0.119029	2.83114	2.58847	0.357086	2.58847
0.119029	2.99292	2.66936	0.357086	2.83114
0.119029	3.07381	2.75025	0.357086	2.99292
0.119029	3.72093	2.99292	0.357086	3.07381
0.119029	4.69161	2.99292	0.357086	3.1547
0.119029	4.7725	3.07381	0.357086	3.23559
0.119029	6.22851	3.07381	0.357086	3.39737
0.119029	0	3.31648	0.357086	3.39737
0.119029	0	3.39737	0.357086	3.9636
0.119029	0	3.39737	0.357086	3.9636
0.119029	0	3.47826	0.476115	4.04449
0.119029	0	3.47826	0.476115	4.93428
0.119029	0	3.55915	0.476115	5.09606
0.119029	0	3.64004	0.476115	5.17695
0.119029	0	3.88271	0.476115	5.25784
0.119029	0	3.9636	0.476115	5.33873
0.238057	0	4.7725	0.476115	5.98584
0.238057	0	6.55207	0.476115	6.39029
0.238057	0	7.36097	0.476115	9.62588
0.238057	0	0	0.476115	0
0.238057	0	0	0.476115	0
0.238057	0	0	0.476115	0
0.238057	0	0	0.476115	0
0.238057	0	0	0.595143	0
0.238057	0	0	0.595143	0
0.238057	0	0	0.595143	0
0.238057	0	0	0.595143	0
0.238057	0	0	0.595143	0
0.238057	0	0	0.595143	0
0.357086	0	0	0.595143	0
0.357086	0	0	0.595143	0
0.476115	0	0	0.595143	0
0.476115	0	0	0.595143	0
0.476115	0	0	0.595143	0
0.595143	0	0	0.595143	0
0.595143	0	0	0.595143	0
0.595143	0	0	0.595143	0
0.714172	0	0	0.595143	0
0	0	0	0.595143	0
0	0	0	0.595143	0
0	0	0	0.595143	0
0	0.119029	0	0.595143	0
0	0.119029	0	0.595143	0
0	0.119029	0	0.714172	0
0	0.119029	0	0.714172	0
0	0.119029	0	0.714172	0
0	0.119029	0	0.714172	0
0	0.119029	0	0.714172	0
0	0.119029	0	0.714172	0
0	0.119029	0	0.714172	0
0	0.119029	0	0.714172	0
0	0.119029	0	0.714172	0.119029
0	0.119029	0	0.714172	0.119029
0	0.119029	0	0.714172	0.119029
0	0.119029	0	0.833201	0.119029
0	0.119029	0	0.833201	0.119029
0	0.119029	0	0.833201	0.119029
0	0.119029	0	0.833201	0.119029
0	0.119029	0	0.833201	0.119029
0	0.119029	0	0.833201	0.119029
0	0.119029	0	0.833201	0.119029
0	0.119029	0	0.833201	0.119029
0	0.119029	0	0.952229	0.119029
0	0.119029	0	0.952229	0.119029
0	0.119029	0	0.952229	0.119029
0	0.119029	0	0.952229	0.119029
0	0.119029	0	0.952229	0.119029
0	0.119029	0	0.952229	0.119029
0	0.119029	0	0.952229	0.119029
0	0.119029	0	0.952229	0.119029
0	0.119029	0	0.952229	0.238057
0	0.119029	0	0.952229	0.238057
0	0.119029	0	0.952229	0.238057
0	0.119029	0.119029	0.952229	0.238057
0	0.119029	0.119029	1.07126	0.238057
0	0.119029	0.119029	1.07126	0.238057
0	0.119029	0.119029	1.07126	0.238057
0	0.238057	0.119029	1.07126	0.238057
0	0.238057	0.119029	1.07126	0.238057
0	0.238057	0.119029	1.07126	0.238057
0	0.238057	0.119029	1.07126	0.238057
0	0.238057	0.119029	1.07126	0.238057
0	0.238057	0.119029	1.07126	0.238057
0	0.238057	0.119029	1.07126	0.238057
0	0.238057	0.119029	1.07126	0.238057
0	0.238057	0.119029	1.07126	0.238057
0	0.238057	0.119029	1.07126	0.238057
0	0.238057	0.119029	1.19029	0.238057
0	0.238057	0.119029	1.19029	0.238057
0	0.238057	0.119029	1.19029	0.238057
0	0.238057	0.119029	1.19029	0.238057
0	0.238057	0.119029	1.19029	0.357086
0	0.238057	0.119029	1.19029	0.357086
0	0.238057	0.119029	1.19029	0.357086
0	0.238057	0.119029	1.19029	0.357086
0	0.238057	0.119029	1.30932	0.357086
0	0.238057	0.119029	1.30932	0.357086
0	0.238057	0.119029	1.30932	0.357086
0	0.238057	0.119029	1.30932	0.357086
0	0.238057	0.119029	1.30932	0.357086
0	0.238057	0.119029	1.30932	0.357086
0	0.238057	0.119029	1.42834	0.357086
0	0.238057	0.119029	1.42834	0.357086
0	0.238057	0.119029	1.42834	0.357086
0	0.238057	0.119029	1.42834	0.476115
0	0.238057	0.119029	1.42834	0.476115
0	0.238057	0.119029	1.54737	0.476115
0	0.238057	0.119029	1.54737	0.476115
0	0.238057	0.119029	1.54737	0.476115
0	0.238057	0.119029	1.54737	0.476115
0	0.238057	0.119029	1.54737	0.476115
0	0.238057	0.119029	1.54737	0.476115
0	0.238057	0.119029	1.54737	0.476115
0	0.238057	0.119029	1.54737	0.476115
0	0.238057	0.119029	1.6664	0.476115
0	0.238057	0.119029	1.6664	0.476115
0	0.238057	0.119029	1.6664	0.476115
0	0.238057	0.119029	1.6664	0.476115
0	0.357086	0.119029	1.6664	0.476115
0	0.357086	0.119029	1.6664	0.476115
0	0.357086	0.119029	1.78543	0.476115
0	0.357086	0.119029	1.78543	0.595143
0	0.357086	0.119029	1.78543	0.595143
0	0.357086	0.119029	1.78543	0.595143
0	0.357086	0.119029	1.78543	0.595143
0	0.357086	0.119029	1.90446	0.595143
0	0.357086	0.238057	1.90446	0.595143
0	0.357086	0.238057	1.90446	0.595143
0	0.357086	0.238057	1.90446	0.595143
0	0.357086	0.238057	1.90446	0.595143
0	0.357086	0.238057	1.90446	0.595143
0	0.357086	0.238057	1.90446	0.714172
0	0.357086	0.238057	1.90446	0.714172
0	0.357086	0.238057	2.02349	0.714172
0	0.357086	0.238057	2.02349	0.714172
0	0.357086	0.238057	2.02349	0.714172
0	0.357086	0.238057	2.02349	0.714172
0	0.357086	0.238057	2.02349	0.714172
0	0.357086	0.238057	2.02349	0.714172
0	0.357086	0.238057	2.02349	0.714172
0	0.357086	0.238057	2.02349	0.714172
0	0.357086	0.238057	2.02349	0.714172
0	0.357086	0.238057	2.02349	0.833201
0	0.357086	0.238057	2.02349	0.833201
0	0.476115	0.238057	2.14252	0.833201
0	0.476115	0.238057	2.14252	0.833201
0	0.476115	0.238057	2.14252	0.833201
0	0.476115	0.238057	2.26154	0.833201
0	0.476115	0.238057	2.26154	0.833201
0	0.476115	0.238057	2.26154	0.833201
0	0.476115	0.238057	2.38057	0.833201
0	0.476115	0.238057	2.4996	0.833201
0	0.476115	0.238057	2.4996	0.833201
0	0.476115	0.238057	2.4996	0.833201
0	0.476115	0.238057	2.61863	0.833201
0	0.476115	0.238057	2.61863	0.833201
0	0.476115	0.238057	2.61863	0.952229
0	0.476115	0.238057	2.73766	0.952229
0	0.476115	0.238057	2.73766	0.952229
0	0.476115	0.238057	2.73766	0.952229
0	0.476115	0.238057	2.73766	0.952229
0	0.476115	0.238057	2.85669	0.952229
0	0.476115	0.238057	2.85669	0.952229
0	0.476115	0.238057	2.97572	1.07126
0	0.595143	0.238057	2.97572	1.07126
0	0.595143	0.238057	2.97572	1.07126
0	0.595143	0.238057	2.97572	1.07126
0	0.595143	0.238057	3.09475	1.07126
0	0.595143	0.238057	3.21377	1.07126
0	0.595143	0.238057	3.3328	1.07126
0	0.595143	0.238057	3.45183	1.07126
0	0.595143	0.238057	3.45183	1.07126
0	0.595143	0.238057	3.45183	1.19029
0	0.595143	0.238057	3.57086	1.19029
0	0.595143	0.238057	3.57086	1.19029
0	0.595143	0.238057	3.57086	1.19029
0	0.595143	0.357086	3.80892	1.19029
0	0.714172	0.357086	3.80892	1.19029
0	0.714172	0.357086	3.80892	1.19029
0	0.714172	0.357086	3.80892	1.30932
0	0.714172	0.357086	3.80892	1.30932
0	0.714172	0.357086	3.92795	1.30932
0	0.714172	0.357086	3.92795	1.30932
0	0.714172	0.357086	3.92795	1.30932
0	0.714172	0.357086	3.92795	1.30932
0	0.714172	0.357086	4.04697	1.30932
0	0.714172	0.357086	4.166	1.30932
0	0.714172	0.357086	4.28503	1.30932
0	0.714172	0.357086	4.40406	1.42834
0	0.714172	0.357086	4.40406	1.42834
0	0.833201	0.357086	4.52309	1.42834
0.081794	0.833201	0.357086	4.52309	1.54737
0.081794	0.833201	0.357086	4.76115	1.54737
0.081794	0.833201	0.357086	4.76115	1.6664
0.081794	0.833201	0.357086	4.88018	1.6664
0.081794	0.833201	0.357086	4.88018	1.6664
0.081794	0.833201	0.357086	5.23726	1.6664
0.081794	0.833201	0.357086	5.47532	1.6664
0.081794	0.833201	0.357086	5.71338	1.6664
0.081794	0.833201	0.357086	5.95143	1.6664
0.081794	0.833201	0.357086	6.07046	1.6664
0.081794	0.833201	0.357086	6.07046	1.78543
0.081794	0.833201	0.357086	6.18949	1.78543
0.081794	0.833201	0.357086	6.42755	1.78543
0.081794	0.833201	0.357086	6.66561	1.78543
0.081794	0.833201	0.357086	6.78463	1.78543
0.081794	0.952229	0.357086	7.14172	1.90446
0.081794	0.952229	0.357086		1.90446
0.081794	0.952229	0.357086		2.02349
0.081794	0.952229	0.357086		2.02349
0.163588	0.952229	0.357086		2.02349
0.163588	0.952229	0.357086		2.14252
0.163588	0.952229	0.357086		2.14252
0.163588	0.952229	0.357086		2.26154
0.163588	0.952229	0.357086		2.26154
0.163588	1.07126	0.357086		2.26154
0.163588	1.07126	0.357086		2.26154
0.163588	1.07126	0.357086		2.26154
0.163588	1.07126	0.357086		2.26154
0.163588	1.07126	0.357086		2.38057
0.163588	1.07126	0.357086		2.38057
0.163588	1.07126	0.357086		2.4996
0.245383	1.19029	0.357086		2.4996
0.245383	1.19029	0.357086		2.4996
0.245383	1.19029	0.357086		2.61863
0.245383	1.19029	0.357086		2.61863
0.245383	1.19029	0.357086		2.61863
0.245383	1.19029	0.357086		2.61863
0.245383	1.19029	0.476115		2.61863
0.245383	1.19029	0.476115		2.61863
0.245383	1.19029	0.476115		2.73766
0.245383	1.30932	0.476115		2.73766
0.245383	1.30932	0.476115		2.73766
0.327177	1.30932	0.476115		2.85669
0.327177	1.30932	0.476115		2.85669
0.327177	1.42834	0.476115		2.85669
0.327177	1.42834	0.476115		2.85669
0.327177	1.42834	0.476115		2.97572
0.327177	1.42834	0.476115		2.97572
0.327177	1.42834	0.476115		2.97572
0.408971	1.42834	0.476115		3.09475
0.408971	1.42834	0.476115		3.09475
0.408971	1.54737	0.476115		3.21377
0.408971	1.54737	0.476115		3.21377
0.408971	1.54737	0.476115		3.21377
0.408971	1.54737	0.476115		3.21377
0.490765	1.54737	0.476115		3.21377
0.490765	1.54737	0.476115		3.3328
0.490765	1.54737	0.476115		3.45183
0.490765	1.54737	0.476115		3.57086
0.490765	1.6664	0.476115		3.57086
0.572559	1.78543	0.476115		3.57086
0.572559	1.78543	0.476115		3.68989
0.572559	1.78543	0.476115		3.68989
0.654354	1.78543	0.476115		3.92795
0.654354	1.90446	0.476115		4.04697
0.654354	2.02349	0.476115		4.04697
0.654354	2.14252	0.476115		4.166
0.654354	2.14252	0.476115		4.28503
0.654354	2.26154	0.476115		4.28503
0.736148	2.26154	0.476115		4.64212
0.736148	2.38057	0.476115		4.64212
0.736148	2.38057	0.476115		4.76115
0.817942	2.38057	0.476115		4.76115
0.817942	2.38057	0.476115		4.76115
0.817942	2.4996	0.595143		4.88018
0.899736	2.4996	0.595143		4.88018
0.899736	2.4996	0.595143		4.9992
0.899736	2.61863	0.595143		4.9992
0.899736	2.61863	0.595143		4.9992
0.98153	2.61863	0.595143		5.11823
0.98153	2.73766	0.595143		5.11823
0.98153	2.73766	0.595143		5.23726
0.98153	2.73766	0.595143		5.23726
1.06333	2.73766	0.595143		5.23726
1.06333	2.85669	0.595143		5.35629
1.06333	2.85669	0.595143		5.35629
1.14512	2.85669	0.595143		5.35629
1.30871	2.85669	0.595143		5.47532
1.3905	2.85669	0.595143		5.47532
1.3905	2.97572	0.595143		5.95143
1.63588	3.09475	0.595143		5.95143
1.63588	3.09475	0.595143		6.30852
1.71768	3.21377	0.595143		6.54658
2.12665	3.21377	0.595143		6.66561
2.20844	3.45183	0.595143		6.78463
2.20844	3.57086	0.595143		6.90366
2.29024	3.68989	0.595143		7.02269
2.94459	3.68989	0.595143		7.14172
3.02638	3.68989	0.595143		7.85589
3.27177	3.80892	0.595143		8.09395
3.68074	3.80892	0.595143		8.09395
3.68074	4.166	0.595143		8.45104
3.84433	4.28503	0.595143		8.57006
3.92612	4.28503	0.595143		9.16521
4.08971	4.28503	0.595143		10.1174
4.1715	4.28503	0.595143		13.5693
5.31662	4.28503	0.714172		14.0454
5.31662	4.52309	0.714172		14.8786
6.05277	4.52309	0.714172
6.95251	4.76115	0.714172
8.09763	4.88018	0.714172
8.4248	5.71338	0.714172
9.8153	5.95143	0.714172
10.3061	6.18949	0.714172
15.2137	6.30852	0.714172
21.7573	0	0.714172
	0	0.714172
	0	0.714172
	0	0.714172
	0	0.714172
	0	0.714172
	0	0.714172
	0	0.714172
	0	0.714172
	0	0.714172
	0	0.714172
	0	0.714172
	0	0.714172
	0	0.714172
	0	0.714172
	0	0.714172
	0	0.714172
	0	0.714172
	0	0.714172
	0	0.833201
	0	0.833201
	0	0.833201
	0	0.833201
	0	0.833201
	0	0.833201
	0	0.833201
	0	0.833201
	0	0.833201
	0	0.833201
	0	0.833201
	0	0.833201
	0	0.833201
	0	0.833201
	0	0.833201
	0	0.833201
	0	0.833201
	0	0.833201
	0	0.952229
	0	0.952229
	0	0.952229
	0	0.952229
	0	0.952229
	0	0.952229
	0	0.952229
	0	0.952229
	0	0.952229
	0	0.952229
	0	0.952229
	0	0.952229
	0	0.952229
	0	0.952229
	0	1.07126
	0	1.07126
	0	1.07126
	0	1.07126
	0	1.07126
	0	1.07126
	0	1.07126
	0	1.07126
	0	1.07126
	0	1.07126
	0	1.07126
	0	1.07126
	0	1.19029
	0	1.19029
	0	1.19029
	0	1.19029
	0	1.19029
	0	1.19029
	0.081794	1.19029
	0.081794	1.19029
	0.081794	1.19029
	0.081794	1.19029
	0.081794	1.19029
	0.081794	1.19029
	0.081794	1.19029
	0.081794	1.30932
	0.081794	1.30932
	0.081794	1.30932
	0.081794	1.30932
	0.081794	1.30932
	0.081794	1.30932
	0.163588	1.30932
	0.163588	1.30932
	0.163588	1.30932
	0.163588	1.30932
	0.163588	1.30932
	0.163588	1.30932
	0.163588	1.30932
	0.163588	1.42834
	0.163588	1.42834
	0.163588	1.42834
	0.163588	1.42834
	0.163588	1.42834
	0.163588	1.42834
	0.163588	1.42834
	0.163588	1.42834
	0.163588	1.54737
	0.163588	1.54737
	0.245383	1.54737
	0.245383	1.54737
	0.245383	1.54737
	0.245383	1.54737
	0.245383	1.54737
	0.245383	1.54737
	0.245383	1.54737
	0.245383	1.6664
	0.245383	1.6664
	0.245383	1.6664
	0.245383	1.6664
	0.245383	1.6664
	0.327177	1.78543
	0.327177	1.78543
	0.327177	1.78543
	0.327177	1.78543
	0.327177	1.78543
	0.408971	1.78543
	0.408971	1.78543
	0.408971	1.78543
	0.408971	1.78543
	0.408971	1.90446
	0.408971	1.90446
	0.490765	1.90446
	0.490765	1.90446
	0.490765	1.90446
	0.490765	1.90446
	0.490765	1.90446
	0.490765	1.90446
	0.490765	1.90446
	0.572559	2.02349
	0.572559	2.02349
	0.572559	2.02349
	0.572559	2.02349
	0.654354	2.02349
	0.654354	2.14252
	0.654354	2.14252
	0.654354	2.14252
	0.654354	2.14252
	0.654354	2.14252
	0.654354	2.14252
	0.736148	2.14252
	0.736148	2.26154
	0.736148	2.26154
	0.736148	2.26154
	0.817942	2.26154
	0.817942	2.26154
	0.817942	2.26154
	0.899736	2.26154
	0.899736	2.26154
	0.98153	2.38057
	0.98153	2.38057
	0.98153	2.38057
	1.06333	2.38057
	1.06333	2.38057
	1.14512	2.38057
	1.14512	2.38057
	1.14512	2.4996
	1.22691	2.4996
	1.22691	2.4996
	1.22691	2.61863
	1.30871	2.61863
	1.30871	2.61863
	1.30871	2.61863
	1.30871	2.61863
	1.30871	2.73766
	1.30871	2.73766
	1.30871	2.73766
	1.3905	2.73766
	1.3905	2.73766
	1.3905	2.85669
	1.55409	2.85669
	1.55409	2.85669
	1.55409	2.85669
	1.63588	2.85669
	1.63588	2.85669
	1.63588	2.97572
	1.63588	2.97572
	1.71768	2.97572
	1.88127	2.97572
	1.88127	3.09475
	1.96306	3.09475
	1.96306	3.09475
	2.04486	3.09475
	2.04486	3.09475
	2.04486	3.09475
	2.12665	3.09475
	2.12665	3.21377
	2.29024	3.21377
	2.37203	3.21377
	2.45383	3.21377
	2.45383	3.21377
	2.45383	3.21377
	2.53562	3.21377
	2.53562	3.3328
	2.53562	3.3328
	2.61741	3.45183
	2.69921	3.45183
	3.02638	3.57086
	3.02638	3.57086
	3.18997	3.68989
	3.18997	3.68989
	3.35356	3.80892
	3.43536	3.80892
	3.51715	3.80892
	3.59895	3.80892
	3.84433	3.80892
	4.00792	3.92795
	4.1715	4.04697
	4.82586	4.166
	4.90765	4.28503
	4.98945	4.28503
	5.23483	4.40406
	6.95251	4.40406
	8.01583	4.64212
	10.2243	4.64212
	11.0422	4.76115
	12.5963	4.76115
		4.88018
		4.9992
		4.9992
		5.47532
		5.59435
		5.71338
		5.8324
		6.42755
		7.14172
		7.14172
		7.85589
		9.28424
		9.76035
		0
		0
		0
		0
		0
		0
		0
		0
		0
		0
		0
		0
		0
		0
		0
		0
		0
		0
		0
		0
		0
		0
		0
		0
		0
		0
		0
		0
		0.081794
		0.081794
		0.081794
		0.081794
		0.163588
		0.163588
		0.163588
		0.163588
		0.163588
		0.163588
		0.163588
		0.245383
		0.327177
		0.327177
		0.327177
		0.408971
		0.572559
		0.736148
		0.817942
		0.899736
		1.14512
		1.63588
		1.79947
		2.04486
		2.12665
		2.20844
		2.45383
		3.27177
		3.43536
		3.43536
		3.51715
		3.51715
		3.51715
		3.51715
		3.76253
		3.92612
		4.1715
		4.2533
		4.2533
		4.33509
		4.58047
		4.90765
		4.98945
		5.23483
		5.39842
		5.80739
		5.80739
		6.05277
		7.11609
		7.36148
		7.52507
		8.09763
		12.1055
		0
		0
		0
		0
		0
		0
		0
		0
		0
		0.181569
		0.181569
		0.181569
		0.181569
		0.181569
		0.181569
		0.181569
		0.181569
		0.181569
		0.181569
		0.181569
		0.181569
		0.181569
		0.181569
		0.181569
		0.181569
		0.181569
		0.363137
		0.363137
		0.363137
		0.363137
		0.363137
		0.363137
		0.363137
		0.363137
		0.363137
		0.363137
		0.363137
		0.363137
		0.363137
		0.363137
		0.363137
		0.363137
		0.363137
		0.363137
		0.363137
		0.363137
		0.363137
		0.363137
		0.363137
		0.363137
		0.363137
		0.363137
		0.363137
		0.363137
		0.363137
		0.363137
		0.544706
		0.544706
		0.544706
		0.544706
		0.544706
		0.544706
		0.544706
		0.544706
		0.544706
		0.544706
		0.544706
		0.544706
		0.544706
		0.544706
		0.544706
		0.544706
		0.544706
		0.544706
		0.544706
		0.544706
		0.544706
		0.544706
		0.544706
		0.544706
		0.544706
		0.544706
		0.544706
		0.544706
		0.544706
		0.726274
		0.726274
		0.726274
		0.726274
		0.726274
		0.726274
		0.726274
		0.726274
		0.726274
		0.726274
		0.726274
		0.726274
		0.726274
		0.726274
		0.726274
		0.726274
		0.726274
		0.726274
		0.726274
		0.726274
		0.726274
		0.726274
		0.726274
		0.726274
		0.726274
		0.726274
		0.726274
		0.726274
		0.726274
		0.726274
		0.907843
		0.907843
		0.907843
		0.907843
		0.907843
		0.907843
		0.907843
		0.907843
		0.907843
		0.907843
		0.907843
		0.907843
		0.907843
		0.907843
		0.907843
		0.907843
		0.907843
		0.907843
		0.907843
		0.907843
		0.907843
		0.907843
		0.907843
		0.907843
		0.907843
		0.907843
		0.907843
		0.907843
		0.907843
		0.907843
		0.907843
		0.907843
		1.08941
		1.08941
		1.08941
		1.08941
		1.08941
		1.08941
		1.08941
		1.08941
		1.08941
		1.08941
		1.08941
		1.08941
		1.08941
		1.08941
		1.08941
		1.08941
		1.08941
		1.08941
		1.08941
		1.08941
		1.08941
		1.08941
		1.08941
		1.08941
		1.08941
		1.08941
		1.08941
		1.08941
		1.08941
		1.08941
		1.08941
		1.08941
		1.08941
		1.08941
		1.08941
		1.08941
		1.08941
		1.08941
		1.08941
		1.08941
		1.08941
		1.08941
		1.08941
		1.27098
		1.27098
		1.27098
		1.27098
		1.27098
		1.27098
		1.27098
		1.27098
		1.27098
		1.27098
		1.27098
		1.27098
		1.27098
		1.27098
		1.27098
		1.27098
		1.27098
		1.27098
		1.27098
		1.27098
		1.27098
		1.27098
		1.27098
		1.27098
		1.27098
		1.27098
		1.27098
		1.45255
		1.45255
		1.45255
		1.45255
		1.45255
		1.45255
		1.45255
		1.45255
		1.45255
		1.45255
		1.45255
		1.45255
		1.45255
		1.45255
		1.45255
		1.45255
		1.45255
		1.45255
		1.45255
		1.45255
		1.45255
		1.45255
		1.45255
		1.63412
		1.63412
		1.63412
		1.63412
		1.63412
		1.63412
		1.63412
		1.63412
		1.63412
		1.63412
		1.63412
		1.63412
		1.63412
		1.63412
		1.63412
		1.63412
		1.63412
		1.63412
		1.63412
		1.63412
		1.63412
		1.63412
		1.63412
		1.63412
		1.63412
		1.63412
		1.63412
		1.63412
		1.63412
		1.81568
		1.81568
		1.81568
		1.81568
		1.81568
		1.81568
		1.81568
		1.81568
		1.81568
		1.81568
		1.81568
		1.81568
		1.81568
		1.81568
		1.81568
		1.81568
		1.81568
		1.81568
		1.81568
		1.81568
		1.81568
		1.81568
		1.99725
		1.99725
		1.99725
		1.99725
		1.99725
		1.99725
		1.99725
		1.99725
		1.99725
		1.99725
		1.99725
		1.99725
		1.99725
		1.99725
		2.17882
		2.17882
		2.17882
		2.17882
		2.17882
		2.17882
		2.17882
		2.17882
		2.17882
		2.17882
		2.17882
		2.17882
		2.17882
		2.17882
		2.17882
		2.17882
		2.17882
		2.17882
		2.17882
		2.17882
		2.17882
		2.17882
		2.17882
		2.17882
		2.17882
		2.17882
		2.36039
		2.36039
		2.36039
		2.36039
		2.36039
		2.36039
		2.36039
		2.36039
		2.36039
		2.36039
		2.36039
		2.36039
		2.36039
		2.36039
		2.36039
		2.54196
		2.54196
		2.54196
		2.54196
		2.54196
		2.54196
		2.54196
		2.54196
		2.54196
		2.54196
		2.54196
		2.54196
		2.54196
		2.54196
		2.54196
		2.54196
		2.54196
		2.54196
		2.54196
		2.54196
		2.54196
		2.72353
		2.72353
		2.72353
		2.72353
		2.72353
		2.72353
		2.72353
		2.9051
		2.9051
		2.9051
		2.9051
		2.9051
		2.9051
		2.9051
		2.9051
		2.9051
		2.9051
		2.9051
		3.08666
		3.08666
		3.08666
		3.08666
		3.08666
		3.08666
		3.08666
		3.08666
		3.08666
		3.26823
		3.26823
		3.26823
		3.26823
		3.26823
		3.26823
		3.26823
		3.26823
		3.26823
		3.4498
		3.4498
		3.63137
		3.63137
		3.63137
		3.63137
		3.63137
		3.63137
		3.63137
		3.63137
		3.81294
		3.81294
		3.99451
		3.99451
		3.99451
		3.99451
		3.99451
		3.99451
		3.99451
		4.17608
		4.17608
		4.17608
		4.17608
		4.35764
		4.35764
		4.35764
		4.53921
		4.53921
		4.53921
		4.53921
		4.53921
		4.53921
		4.53921
		4.72078
		4.72078
		4.72078
		4.72078
		4.90235
		4.90235
		4.90235
		4.90235
		4.90235
		4.90235
		5.08392
		5.08392
		5.26549
		5.26549
		5.44705
		5.44705
		5.62862
		5.62862
		5.81019
		5.81019
		6.17333
		6.17333
		6.17333
		6.17333
		6.17333
		6.3549
		6.3549
		6.71804
		6.71804
		6.8996
		7.08117
		7.08117
		7.80745
		7.80745
		7.80745
		7.80745
		7.80745
		8.17058
		8.35215
		8.53372
		9.07842
		9.25999
		9.44156
		9.44156
		9.44156
		9.98627
		10.1678
		10.3494
		10.531
		10.531
		10.531
		10.7125
		11.2573
		11.4388
		12.3467
		12.5282
		12.5282
		12.7098
		12.8914
		13.2545
		14.5255
		15.2517
		15.6149
		15.7965
		16.8859
		17.7937
		17.9753
		18.52
		20.8804
		21.2435
		22.8776
		27.4168
