# Supplementary material for: Nucleophagy removes cytotoxic trapped PARP1
Source: Nat Cell Biol. 2026 Jun 2;28(6):1219–34. doi: 10.1038/s41556-026-01961-5 (PMC13278974; doi:10.1038/s41556-026-01961-5)
Supplement: Supplementary file 14 — Statistical Source Data. [file 41556_2026_1961_MOESM14_ESM.xlsx]

## Sheet: Fig 5B
TEX264 signal in GFP precipitate
	utd	Tala + MMS			Unpaired t-test
#1	1	1.37068			Table Analyzed	3 repeats
#2	1	1.46481
#3	1	1.17506			Column B	TM
					vs.	vs.
					Column A	utd
					Unpaired t test
					P value	0.0169
					P value summary	*
					Significantly different (P < 0.05)?	Yes
					One- or two-tailed P value?	Two-tailed
					t	df	t=3.947	df=4
					How big is the difference?
					Mean of column A	1
					Mean of column B	1.337
					Difference between means (B - A) ± SEM	0.3368 ± 0.08534
					95% confidence interval	0.09992 to 0.5738
					R squared (eta squared)	0.7957
					F test to compare variances
					F	DFn	Dfd	Infinity	2	2
					P value	<0.0001
					P value summary	****
					Significantly different (P < 0.05)?	Yes
					Data analyzed
					Sample size	column A	3
					Sample size	column B	3

## Sheet: Fig 5C
p97 signal in chromatin										Paired t-test
	siLUC Untreated	siLUC Tala + MMS	siTEX264 Tala + MMS							Table Analyzed	p97 level norm to TM
#1	0.477748	1	0.377517
#2	0.86842	1	0.103943							Column C	Data Set-C
#3	0.437948	1	0.300469							vs.	vs.
										Column B	Data Set-B
										Paired t test
										P value	0.0119
										P value summary	*
										Significantly different (P < 0.05)?	Yes
										One- or two-tailed P value?	Two-tailed
										t	df	t=9.078	df=2
p97 signal in GFP precipitate					Paired t-test					Number of pairs	3
	siLUC Untreated	siLUC Tala + MMS	siTEX264 Tala + MMS		Table Analyzed	p97 level norm to TM
#1	0.287495	1	0.652785							How big is the difference?
#2	0.743364	1	0.835609		Column C	Data Set-C				Mean of differences (C - B)	-0.7394
#3	0.114006	1	0.64093		vs.	vs.				SD of differences	0.1411
					Column B	Data Set-B				SEM of differences	0.08145
										95% confidence interval	-1.090 to -0.3889
					Paired t test					R squared (partial eta squared)	0.9763
					P value	0.044
					P value summary	*		df=2		How effective was the pairing?
					Significantly different (P < 0.05)?	Yes				Correlation coefficient (r)	Horizontal line
					One- or two-tailed P value?	Two-tailed				P value (one tailed)
					t	df	t=4.606			P value summary
					Number of pairs	3				Was the pairing significantly effective?
					How big is the difference?
					Mean of differences (C - B)	-0.2902
					SD of differences	0.1091
					SEM of differences	0.06301
					95% confidence interval	-0.5613 to -0.01911
					R squared (partial eta squared)	0.9138
					How effective was the pairing?
					Correlation coefficient (r)	Horizontal line
					P value (one tailed)
					P value summary
					Was the pairing significantly effective?

## Sheet: Fig 5G
Number of PLA foci in total cell				Number of PLA foci in nucleus				Number of PLA foci in cytosol
EV-V5 utd	TEX264-V5 utd	TEX264-V4 Tala		EV-V5 utd	TEX264-V5 utd	TEX264-V4 Tala		EV-V5 utd	TEX264-V5 utd	TEX264-V4 Tala			Ordinary one-way ANOVA. Multiple comparisons.
0	98	68		0	68	54		0	30	14			Number of families	1
0	95	63		0	81	53		0	14	10			Number of comparisons per family	1
0	143	86		0	116	47		0	27	39			Alpha	0.05
0	66	141		0	33	67		0	33	74
0	55	328		0	36	158		0	19	170			Šídák's multiple comparisons test	Mean Diff.	95.00% CI of diff.	Below threshold?	Summary	Adjusted P Value
0	16	170		0	16	103		0	0	67			TEX utd vs. TEX Tala	-23.38	-29.45 to -17.32	Yes	****	<0.0001	B-C
0	46	52		0	28	49		0	18	3
0	96	52		0	73	41		0	23	11			Test details	Mean 1	Mean 2	Mean Diff.	SE of diff.	n1	n2	t	DF
0	124	202		0	82	113		0	42	89			TEX utd vs. TEX Tala	69.61	92.99	-23.38	3.091	404	468	7.565	1394
0	84	216		0	55	136		0	29	80
0	28	258		0	28	139		0	0	119
0	126	117		0	84	86		0	42	31			Ordinary one-way ANOVA. Multiple comparisons.
0	84	85		0	75	61		0	9	24			Number of families	1
0	73	100		0	44	67		0	29	33			Number of comparisons per family	1
0	74	192		0	50	83		0	24	109			Alpha	0.05
0	35	38		0	24	32		0	11	6
0	69	37		0	56	30		0	13	7			Šídák's multiple comparisons test	Mean Diff.	95.00% CI of diff.	Below threshold?	Summary	Adjusted P Value
0	56	103		0	54	96		0	2	7			TEX utd vs. TEX Tala	-9.145	-13.43 to -4.865	Yes	****	<0.0001	B-C
0	108	102		0	91	88		0	17	14
0	83	103		0	70	89		0	13	14			Test details	Mean 1	Mean 2	Mean Diff.	SE of diff.	n1	n2	t	DF
0	105	78		0	78	53		0	27	25			TEX utd vs. TEX Tala	54.74	63.88	-9.145	2.182	406	464	4.191	1431
0	24	86		0	24	66		0	0	20
0	158	96		0	130	75		0	28	21
0	48	83		0	47	78		0	1	5			Ordinary one-way ANOVA. Multiple comparisons.
1	66	95		0	40	54		1	26	41			Number of families	1
0	32	136		0	29	98		0	3	38			Number of comparisons per family	1
0	66	54		0	53	28		0	13	26			Alpha	0.05
0	29	137		0	29	69		0	0	68
0	53	117		0	38	78		0	15	39			Šídák's multiple comparisons test	Mean Diff.	95.00% CI of diff.	Below threshold?	Summary	Adjusted P Value
0	144	61		0	76	55		0	68	6			TEX utd vs. TEX Tala	-10.67	-12.38 to -8.963	Yes	****	<0.0001	B-C
0	63	94		0	22	62		0	41	32
0	73	71		0	52	43		0	21	28			Test details	Mean 1	Mean 2	Mean Diff.	SE of diff.	n1	n2	t	DF
0	43	92		0	36	74		0	7	18			TEX utd vs. TEX Tala	12.1	22.77	-10.67	0.8704	370	444	12.26	1347
0	41	99		0	40	68		0	1	31
0	55	187		0	42	105		0	13	82
0	42	109		0	28	69		0	14	40
0	44	84		0	35	64		0	9	20
0	67	306		0	55	130		0	12	176
0	100	120		0	73	106		0	27	14
0	29	130		0	26	72		0	3	58
0	25	180		0	17	90		0	8	90
0	79	84		0	75	71		0	4	13
0	61	82		0	61	41		0	0	41
0	86	193		0	78	126		0	8	67
0	32	147		0	32	78		0	0	69
0	123	233		0	68	123		0	55	110
0	98	73		0	72	55		0	26	18
0	92	159		0	62	79		0	30	80
0	100	83		0	63	35		0	37	48
0	0	95		0	0	38		0	0	57
0	25	89		0	21	57		0	4	32
0	39	104		0	26	61		0	13	43
0	45	126		0	44	68		0	1	58
0	34	189		0	22	114		0	12	75
0	34	77		0	30	55		0	4	22
0	80	27		0	59	22		0	21	5
0	109	101		0	95	64		0	14	37
0	84	107		0	67	92		0	17	15
0	92	65		0	75	41		0	17	24
0	97	89		0	68	60		0	29	29
0	53	87		0	49	52		0	4	35
0	100	11		0	79	11		0	21	0
0	99	11		0	79	9		0	20	2
0	90	86		0	70	76		0	20	10
0	48	158		0	45	111		0	3	47
0	108	139		0	100	95		0	8	44
0	0	127		0	0	78		0	0	49
0	127	128		0	98	66		0	29	62
0	138	119		0	96	98		0	42	21
0	51	62		0	35	58		0	16	4
0	141	49		0	67	40		0	74	9
0	294	47		0	164	45		0	130	2
0	110	181		0	95	116		0	15	65
0	91	148		0	61	89		0	30	59
0	109	82		0	75	56		0	34	26
0	132	109		0	86	65		0	46	44
0	123	103		0	77	66		0	46	37
0	77	146		0	56	100		0	21	46
0	18	175		0	16	102		0	2	73
0	81	84		0	74	39		0	7	45
0	80	79		0	46	34		0	34	45
0	93	125		0	86	110		0	7	15
0	70	82		0	59	45		0	11	37
0	102	28		0	64	10		0	38	18
0	116	102		0	91	61		0	25	41
0	49	147		0	42	87		0	7	60
0	19	224		0	19	150		0	0	74
0	98	96		0	56	50		0	42	46
0	0	179		0	0	99		0	0	80
0	6	123		0	6	80		0	0	43
0	77	58		0	71	34		0	6	24
0	103	145		0	69	85		0	34	60
0	72	302		0	66	184		0	6	118
0	45	216		0	20	105		0	25	111
0	27	136		0	27	49		0	0	87
0	18	109		0	18	64		0	0	45
0	84	197		0	76	116		0	8	81
0	158	147		0	149	79		0	9	68
0	23	122		0	22	63		0	1	59
0	12	145		0	11	89		0	1	56
0		63		0		35		0		28
0		113		0		72		0		41
0		132		0		53		0		79
0		125		0		58		0		67
0		126		0		57		0		69
0		109		0		52		0		57
0		152		0		79		0		73
0		75		0		42		0		33
0		271		0		91		0		180
0		67		0		36		0		31
0		358		0		178		0		180
0		134		0		48		0		86
0		110		0		70		0		40
0		103		0		65		0		38
0		145		0		87		0		58
0		55		0		34		0		21
0		101		0		64		0		37
0		79		0		56		0		23
0		261		0		181		0		80
0		207		0		97		0		110
		93				63				30
		142				87				55
		26				15				11
		64				46				18
		66				57				9
		50				39				11
		65				54				11
		72				62				10
		64				50				14
		149				104				45
		57				39				18
		54				50				4
0	100	75		0	70	49		0	30	26
0	37	170		0	29	87		0	8	83
0	55	6		0	44	2		0	11	4
0	0	46		0	0	25		0	0	21
0	64	175		0	61	103		0	3	72
0	32	91		0	32	58		0	0	33
0	26	76		0	26	54		0	0	22
0	0	209		0	0	123		0	0	86
0	38	276		0	29	103		0	9	173
0	43	150		0	40	89		0	3	61
0	29	10		0	27	4		0	2	6
0	26	107		0	16	73		0	10	34
0	55	123		0	49	82		0	6	41
0	40	43		0	33	24		0	7	19
0	1	115		0	1	77		0	0	38
0	29	208		0	26	120		0	3	88
0	59	7		0	52	2		0	7	5
0	35	27		0	34	22		0	1	5
0	26	134		0	26	71		0	0	63
0	79	16		0	67	9		0	12	7
0	63	107		0	43	57		0	20	50
0	77	102		0	62	45		0	15	57
0	41	58		0	29	47		0	12	11
0	76	195		0	43	91		0	33	104
0	4	54		0	3	45		0	1	9
0	12	56		0	11	31		0	1	25
0	6	99		0	5	69		0	1	30
0	6	155		0	4	113		0	2	42
0	76	68		0	69	56		0	7	12
0	38	68		0	27	45		0	11	23
0	48	54		0	34	36		0	14	18
0	8	64		0	6	63		0	2	1
0	1	69		0	0	12		0	1	57
0	23	84		0	13	62		0	10	22
0	39	44		0	17	23		0	22	21
0	8	0		0	8	0		0	0	0
0	14	71		0	13	59		0	1	12
0	11	98		0	11	50		0	0	48
0	0	70		0	0	59		0	0	11
0	5	107		0	5	87		0	0	20
0	25	88		0	20	62		0	5	26
0	34	3		0	30	1		0	4	2
0	15	67		0	11	52		0	4	15
0	43	96		0	41	68		0	2	28
0	24	64		0	23	52		0	1	12
0	10	6		0	9	6		0	1	0
0	42	13		0	36	6		0	6	7
0	55	186		0	39	118		0	16	68
0	10	18		0	5	15		0	5	3
0	29	27		0	21	26		0	8	1
0	55	78		0	39	58		0	16	20
0	0	92		0	0	74		0	0	18
0	36	5		0	34	2		0	2	3
0	60	152		0	34	97		0	26	55
0	35	107		0	30	73		0	5	34
0	7	11		0	6	7		0	1	4
0	21	134		0	18	82		0	3	52
0	6	95		0	6	54		0	0	41
0	28	133		0	22	78		0	6	55
0	24	120		0	21	73		0	3	47
0	0	64		0	0	41		0	0	23
0	158	85		0	101	68		0	57	17
0	2	342		0	1	123		0	1	219
0	22	21		0	17	5		0	5	16
0	70	34		0	63	24		0	7	10
0	7	83		0	0	56		0	7	27
0	52	114		0	33	69		0	19	45
0	14	105		0	10	62		0	4	43
0	48	57		0	37	46		0	11	11
0	89	213		0	71	133		0	18	80
0	122	0		0	78	0		0	44	0
0	20	37		0	19	28		0	1	9
0	11	54		0	10	35		0	1	19
0	26	0		0	20	0		0	6	0
0	35	6		0	17	2		0	18	4
0	63	50		0	45	27		0	18	23
0	183	62		0	104	37		0	79	25
0	50	53		0	50	33		0	0	20
0	1	148		0	1	88		0	0	60
0	66	31		0	56	27		0	10	4
0	13	84		0	13	60		0	0	24
0	29	21		0	28	17		0	1	4
0	39	24		0	31	22		0	8	2
0	77	123		0	54	87		0	23	36
0	18	5		0	18	5		0	0	0
0	95	1		0	73	0		0	22	1
0	28	53		0	27	36		0	1	17
0	26	1		0	22	0		0	4	1
0	11	77		0	10	69		0	1	8
0	69	103		0	66	77		0	3	26
0	53	71		0	47	52		0	6	19
0	98	60		0	55	44		0	43	16
0	46	35		0	32	33		0	14	2
0	23	117		0	19	65		0	4	52
0	73	58		0	66	38		0	7	20
0	125	25		0	66	18		0	59	7
0	20	42		0	16	33		0	4	9
0	76	21		0	48	18		0	28	3
0	54	37		0	42	35		0	12	2
0	22	96		0	16	65		0	6	31
0	92	155		0	76	96		0	16	59
0	91	29		0	63	24		0	28	5
0	33	24		0	29	17		0	4	7
0	49	1		0	28	1		0	21	0
0	1	50		0	1	38		0	0	12
0	91	46		0	55	39		0	36	7
0	58	37		0	42	33		0	16	4
0	19	52		0	18	36		0	1	16
0	0	71		0	0	52		0	0	19
0	113	9		0	88	7		0	25	2
0	57	69		0	50	43		0	7	26
0	89	70		0	82	58		0	7	12
0	7	105		0	6	65		0	1	40
0	88	98		0	64	59		0	24	39
0	16	358		0	12	246		0	4	112
0	62	25		0	49	25		0	13	0
0	68	278		0	41	123		0	27	155
0	60	30		0	23	30		0	37	0
0	3	41		0	3	22		0	0	19
0	51	52		0	33	31		0	18	21
0	36	88		0	30	54		0	6	34
0	86	96		0	62	49		0	24	47
1	76	112		1	64	79		0	12	33
0	149	102		0	102	68		0	47	34
0	43	116		0	41	72		0	2	44
0	100	49		0	75	24		0	25	25
1	42	59		1	37	33		0	5	26
0	27	118		0	27	81		0	0	37
0	41	28		0	33	24		0	8	4
0	10	13		0	8	2		0	2	11
0	8	51		0	7	39		0	1	12
0	24	95		0	24	67		0	0	28
0	35	68		0	17	58		0	18	10
0	56	94		0	42	54		0	14	40
0	21	293		0	19	111		0	2	182
0	41	91		0	33	32		0	8	59
0	37	87		0	25	48		0	12	39
0	74	41		0	48	26		0	26	15
0	82	21		0	47	12		0	35	9
0	21	81		0	16	49		0	5	32
0	44	120		0	40	47		0	4	73
		100				51				49
		145				77				68
		104				84				20
		30				20				10
		54				42				12
		46				29				17
		180				92				88
		14				7				7
		46				21				25
		29				22				7
		62				45				17
		74				27				47
		17				5				12
		15				15				0
0	184	1		0	125	1		0	59	0
0	117	0		0	93	0		0	24	0
0	52	0		0	47	0		0	5	0
0	398	59		0	270	58		0	128	1
0	30	0		0	26	0		0	4	0
0	111	22		0	87	22		0	24	0
0	112	15		0	93	15		0	19	0
0	190	1		0	164	1		0	26	0
3	8	29		3	7	29		0	1	0
0	28	12		0	24	12		0	4	0
0	20	145		0	19	120		0	1	25
0	103	320		0	91	272		0	12	48
2	96	590		0	82	528		2	14	62
0	105	83		0	86	73		0	19	10
2	144	84		0	110	69		2	34	15
0	70	186		0	57	122		0	13	64
0	193	205		0	154	185		0	39	20
0	122	69		0	95	58		0	27	11
0	76	127		0	65	110		0	11	17
0	122	31		0	102	28		0	20	3
0	3	126		0	1	108		0	2	18
2	227	101		0	154	80		2	73	21
0	118	413		0	87	273		0	31	140
0	92	181		0	69	122		0	23	59
0	47	120		0	34	93		0	13	27
1	95	149		0	68	146		1	27	3
0	91	140		0	79	119		0	12	21
0	175	70		0	135	60		0	40	10
0	1	0		0	0	0		0	1	0
0	175	153		0	134	124		0	41	29
0	10	80		0	2	54		0	8	26
2	115	254		0	111	213		2	4	41
0	235	303		0	172	201		0	63	102
0	102	240		0	85	154		0	17	86
0	141	229		0	108	179		0	33	50
0	5	228		0	4	194		0	1	34
0	223	242		0	178	217		0	45	25
1	46	38		0	35	25		1	11	13
0	154	164		0	117	101		0	37	63
0	198	177		0	168	153		0	30	24
2	88	2		0	72	2		2	16	0
0	237	215		0	190	179		0	47	36
1	129	252		1	95	205		0	34	47
5	159	73		0	114	69		5	45	4
2	154	60		0	104	52		2	50	8
0	61	165		0	37	147		0	24	18
0	197	62		0	150	58		0	47	4
0	145	112		0	112	108		0	33	4
0	167	152		0	120	139		0	47	13
0	319	77		0	228	63		0	91	14
0	50	152		0	40	145		0	10	7
0	37	54		0	32	42		0	5	12
0	152	46		0	123	41		0	29	5
0	58	109		0	48	88		0	10	21
0	145	57		0	124	36		0	21	21
7	26	168		6	22	142		1	4	26
2	128	244		0	119	215		2	9	29
0	165	86		0	113	74		0	52	12
0	109	61		0	92	54		0	17	7
0	181	90		0	144	74		0	37	16
1	115	55		0	100	52		1	15	3
0	100	53		0	84	48		0	16	5
2	56	0		2	44	0		0	12	0
0	48	26		0	31	17		0	17	9
12	105	92		0	91	83		12	14	9
1	50	188		1	39	165		0	11	23
1	115	184		0	104	174		1	11	10
0	95	174		0	81	154		0	14	20
1	157	168		0	150	137		1	7	31
0	57	93		0	55	88		0	2	5
0	66	216		0	65	197		0	1	19
1	73	152		0	58	134		1	15	18
4	192	211		0	171	180		4	21	31
0	123	104		0	83	86		0	40	18
0	181	196		0	128	175		0	53	21
0	207	191		0	157	160		0	50	31
0	96	43		0	71	37		0	25	6
0	213	162		0	145	128		0	68	34
0	91	83		0	76	63		0	15	20
0	85	73		0	76	68		0	9	5
0	149	60		0	126	50		0	23	10
0	112	53		0	76	48		0	36	5
0	70	96		0	62	88		0	8	8
0	177	97		0	130	80		0	47	17
0	194	248		0	148	223		0	46	25
6	133	429		0	110	279		6	23	150
3	147	151		0	115	143		3	32	8
26	195	73		10	158	57		16	37	16
0	153	154		0	106	136		0	47	18
0	78	80		0	62	71		0	16	9
0	175	33		0	143	29		0	32	4
0	203	147		0	160	127		0	43	20
0	283	403		0	169	342		0	114	61
0	145	156		0	99	119		0	46	37
5	99	146		3	76	128		2	23	18
4	155	250		0	113	208		4	42	42
2	165	139		0	131	115		2	34	24
0	90	244		0	74	164		0	16	80
0	117	10		0	86	8		0	31	2
0	21	231		0	19	188		0	2	43
0	154	269		0	137	235		0	17	34
3	30	94		3	25	87		0	5	7
0		91		0		67		0		24
0		239		0		217		0		22
0		107		0		97		0		10
3		250		1		203		2		47
0		86		0		78		0		8
0		215		0		190		0		25
0		241		0		198		0		43
0		33		0		26		0		7
0		261		0		198		0		63
0		154		0		119		0		35
0		200		0		141		0		59
0		130		0		107		0		23
0		170		0		146		0		24
0		109		0		93		0		16
0		60		0		49		0		11
0		41		0		29		0		12
0				0				0
0				0				0
0				0				0
2				0				2
0				0				0
0				0				0
0				0				0
0				0				0
0				0				0
0				0				0
0				0				0
0				0				0
0				0				0
0				0				0
0				0				0
0				0				0
0				0				0
0				0				0
0				0				0
0				0				0
0				0				0
0				0				0
0				0				0
0				0				0
0				0				0
0				0				0
0				0				0
0				0				0
0				0				0
0				0				0
0				0				0
0				0				0
0				0				0
0				0				0
0				0				0
0				0				0
0				0				0
0				0				0
0				0				0
0				0				0
0				0				0
0				0				0
0				0				0
0				0				0
0				0				0
0				0				0
0				0				0
0				0				0
0				0				0
8				0				8
1				1				0
0				0				0
0				0				0
0				0				0
0				0				0
0				0				0
0				0				0
0				0				0
0				0				0
1				0				1
0				0				0
0				0				0
1				0				1
16				2				14
8				0				8
0				0				0
0				0				0
0				0				0
30				0				30
0				0				0
0				0				0
0				0				0
0				0				0
0				0				0
2				1				1
0				0				0
5				0				5
0				0				0
0				0				0
0				0				0
0				0				0
0				0				0
9				0				9
0				0				0
14				4				10
0				0				0
55				47				8
0				0				0
0				0				0
0				0				0
0				0				0
0				0				0
0				0				0
0				0				0
0				0				0
0				0				0
0				0				0
3				3				0
36				24				12
25				0				25
0				0				0
0				0				0
55				30				25
1				1				0
0				0				0
0				0				0
0				0				0
0				0				0
0				0				0
1				0				1
0				0				0
0				0				0
0				0				0
0				0				0
0				0				0
0				0				0
0				0				0
7				0				7
0				0				0
0				0				0
0				0				0
6				0				6
0				0				0
7				1				6
0				0				0
0				0				0
0				0				0
22				4				18
3				1				2
0				0				0
0				0				0
0				0				0
0				0				0
0				0				0
0				0				0
0				0				0
2				0				2
0				0				0
8				4				4
1				0				1
27				18				9
2				0				2
1				0				1
2				0				2
1				1				0
0				0				0
0				0				0
0				0				0
0				0				0
0				0				0
0				0				0
6				0				6
0				0				0
0				0				0
0				0				0
0	56	65		0	49	48		0	7	17
0	87	116		0	74	84		0	13	32
0	44	95		0	39	81		0	5	14
0	14	22		0	13	17		0	1	5
0	48	39		0	33	33		0	15	6
0	61	59		0	54	51		0	7	8
0	11	61		0	8	41		0	3	20
0	58	55		0	43	34		0	15	21
0	48	50		0	43	41		0	5	9
0	83	57		0	74	46		0	9	11
0	68	37		0	62	36		0	6	1
0	15	45		0	9	39		0	6	6
0	4	48		0	3	42		0	1	6
0	88	95		0	77	82		0	11	13
0	122	68		0	100	61		0	22	7
0	54	85		0	44	70		0	10	15
0	40	55		0	39	49		0	1	6
0	104	59		0	66	50		0	38	9
0	101	51		0	74	23		0	27	28
0	14	33		0	7	25		0	7	8
0	43	45		0	43	24		0	0	21
0	40	27		0	37	26		0	3	1
0	75	30		0	60	30		0	15	0
0	81	32		0	76	29		0	5	3
0	115	43		0	82	34		0	33	9
0	68	47		0	53	27		0	15	20
0	19	57		0	16	53		0	3	4
0	44	43		0	36	42		0	8	1
0	79	45		0	65	34		0	14	11
0	52	57		0	36	43		0	16	14
0	68	54		0	60	33		0	8	21
0	39	62		0	37	48		0	2	14
0	101	60		0	85	46		0	16	14
0	33	108		0	27	96		0	6	12
0	52	57		0	43	54		0	9	3
0	53	13		0	44	7		0	9	6
0	53	27		0	52	25		0	1	2
0	6	74		0	5	62		0	1	12
0	35	99		0	29	88		0	6	11
0	45	103		0	39	86		0	6	17
0	32	68		0	31	57		0	1	11
0	102	51		0	79	36		0	23	15
0	23	144		0	16	105		0	7	39
0	43	27		0	34	23		0	9	4
0	27	43		0	15	35		0	12	8
0	61	45		0	52	44		0	9	1
0	129	113		0	121	89		0	8	24
0	8	38		0	8	34		0	0	4
0	50	30		0	36	16		0	14	14
0	86	30		0	72	12		0	14	18
0	86	17		0	63	15		0	23	2
0	44	79		0	37	77		0	7	2
0	42	20		0	32	15		0	10	5
0	33	15		0	30	14		0	3	1
0	41	80		0	27	72		0	14	8
0	41	81		0	34	76		0	7	5
	1	30			0	18			1	12
	50	57			40	44			10	13
	14	38			13	32			1	6
	62	54			52	41			10	13
	109	23			75	17			34	6
	6	45			6	45			0	0
	8	70			7	42			1	28
	97	51			83	40			14	11
	47	47			47	40			0	7
		69				56				13
		67				52				15
		117				102				15
		33				28				5
		84				67				17
		78				58				20
		76				67				9
		52				34				18
		60				47				13
		38				31				7

## Sheet: Fig 5I
PARP1 signal normalised to HA then against ctrl TM+BAF
EXP	WT Tala + MMS + Baf	KO Tala + MMS + Baf	KO+WT Tala + MMS + Baf	KO + SHP Tala + MMS + Baf	KO + LIR Tala + MMS + Baf				Ordinary one-way ANOVA. Multiple comparisons.
#1	1	0.198227	0.788538	0.0248214	0.380003				Number of families	1
#2	1	0.454616	1.45044	0.447278	0.224711				Number of comparisons per family	3
#3	1		1.62237	0.315017	0.0268184				Alpha	0.05
									Dunnett's multiple comparisons test	Mean Diff.	95.00% CI of diff.	Below threshold?	Summary	Adjusted P Value	A-?
									WT TM+Baf vs. KO+WT TM+Baf	-0.2871	-0.9001 to 0.3259	No	ns	0.4383	C	KO+WT TM+Baf
									WT TM+Baf vs. KO+SHP TM+Baf	0.7376	0.1246 to 1.351	Yes	*	0.0213	D	KO+SHP TM+Baf
									WT TM+Baf vs. KO+LIR TM+Baf	0.7895	0.1765 to 1.402	Yes	*	0.015	E	KO+LIR TM+Baf
									Test details	Mean 1	Mean 2	Mean Diff.	SE of diff.	n1	n2	q	DF
									WT TM+Baf vs. KO+WT TM+Baf	1	1.287	-0.2871	0.2129	3	3	1.349	8
									WT TM+Baf vs. KO+SHP TM+Baf	1	0.2624	0.7376	0.2129	3	3	3.465	8
									WT TM+Baf vs. KO+LIR TM+Baf	1	0.2105	0.7895	0.2129	3	3	3.709	8

## Sheet: Fig 5J
	Colony count normalised to untreated to get surviving fraction
Tala (nM)	CAL51 WT						CAL51 TEX264-/-						CAL51 TEX264-/- +TEX-WT						CAL51 TEX264-/- +TEX-LIR*						CAL51 TEX264-/- +TEX-SHP*
	#1a	#1b	#1c	#2a	#2b	#2c	#1a	#1b	#1c	#2a	#2b	#2c	#1a	#1b	#1c	#2a	#2b	#2c	#1a	#1b	#1c	#2a	#2b	#2c	#1a	#1b	#1c	#2a	#2b	#2c			Two-way ANOVA. Multiple comparisons.
0	0.98503	1.02695	0.988024	1.06344	1.00906	0.927492	1.05831	0.912536	1.02915	1.04859	0.928683	1.02273	1.00591	0.974889	1.0192	0.732057	1.07656	1.19139	0.627907	1.13953	1.23256	0.968581	1.08559	0.945829	1.06322	0.918967	1.01781	1.06919	0.960579	0.970233			Compare column means (main column effect)
10	0.853293	0.89521	0.853293	0.942598	0.966767	0.945619	0.626822	0.650146	0.644315	0.90047	0.945141	0.895768	0.990399	1.08789	0.99483	0.936603	0.929426	0.954545	1.51163	1	0.883721	0.851571	0.737811	0.744312	0.555654	0.657168	0.593054	0.760257	0.839903	0.704747
25	0.802395	0.775449	0.817365	0.984894	0.993958	0.936556	0.294461	0.419825	0.3207	0.670063	0.724138	0.780564	0.753323	0.830871	0.782127	0.940191	1.22368	0.94378	0.651163	0.674419	0.930233	0.71831	0.643554	0.646804	0.323241	0.424755	0.398041	0.516492	0.692679	0.654063			Number of families	1
50	0.628743	0.691617	0.592814	0.936556	0.930514	0.740181	0.174927	0.25656	0.142857	0.521944	0.55721	0.510188	0.6226	0.768833	0.569424	0.854067	0.907895	0.692584	0.651163	0.465116	0.418605	0.458288	0.438787	0.406284	0.269813	0.333927	0.181656	0.427192	0.516492	0.427192			Number of comparisons per family	4
100	0.52994	0.601796	0.556886	0.806647	0.966767	0.682779	0.116618	0.189504	0.169096	0.38558	0.305643	0.347962	0.319055	0.429838	0.392171	0.75	0.836124	0.778708	0.255814	0.488372	0.255814	0.36403	0.276273	0.273023	0.22707	0.221728	0.197685	0.470636	0.456154	0.383749			Alpha	0.05
200	0.296407	0.535928	0.323353	0.634441	0.679758	0.73716	0.0728863	0.131195	0.0641399	0.253918	0.188088	0.249216	0.201625	0.290251	0.237075	0.577751	0.620813	0.566986	0.255814	0.232558	0.255814	0.165764	0.12351	0.143012	0.0747996	0.130899	0.0854853	0.39099	0.470636	0.381335
																																	Šídák's multiple comparisons test	Mean Diff.	95.00% CI of diff.	Below threshold?	Summary	Adjusted P Value
																																	CAL51 WT vs. CAL51 TEXKO	0.2814	0.1940 to 0.3688	Yes	****	<0.0001
																																	CAL51 WT vs. WT back	0.02378	-0.06360 to 0.1112	No	ns	0.9343
																																	CAL51 WT vs. LIR	0.1866	0.09923 to 0.2740	Yes	****	<0.0001
																																	CAL51 WT vs. SHP	0.2742	0.1868 to 0.3616	Yes	****	<0.0001
																																	Test details	Mean 1	Mean 2	Mean Diff.	SE of diff.	N1	N2	t	DF
																																	CAL51 WT vs. CAL51 TEXKO	0.7955	0.5142	0.2814	0.03466	36	36	8.118	150
																																	CAL51 WT vs. WT back	0.7955	0.7718	0.02378	0.03466	36	36	0.6862	150
																																	CAL51 WT vs. LIR	0.7955	0.6089	0.1866	0.03466	36	36	5.384	150
																																	CAL51 WT vs. SHP	0.7955	0.5213	0.2742	0.03466	36	36	7.912	150
