# Supplementary material for: Nucleophagy removes cytotoxic trapped PARP1
Source: Nat Cell Biol. 2026 Jun 2;28(6):1219–34. doi: 10.1038/s41556-026-01961-5 (PMC13278974; doi:10.1038/s41556-026-01961-5)
Supplement: Supplementary file 16 — Statistical Source Data. [file 41556_2026_1961_MOESM16_ESM.xlsx]

## Sheet: Fig 6A
	WT siLUC			WT siUFD1			TEXX264-KO siLUC			TEX264-KO siUFD1
Tala (nM)	#1	#2	#3	#1	#2	#3	#1	#2	#3	#1	#2	#3			Two-way ANOVA. Multiple comparisons.
0	1	1	1	1	1	1	1	1	1	1	1	1			Compare column means (main column effect)
10	0.96	0.82	0.88	0.63	0.73	0.7	0.71	0.87	0.81	0.43	0.36	0.35
25	0.89	0.73	0.75	0.51	0.53	0.4	0.62	0.75	0.85	0.18	0.09	0.1			Number of families	1
50	0.84	0.69	0.61	0.31	0.25	0.27	0.36	0.48	0.61	0.2	0.08	0.06			Number of comparisons per family	3
100	0.57	0.61	0.59	0.18	0.16	0.11	0.18	0.19	0.22	0.1	0.02	0.02			Alpha	0.05
200	0.39	0.33	0.32	0.13	0.09	0.05	0.06	0.07	0.08	0.06	0.03	0.005
															Šídák's multiple comparisons test	Mean Diff.	95.00% CI of diff.	Below threshold?	Summary	Adjusted P Value
															WT siLUC vs. WT siUFD1	0.2735	0.2236 to 0.3235	Yes	****	<0.0001
															WT siLUC vs. TEXKO siLUC	0.1722	0.1222 to 0.2222	Yes	****	<0.0001
															TEXKO siLUC vs. TEXKO siUFD1	0.2662	0.2162 to 0.3162	Yes	****	<0.0001
															Test details	Mean 1	Mean 2	Mean Diff.	SE of diff.	N1	N2	t	DF
															WT siLUC vs. WT siUFD1	0.7209	0.4474	0.2735	0.0202	18	18	13.54	48
															WT siLUC vs. TEXKO siLUC	0.7209	0.5487	0.1722	0.0202	18	18	8.523	48
															TEXKO siLUC vs. TEXKO siUFD1	0.5487	0.2825	0.2662	0.0202	18	18	13.18	48

## Sheet: Fig 6B
	WT						WT + 200nM p97i						TEX264-KO						TEX264-KO + 200nM p97i
Tala (nM)	1a	1b	1c	2a	2b	2c	1a	1b	1c	2a	2b	2c	1a	1b	1c	2a	2b	2c	1a	1b	1c	2a	2b	2c			Two-way ANOVA. Multiple comparisons.
0	0.908169	1.06761	1.02422	0.897941	0.988907	1.11315	0.994511	1.00414	1.00135	1.0023	1.00439	0.993312	0.932397	1.03623	1.03138	0.887399	1.06769	1.04491	1.02413	0.983126	0.992742	0.992109	1.03671	0.971186			Compare column means (main column effect)
10	0.966917	1.07025	1.09706	1.09607	1.1028	1.19671	0.994932	0.990801	0.989743	1.02951	1.08345	0.990551	0.894776	1.04302	1.0809	1.00946	1.06502	1.11603	0.857189	0.88076	0.827022	0.988003	0.971078	0.863731
20	0.943497	1.07538	1.05896	1.03369	1.11972	1.05858	0.88712	0.844137	0.953832	0.898751	0.93436	0.932208	0.715819	0.913313	0.916408	0.827293	0.942027	0.872359	0.556464	0.718746	0.558035	0.489844	0.497302	0.466482			Number of families	1
50	0.716031	0.80225	0.809229	0.747221	0.692994	0.822948	0.493176	0.594994	0.576253	0.520989	0.674928	0.598041	0.35575	0.413967	0.40913	0.421213	0.462183	0.413586	0.17638	0.326784	0.302965	0.208348	0.134934	0.192797			Number of comparisons per family	4
100	0.464642	0.526568	0.566937	0.496896	0.433099	0.542201	0.491652	0.375034	0.327848	0.510721	0.334633	0.336944	0.239827	0.186606	0.224326	0.0953679	0.158484	0.116582	0.117676	0.116421	0.125463	0.0704023	0.0721548	0.151779			Alpha	0.05
																											Šídák's multiple comparisons test	Mean Diff.	95.00% CI of diff.	Below threshold?	Summary	Adjusted P Value
																											WT vs. WT 200nM p97i	0.1052	0.06823 to 0.1422	Yes	****	<0.0001
																											WT vs. TEX264-/-	0.1803	0.1433 to 0.2172	Yes	****	<0.0001
																											WT 200nM p97i vs. TEX264-/- 200nM p97i	0.197	0.1601 to 0.2340	Yes	****	<0.0001
																											TEX264-/- vs. TEX264-/- 200nM p97i	0.122	0.08501 to 0.1590	Yes	****	<0.0001
																											Test details	Mean 1	Mean 2	Mean Diff.	SE of diff.	N1	N2	t	DF
																											WT vs. WT 200nM p97i	0.8732	0.768	0.1052	0.01458	30	30	7.216	100
																											WT vs. TEX264-/-	0.8732	0.6929	0.1803	0.01458	30	30	12.36	100
																											WT 200nM p97i vs. TEX264-/- 200nM p97i	0.768	0.5709	0.197	0.01458	30	30	13.51	100
																											TEX264-/- vs. TEX264-/- 200nM p97i	0.6929	0.5709	0.122	0.01458	30	30	8.367	100

## Sheet: Fig 6C
Normalised against un-treated to give a fold-change
	untreated	Tala + MMS			Unpaired t-test
#1	1	1.93			Table Analyzed	normalized to untreated TM only
#2	1	2.37
#3	1	3.06			Column B	Data Set-B
#4	1	1.92			vs.	vs.
					Column A	Data Set-A
Raw fluorescence
					Unpaired t test
	untreated	Tala + MMS			P value	0.0026
#1	30702	59287			P value summary	**
#2	40052	4978			Significantly different (P < 0.05)?	Yes
#3	14086	43064			One- or two-tailed P value?	Two-tailed
#4	13257	25428			t	df	t=4.932	df=6
					How big is the difference?
					Mean of column A	1
					Mean of column B	2.319
					Difference between means (B - A) ± SEM	1.319 ± 0.2675
					95% confidence interval	0.6648 to 1.974
					R squared (eta squared)	0.8021
					F test to compare variances
					F	DFn	Dfd	Infinity	3	3
					P value	<0.0001
					P value summary	****
					Significantly different (P < 0.05)?	Yes
					Data analyzed
					Sample size	column A	4
					Sample size	column B	4

## Sheet: Fig 6F
Resazurin fluorescence with background subtracted, then normalised to untreated
	naive												Resistant Luc												Resistant TEX												Resistant ATG7
Tala (nM)	#1a	#1b	#1c	#2a	#2b	#2c	#3a	#3b	#3c	#4a	#4b	#4c	#1a	#1b	#1c	#2a	#2b	#2c	#3a	#3b	#3c	#4a	#4b	#4c	#1a	#1b	#1c	#2a	#2b	#2c	#3a	#3b	#3c	#4a	#4b	#4c	#1a	#1b	#1c	#2a	#2b	#2c	#3a	#3b	#3c	#4a	#4b	#4c
0	0.996465	1.00547	0.99807	1.00517	0.999756	0.99507	0.965879	1.00712	1.027	0.989083	1.00734	1.00357	0.983997	1.00399	1.01201	0.95477	0.924629	1.1206	0.998612	1.00042	1.00097	1.01661	0.989643	0.993743	0.903014	0.997239	1.09975	0.966505	0.962769	1.07073	0.938036	1.04532	1.01665	1.25807	1.00547	0.736455	0.995676	1.01923	0.985096	1.00095	0.998897	1.00015	0.975124	1.00745	1.01743	0.986441	1.01728	0.996274
1.56	0.680139	0.80103	0.789235	0.99656	0.991183	0.985726	0.513111	0.550441	0.513314	0.691409	0.623714	0.702381	0.981405	1.00196	0.993685	1.1148	1.12642	1.12969	0.983173	0.955496	0.982788	0.81265	0.786754	0.914709	0.677573	0.894227	0.483532	0.846829	0.838363	1.04869	0.611821	0.504507	0.731292	0.418784	0.420844	0.798086	0.982367	0.984406	0.980618	1.02098	1.02731	1.02477	0.861271	0.877321	0.876615	0.940617	0.88248	0.849103
3.125	0.484919	0.626817	0.536938	0.891035	0.901444	0.891302	0.285705	0.348737	0.246152	0.457572	0.338964	0.336095	0.978656	0.99824	0.980503	1.12482	1.1188	1.11801	0.959781	0.958809	0.952903	0.777211	0.808732	0.795094	0.613437	0.624479	0.558848	0.767205	0.886108	0.907817	0.583833	0.418686	0.553857	0.514791	0.662387	0.524511	0.988912	0.979137	0.965384	1.01724	1.01607	1.02291	0.836821	0.790323	0.815409	0.752169	0.745327	0.743537
6.25	0.25968	0.269174	0.196689	0.485742	0.610492	0.462948	0.171438	0.179894	0.137052	0.251329	0.21295	0.186402	0.945307	0.964321	0.966075	1.13205	1.13409	1.13953	0.912174	0.930456	0.905354	0.633322	0.678128	0.69152	0.395863	0.470396	0.397427	0.810678	0.567562	0.772768	0.475821	0.34451	0.354058	0.391503	0.299449	0.39346	0.950874	0.957829	0.940647	0.969976	0.932767	0.97952	0.706698	0.701737	0.527021	0.716829	0.664023	0.569564
12.5	0.123883	0.113662	0.088119	0.369453	0.309709	0.220265	0.08436	0.10735	0.07602	0.097682	0.099369	0.090555	0.943307	0.935031	0.921631	1.14204	1.14549	1.1386	0.873124	0.871942	0.907768	0.621546	0.700097	0.700281	0.364922	0.445828	0.470857	0.524752	0.528721	0.891547	0.372624	0.300591	0.26351	0.384988	0.251735	0.318374	0.866711	0.853683	0.880587	0.948374	0.91043	0.908294	0.445547	0.525929	0.57081	0.486343	0.409062	0.432983
25	0.059237	0.064016	0.051462	0.199321	0.145912	0.184044	0.039024	0.057926	0.034994	0.046279	0.059725	0.065204	0.895785	0.925228	0.905908	1.13449	1.13932	1.13243	0.800347	0.847435	0.904557	0.468799	0.50047	0.495452	0.415853	0.316245	0.457928	0.479262	0.499701	0.526156	0.261604	0.286671	0.231	0.385876	0.270532	0.457614	0.749965	0.733411	0.649576	0.705924	0.663555	0.825546	0.379148	0.440098	0.328334	0.372242	0.402541	0.298896
50	0.045814	0.051238	0.050589	0.10962	0.123178	0.076959	0.039043	0.019269	0.025323	0.048951	0.034639	0.034581	0.821121	0.871087	0.875225	1.12894	1.12763	1.12338	0.770534	0.746337	0.81876	0.652864	0.488419	0.398149	0.336489	0.376838	0.443688	0.352361	0.352137	0.531923	0.222573	0.263304	0.202668	0.39597	0.364118	0.272154	0.628245	0.56667	0.551889	0.575255	0.576	0.792404	0.294774	0.306003	0.302788	0.270955	0.254527	0.307305
100	0.024039	0.025114	0.026614	0.061149	0.056641	0.073787	0.021744	0.022993	0.027066	0.02694	0.029684	0.023028	0.638962	0.726485	0.648289	1.07904	1.04617	1.03458	0.610818	0.683129	0.657221	0.409129	0.353401	0.395091	0.354087	0.355881	0.416889	0.270749	0.274504	0.351504	0.179401	0.16139	0.267109	0.266219	0.234509	0.243933	0.391303	0.351765	0.357662	0.366212	0.332572	0.487151	0.217119	0.217333	0.238456	0.216623	0.161506	0.213461

## Sheet: Fig 6G
Resazurin fluorescence with background subtracted, then normalised to untreated
	naive												Resistant Luc												Resistant TEX												Resistant ATG7
Olaparib (nM)	#1a	#1b	#1c	#2a	#2b	#2c	#3a	#3b	#3c	#4a	#4b	#4c	#1a	#1b	#1c	#2a	#2b	#2c	#3a	#3b	#3c	#4a	#4b	#4c	#1a	#1b	#1c	#2a	#2b	#2c	#3a	#3b	#3c	#4a	#4b	#4c	#1a	#1b	#1c	#2a	#2b	#2c	#3a	#3b	#3c	#4a	#4b	#4c
0	0.994281	1.01391	0.991812	1.00053	1.0004	0.99907	0.919612	1.0334	1.04698	1.01537	0.982361	1.00227	1.01169	1.00332	0.984986	1.00582	1.00147	0.992713	1.00017	1.00068	0.999148	0.949288	1.04331	1.0074	0.781382	1.1615	1.05712	1.00819	0.972562	1.01925	1.19915	0.9928	0.808054	1.21212	0.971435	0.81645	0.919001	1.03871	1.04229	0.994693	0.99991	1.0054	0.947269	1.00442	1.04831	0.991449	1.00061	1.00794
39	0.99916	1.01923	1.01036	0.999795	0.999832	0.997536	0.920938	0.900544	0.827479	0.865891	0.9153	0.889203	0.990478	0.991975	0.946189	0.996224	0.996224	0.989982	0.994153	0.966334	0.982931	0.946915	0.927538	0.863789	0.684049	0.790725	0.616167	0.900487	0.943132	0.927833	1.00189	0.693183	0.79775	0.93585	0.501538	0.628461	1.02769	1.03093	1.03806	0.992931	0.998613	1.00249	0.925324	0.852879	0.993853	0.930438	0.929606	0.931443
78	0.991505	1.00675	1.00507	1.00206	1.00853	1.00051	0.848944	0.812347	0.967465	0.90672	0.869608	0.801825	0.985912	0.986614	0.962928	1.00278	0.99731	0.996233	1.00378	0.983436	0.976922	0.804557	0.98223	0.922796	0.661476	0.705298	1.53365	0.865639	0.96976	0.931875	0.933953	0.855391	0.915749	0.752377	1.04541	0.533416	1.0255	1.04093	1.053	1.00711	1.00638	0.999027	0.91465	0.83989	0.984642	0.855243	0.932607	0.978251
156.25	0.994332	0.999081	0.994996	1.00061	1.00889	1.00246	0.689675	0.726985	0.83154	0.734228	0.824396	0.829594	0.993641	0.979873	0.97213	1.00732	1.00229	0.996832	1.00187	1.00114	0.946918	0.895373	0.842942	0.727487	0.576538	0.637091	0.700576	0.938765	0.923598	0.937802	0.854899	0.797321	0.712075	0.727487	0.432811	0.548339	1.03876	1.03156	1.04741	1.00374	0.997199	0.99374	0.791776	0.797828	0.916412	0.964833	0.880119	0.886926
312.5	0.939005	0.93809	0.950549	1.00825	1.00257	1.00971	0.687642	0.607074	0.807349	0.710706	0.753599	0.670347	0.998576	0.995793	0.961866	1.01278	1.00673	1.00282	0.985996	1.00955	0.982895	0.834484	0.826729	0.750825	0.579794	0.730558	0.59217	0.854874	0.939352	0.926849	0.806275	0.738786	0.565139	0.615775	0.571568	0.502128	1.03251	1.03359	1.04548	0.969005	0.986501	1.00673	0.842077	0.857122	0.943272	0.792862	0.873747	0.937535
625	0.690836	0.835879	0.87262	0.972647	0.99225	0.97912	0.532923	0.663038	0.56095	0.622163	0.700217	0.635247	1.00494	0.991989	0.964294	1.01479	1.01801	1.01063	0.962514	0.956398	1.00709	0.845952	0.782399	0.740804	0.840002	0.701797	0.807212	0.849984	0.805889	0.867764	0.676811	0.604174	0.680993	0.455107	0.506068	0.405038	1.00969	1.02813	1.01871	0.992122	0.992764	1.00731	0.713904	0.831967	0.716541	0.861147	0.82325	0.88212
1250	0.385897	0.478002	0.574239	0.864482	0.810689	0.789325	0.331192	0.382144	0.455662	0.438082	0.322571	0.374188	0.992471	0.978572	0.964949	1.02713	1.02146	1.01783	0.957028	0.990289	0.934472	0.630956	0.712543	0.718726	0.502123	0.376476	0.479265	0.659332	0.702003	0.728987	0.65203	0.602726	0.767401	0.429063	0.513372	0.44724	1.00007	0.964172	0.924222	0.967108	0.958994	0.976035	0.563155	0.74424	0.50756	0.728003	0.733781	0.794891
2500	0.07132	0.086291	0.081138	0.321498	0.224866	0.26411	0.102765	0.081235	0.085036	0.127708	0.130288	0.109622	0.88511	0.91782	0.90423	1.0106	1.00858	1.00715	0.794741	0.761744	0.867651	0.46374	0.5107	0.585466	0.364691	0.337702	0.236948	0.45845	0.398925	0.462921	0.352904	0.300383	0.425299	0.389414	0.383415	0.289441	0.695453	0.663259	0.491292	0.666028	0.733893	0.656213	0.500631	0.334928	0.305416	0.468489	0.473084	0.422316
