# Supplementary material for: Nucleophagy removes cytotoxic trapped PARP1
Source: Nat Cell Biol. 2026 Jun 2;28(6):1219–34. doi: 10.1038/s41556-026-01961-5 (PMC13278974; doi:10.1038/s41556-026-01961-5)
Supplement: Supplementary file 18 — Statistical Source Data. [file 41556_2026_1961_MOESM18_ESM.xlsx]

## Sheet: Fig ED-2A
	No Dox									Torin									Dox + Torin
Tala (nM)	1A	1B	1C	2A	2B	2C	3A	3B	3C	1A	1B	1C	2A	2B	2C	3A	3B	3C	1A	1B	1C	2A	2B	2C	3A	3B	3C			Two-way ANOVA. Multiple comparisons.
0	1.02636	1.02386	0.949775	0.984543	0.990796	1.02466	0.858095	1.0683	1.0736	1.01024	1.00974	0.980015	1.06946	1.03608	0.894468	1.01229	0.992845	0.99486	0.959099	1.05305	0.987847	1.02397	1.01918	0.956853	0.990947	1.01223	0.996821			Compare column means (main column effect)
15.625	1.11058	1.05344	1.11192	0.986559	0.920197	0.949792	0.822974	1.08222	1.10053	1.21704	1.22329	1.13853	0.948364	0.914424	0.925614	0.949422	0.948853	0.917437	1.27617	1.1607	1.23587	1.04307	1.01606	1.11119	1.0353	1.0334	0.958408
31.25	0.953256	0.959465	0.980782	1.04079	0.871588	0.835708	0.846531	1.06952	1.02816	1.14189	1.2928	1.32061	0.972433	0.906398	0.887269	1.01182	1.09142	0.975003	1.05951	1.0058	1.3007	1.02083	0.918336	0.858562	1.01127	1.03017	1.0713			Number of families	1
62.5	0.896361	0.832283	0.957574	0.855252	0.823371	0.808466	0.738766	1.01576	0.987185	1.12952	1.12494	1.19839	0.854515	0.889728	0.894694	1.01547	0.977023	1.02069	1.16454	1.07175	1.19107	0.91866	0.968722	0.965282	0.985154	0.913572	0.902374			Number of comparisons per family	2
125	0.649475	0.688336	0.793111	0.708793	0.670166	0.754788	0.7849	0.919972	0.925042	1.17214	1.17086	1.06001	0.904154	0.841882	0.979202	1.0002	1.00865	1.01038	0.981285	1.02318	0.889776	0.830262	0.898984	0.790495	0.896351	0.893074	0.919044			Alpha	0.05
250	0.352707	0.409557	0.433009	0.475098	0.377587	0.375457	0.382834	0.612954	0.533305	0.935472	0.956322	1.09096	0.827503	0.754843	0.865402	0.955214	0.939454	0.847895	0.965055	0.884657	0.756083	0.740789	0.655262	0.64084	0.711469	0.677007	0.727528
500	0.17314	0.163609	0.183197	0.272964	0.171357	0.228011	0.201185	0.247614	0.293314	0.830942	0.879588	0.77668	0.573786	0.59216	0.617	0.708226	0.811063	0.668993	0.479441	0.53031	0.468523	0.420221	0.328954	0.375459	0.386564	0.463062	0.463674			Dunnett's multiple comparisons test	Predicted (LS) mean diff.	95.00% CI of diff.	Below threshold?	Summary	Adjusted P Value
1000	0.165969	0.133336	0.133586	0.196514	0.113839	0.10915	0.128526	0.13402	0.0979594	0.431122	0.40297	0.458727	0.285594	0.370657	0.383721	0.355713	0.309441	0.283661	0.206981	0.237355	0.237852				0.178935	0.163359	0.188473
																														No Dox + 50nM Torin vs. no Dox	0.2127	0.1778 to 0.2476	Yes	****	<0.0001
																														No Dox + 50nM Torin vs. Dox + 50nM Torin	0.08477	0.04932 to 0.1202	Yes	****	<0.0001
																														Test details	Predicted (LS) mean 1	Predicted (LS) mean 2	Predicted (LS) mean diff.	SE of diff.	N1	N2	q	DF
																														No Dox + 50nM Torin vs. no Dox	0.8882	0.6755	0.2127	0.01566	72	72	13.59	189
																														No Dox + 50nM Torin vs. Dox + 50nM Torin	0.8882	0.8034	0.08477	0.0159	72	69	5.332	189

## Sheet: Fig ED-2C
	siLUC												siATG9A
Tala (nM)	1A	1B	1C	2A	2B	2C	3a	3B	3C	4A	4B	4C	1A	1B	1C	2A	2B	2C	3a	3B	3C	4A	4B	4C			Paired t-test
0	1.01537	1.04241	0.942223	0.991801	1.0892	0.919004	0.934757	1.03607	1.02917	0.991506	0.990409	1.01809	0.966767	0.982669	1.05056	0.992417	1.00758		0.999791	0.872773	1.12744	0.970929	1.08933	0.939741			Table Analyzed	#525 #530 #543 #540
15.625	0.903015	0.885719	0.961035	1.11819	1.00524	1.00983	0.986283	1.09541	1.10626	1.08772	1.11388	1.14037	0.973436	0.870654	0.982571	0.979365	0.893773	1.07945	0.799802	1.09456	1.09346	1.03821	1.03276	0.908431
31.25	0.710354	0.861209	0.803646	0.849274	0.928524	1.02501	1.05018	1.14501	1.10132	1.09516	1.06213	1.24566	0.911807	0.98517	0.897487	0.823568	0.883297	0.855867	0.923254	1.08724	1.09525	1.02762	1.01539	0.924525			Column B	siATG9A
62.5	0.918956	0.840623	0.780296	1.03983	0.95426	0.992155	1.0261	1.15918	1.15918	1.12738	1.17037	1.15913	0.936862	1.01511	0.85463	0.731465	0.869719	0.727984	1.15675	0.71443	1.16814	0.970945	1.02941	0.942084			vs.	vs.
125	0.76535	0.874703	0.913683	0.956526	0.985674	0.828704	1.07336	1.15474	1.20044	1.13183	1.18612	1.16325	0.848307	0.80045	0.785396	0.570389	0.689469	0.626563	0.672495	0.422928	1.04475	0.962509	0.956443	0.931982			Column A	siLUC
250	0.696721	0.7676	0.791603	0.730041	0.861415	0.833255	1.03456	1.13426	1.05548	1.1374	1.2291	1.12264	0.572948	0.65328	0.485865	0.432388	0.495525	0.522807	1.03106	0.291507	0.708339	0.762704	0.84413	0.73709
500	0.476482	0.506424	0.589859	0.577863	0.533907	0.538271	0.65705	1.25449	1.10776	1.03986	1.18411	0.916364	0.38545	0.397062	0.356971	0.295396	0.288129	0.234174	1.02788	0.230864	0.362432	0.513897	0.560957	0.537665			Paired t test
1000	0.342227	0.242242	0.386309	0.345886	0.252165	0.263354	0.536332	0.524802	1.04694	0.729659	0.784614	0.479377	0.255574	0.271384	0.244263	0.169943	0.130681	0.216799	0.194318	0.534542	0.192059	0.288711	0.280227	0.271617			P value	0.0119
																											P value summary	*
																											Significantly different (P < 0.05)?	Yes
																											One- or two-tailed P value?	Two-tailed
																											t	df	t=3.368	df=7
																											Number of pairs	8
																											How big is the difference?
																											Mean of differences (B - A)	-0.1861
																											SD of differences	0.1563
																											SEM of differences	0.05525
																											95% confidence interval	-0.3167 to -0.05546
																											R squared (partial eta squared)	0.6184
																											How effective was the pairing?
																											Correlation coefficient (r)	0.8882
																											P value (one tailed)	0.0016
																											P value summary	**
																											Was the pairing significantly effective?	Yes

## Sheet: Fig ED-2E
Fig S2E
WT Untreated	WT Tala	WT Tala + BAF	WT Tala + Torin	TEX KO Untreated	TEX KO Tala			Two-way ANOVA. Multiple comparisons.
1	2.84339	2.66047	2.6622	1.5524	0.99206			Within each column	compare rows (simple effects within columns)
1	0.644317	1.49427	0.977233	0.914739	0.738795
1	1.68235	2.43035	1.94897	0.780021	1.15422			Number of families	2
1	1.122	1.20215	0.364133	2.4424	3.1308			Number of comparisons per family	5
								Alpha	0.05
								Dunnett's multiple comparisons test	Mean diff.	95.00% CI of diff.	Below threshold?	Summary	Adjusted P Value
								WCE
								WT Untreated vs. WT Tala	-0.01335	-2.531 to 2.504	No	ns	>0.9999
								WT Untreated vs. WT Tala + BAF	-1.823	-4.341 to 0.6942	No	ns	0.2239
								WT Untreated vs. WT Tala + Torin	-0.2683	-2.786 to 2.249	No	ns	0.9987
								WT Untreated vs. TEX KO Untreated	-0.2497	-2.767 to 2.268	No	ns	0.9991
								WT Untreated vs. TEX KO Tala	-0.1123	-2.630 to 2.405	No	ns	>0.9999
								Nuclear
								WT Untreated vs. WT Tala	-0.573	-3.091 to 1.945	No	ns	0.9624
								WT Untreated vs. WT Tala + BAF	-0.9468	-3.464 to 1.571	No	ns	0.7808
								WT Untreated vs. WT Tala + Torin	-0.4881	-3.006 to 2.030	No	ns	0.9806
								WT Untreated vs. TEX KO Untreated	-0.4224	-2.940 to 2.095	No	ns	0.9897
								WT Untreated vs. TEX KO Tala	-0.504	-3.022 to 2.014	No	ns	0.9778
								Test details	Mean 1	Mean 2	Mean diff.	SE of diff.	N1	N2	q	DF
								WCE
								WT Untreated vs. WT Tala	1	1.013	-0.01335	0.9566	4	4	0.01396	36
								WT Untreated vs. WT Tala + BAF	1	2.823	-1.823	0.9566	4	4	1.906	36
								WT Untreated vs. WT Tala + Torin	1	1.268	-0.2683	0.9566	4	4	0.2805	36
								WT Untreated vs. TEX KO Untreated	1	1.25	-0.2497	0.9566	4	4	0.2611	36
								WT Untreated vs. TEX KO Tala	1	1.112	-0.1123	0.9566	4	4	0.1174	36
								Nuclear
								WT Untreated vs. WT Tala	1	1.573	-0.573	0.9566	4	4	0.599	36
								WT Untreated vs. WT Tala + BAF	1	1.947	-0.9468	0.9566	4	4	0.9897	36
								WT Untreated vs. WT Tala + Torin	1	1.488	-0.4881	0.9566	4	4	0.5103	36
								WT Untreated vs. TEX KO Untreated	1	1.422	-0.4224	0.9566	4	4	0.4415	36
								WT Untreated vs. TEX KO Tala	1	1.504	-0.504	0.9566	4	4	0.5268	36
