# Supplementary material for: Nucleophagy removes cytotoxic trapped PARP1
Source: Nat Cell Biol. 2026 Jun 2;28(6):1219–34. doi: 10.1038/s41556-026-01961-5 (PMC13278974; doi:10.1038/s41556-026-01961-5)
Supplement: Supplementary file 20 — Statistical Source Data. [file 41556_2026_1961_MOESM20_ESM.xlsx]

## Sheet: Fig ED-3B
IP PARP1 signal normalised by dividing by PARP1 input and HA IP	EXP	PARP1-WT Baf	PARP1-WT Tala + MMS + Baf	PARP1-KS Baf	PARP1-KS Tala + MMS + Baf
	#1	1.19244	1	4.67453	0.619162		Unpaired t-test.
	#2	0.627117	1	0.105568	0.114985		Table Analyzed	Norm to HA and PARP1 input
	#3	0.801482	1	0	0
	#4	1.20226	1	0.184644	0.0896635		Column D	KS
	#5	1.22631	1	0.178637	0.26061		vs.	vs.
	#6	1.96483	1	0	0		Column B	WT
	#7	1.54224	1	0	0
							Unpaired t test
							P value	<0.0001
							P value summary	****
							Significantly different (P < 0.05)?	Yes
							One- or two-tailed P value?	Two-tailed
							t	df	t=9.924	df=12
							How big is the difference?
							Mean of column B	1
							Mean of column D	0.1549
							Difference between means (D - B) ± SEM	-0.8451 ± 0.08515
							95% confidence interval	-1.031 to -0.6595
							R squared (eta squared)	0.8914
							F test to compare variances
							F	DFn	Dfd	Infinity	6	6
							P value	<0.0001
							P value summary	****
							Significantly different (P < 0.05)?	Yes
							Data analyzed
							Sample size	column B	7
							Sample size	column D	7

## Sheet: Fig ED-3D
Exp	Baf	Nira+MMS+Baf
#1	1	1.365		Unpaired t-test.
#2	1	1.485		Table Analyzed	all repeats: BAF vs niraparib only
#3	1	1.745
				Column B	Data Set-B
				vs.	vs.
				Column A	Data Set-A
				Unpaired t test
				P value	0.009
				P value summary	**
				Significantly different (P < 0.05)?	Yes
				One- or two-tailed P value?	Two-tailed
				t	df	t=4.744	df=4
				How big is the difference?
				Mean of column A	1
				Mean of column B	1.532
				Difference between means (B - A) ± SEM	0.5316 ± 0.1121
				95% confidence interval	0.2204 to 0.8427
				R squared (eta squared)	0.8491
				F test to compare variances
				F	DFn	Dfd	Infinity	2	2
				P value	<0.0001
				P value summary	****
				Significantly different (P < 0.05)?	Yes
				Data analyzed
				Sample size	column A	3
				Sample size	column B	3

## Sheet: Fig ED-3G
PARP1 lysoIP signal normalised by dividing by HA and normalised to ctrl Tala + MMS + Baf
EXP	Baf	Tala + MMS + Baf	RNF4-WT Baf	RNF4-WT Tala + MMS + Baf	RNF4-DN Baf	RNF4-DN Tala + MMS + Baf				Ordinary one-way ANOVA
#1	0.248613	1	0.331741	1.26349	0.44211	1.00462				Number of families	1
#2	0.165883	1	0.163411	1.22488	0.28109	1.18141				Number of comparisons per family	3
#3	0.146166	1	0.247004	0.348352	0.0739349	1.05312				Alpha	0.05
										Šídák's multiple comparisons test	Mean Diff.	95.00% CI of diff.	Below threshold?	Summary	Adjusted P Value
										Baf vs. TM+Baf	-0.8131	-1.461 to -0.1650	Yes	*	0.0163	A-B
										TM+Baf vs. RNF4-WT TM+Baf	0.05442	-0.5937 to 0.7025	No	ns	0.9928	B-D
										TM+Baf vs. RNF4-DN TM+Baf	-0.07972	-0.7278 to 0.5684	No	ns	0.9784	B-F
										Test details	Mean 1	Mean 2	Mean Diff.	SE of diff.	n1	n2	t	DF
										Baf vs. TM+Baf	0.1869	1	-0.8131	0.2157	3	3	3.77	8
										TM+Baf vs. RNF4-WT TM+Baf	1	0.9456	0.05442	0.2157	3	3	0.2523	8
										TM+Baf vs. RNF4-DN TM+Baf	1	1.08	-0.07972	0.2157	3	3	0.3696	8

## Sheet: Fig ED-3I
PARP1 signal normalised to HA then against ctrl TM+BAF
EXP	siCtrl Baf	siCtrl Tala + MMS + Baf	siUFD1 #1 Baf	siUFD1 #1 Tala + MMS + Baf	siUFD1 #2 Baf	siUFD1 #2 Tala + MMS + Baf			Ordinary one-way ANOVA
#1	0.424693	1	1.14927	2.03109	1.55005	0.574903			Number of families	1
#2	0.430323	1	0.218841	0.841891	0.656325	0.334081			Number of comparisons per family	3
#3	0.136243	1	0.439811	0.952825	0.93208	1.91692			Alpha	0.05
									Šídák's multiple comparisons test	Mean Diff.	95.00% CI of diff.	Below threshold?	Summary	Adjusted P Value
									Baf vs. TM+Baf	-0.6696	-2.006 to 0.6669	No	ns	0.4296	A-B
									TM+Baf vs. siUFD1 #1 TM+Baf	-0.2753	-1.612 to 1.061	No	ns	0.9108	B-D
									TM+Baf vs. siUFD1 #2 TM+Baf	0.05803	-1.278 to 1.395	No	ns	0.999	B-F
									Test details	Mean 1	Mean 2	Mean Diff.	SE of diff.	n1	n2	t	DF
									Baf vs. TM+Baf	0.3304	1	-0.6696	0.4448	3	3	1.505	8
									TM+Baf vs. siUFD1 #1 TM+Baf	1	1.275	-0.2753	0.4448	3	3	0.6188	8
									TM+Baf vs. siUFD1 #2 TM+Baf	1	0.942	0.05803	0.4448	3	3	0.1305	8
