# Supplementary material for: Nucleophagy removes cytotoxic trapped PARP1
Source: Nat Cell Biol. 2026 Jun 2;28(6):1219–34. doi: 10.1038/s41556-026-01961-5 (PMC13278974; doi:10.1038/s41556-026-01961-5)
Supplement: Supplementary file 22 — Statistical Source Data. [file 41556_2026_1961_MOESM22_ESM.xlsx]

## Sheet: Fig ED-4A
Fig S4A
	WT									TEX264-KO
Niraparib (µM)	1a	1b	1c	2a	2b	2c	3a	3b	3c	1a	1b	1c	2a	2b	2c	3a	3b	3c			Paired t-test
0	0.954345	0.980854	1.0648	0.922018	0.993119	1.08486	0.945107	1.01432	1.04057	0.979547	1.02337	0.997078	0.930314	1.1101	0.959582	1.03047	0.976454	0.993075			Table Analyzed	#499 #504 #505 count
0.1	1.01178	0.896907	0.773196	0.988532	1.0711	0.892202	1.02864	1.10024	1.05012	0.93572	1.02557	0.718773	0.990941	0.995122	0.955401	0.961911	1.11357	0.916205
0.2	1.08689	1.00736	1.02504	1.00917	1.07569	0.995413	0.968974	1.11456	0.968974	1.01242	0.859021	0.942294	0.888502	1.03066	0.936585	0.98892	0.976454	0.978532			Column B	TEXKO
0.3	1.11782	0.932253	1.0648	1.00688	1.01835	1.04358	1.06444	1.06921	1.04773	0.723156	0.84149	0.806428	0.806969	1.04739	0.942857	0.909972	1.05125	0.905817			vs.	vs.
0.4	0.870398	1.02946	0.998527	1.00917	0.979358	0.857798	0.940334	1.01671	1.0358	0.580716	0.751644	0.585099	0.779791	0.84669	0.758885	0.824792	0.993075	0.725069			Column A	WT
0.5	0.565538	0.729013	0.565538	0.970183	1.06651	0.963303	0.9642	1.07876	0.837709	0.414171	0.468955	0.319942	0.662718	0.719164	0.723345	0.789474	0.870499	0.716759
0.6	0.494845	0.826215	0.565538	0.727064	0.899083	0.809633	0.911695	0.785203	0.875895	0.295836	0.212564	0.262966	0.416028	0.543554	0.474564	0.457064	0.581717	0.459141			Paired t test
1	0.145803	0.10162	0.0751105	0.211009	0.357798	0.206422	0.23389	0.281623	0.23389	0.0394449	0.0788897	0.0547845	0.123345	0.129617	0.114983	0.120499	0.112188	0.130886			P value	0.0115
																					P value summary	*
																					Significantly different (P < 0.05)?	Yes
																					One- or two-tailed P value?	Two-tailed
																					t	df	t=3.397	df=7
																					Number of pairs	8
																					How big is the difference?
																					Mean of differences (B - A)	-0.1424
																					SD of differences	0.1185
																					SEM of differences	0.0419
																					95% confidence interval	-0.2414 to -0.04327
																					R squared (partial eta squared)	0.6225
																					How effective was the pairing?
																					Correlation coefficient (r)	0.9296
																					P value (one tailed)	0.0004
																					P value summary	***
																					Was the pairing significantly effective?	Yes

## Sheet: Fig ED-4C
PARP1 intensity normalised to siCtrl Tala + MMS
siCtrl utd	siCtrl Tala + MMS	siUFD1 Tala + MMS	siTEX264 #1 Tala + MMS	siTEX264 #2 Tala + MMS
0.351391	0.980504	0.236793	0.320431	0.708645		Ordinary one-way ANOVA. Multiple comparisons.
0.352362	0.843593	0.356611	1.02687	0.722463		Number of families	1
0.464145	0.548544	0.380315	0.772752	1.11865		Number of comparisons per family	4
0.356307	0.754181	0.642222	2.69742	0.881682		Alpha	0.05
0.394242	1.00866	0.539134	0.694213	0.485942
0.320014	0.962763	1.36697	2.26624	0.566841		Šídák's multiple comparisons test	Mean Diff.	95.00% CI of diff.	Below threshold?	Summary	Adjusted P Value
0.379627	0.835962	0.6326	0.557625	0.576001		siLUC utd PARP1 intensity vs. siLUC T/M PARP1 intensity	-0.5122	-0.6514 to -0.3730	Yes	****	<0.0001	A-B
0.44421	0.82608	0.915629	2.09099	1.02403		siLUC T/M PARP1 intensity vs. siUFD1_6 T/M PARP1 intensity	-0.5237	-0.6772 to -0.3702	Yes	****	<0.0001	B-D
0.304983	0.973349	1.00365	0.700912	0.623464		siLUC T/M PARP1 intensity vs. siTEX264_7 T/M PARP1 intensity	-0.8345	-0.9899 to -0.6790	Yes	****	<0.0001	B-F
0.423969	0.310039	0.527503	2.94423	0.637309		siLUC T/M PARP1 intensity vs. siTEX264_8 T/M PARP1 intensity	-0.6256	-0.7903 to -0.4609	Yes	****	<0.0001	B-H
0.430299	0.971399	0.957455	3.31786	0.792055
0.325013	0.773237	1.13809	1.48496	0.844832		Test details	Mean 1	Mean 2	Mean Diff.	SE of diff.	n1	n2	t	DF
0.50316	1.04817	0.948443	0.797938	1.00263		siLUC utd PARP1 intensity vs. siLUC T/M PARP1 intensity	0.4878	1	-0.5122	0.05578	167	161	9.182	1041
0.634043	1.04278	1.10158	0.798149	1.15573		siLUC T/M PARP1 intensity vs. siUFD1_6 T/M PARP1 intensity	1	1.524	-0.5237	0.06151	161	116	8.514	1041
0.431322	0.81779	0.89895	1.42546	1.18231		siLUC T/M PARP1 intensity vs. siTEX264_7 T/M PARP1 intensity	1	1.834	-0.8345	0.06231	161	111	13.39	1041
0.727514	0.85378	1.00805	2.23535	1.24833		siLUC T/M PARP1 intensity vs. siTEX264_8 T/M PARP1 intensity	1	1.626	-0.6256	0.06601	161	92	9.478	1041
0.662123	0.81373	1.11838	1.03065	1.07501
0.379715	0.911482	1.22428	1.66779	1.36987
0.400189	1.02538	1.00811	1.39134	1.28089
0.192278	1.11316	1.06577	2.18529	1.06679
0.175358	1.2258	1.52083	1.99174	1.20875
0.333086	0.527302	1.16775	1.94661	1.1379
0.359945	0.586431	1.17353	2.20809	1.89966
0.501397	0.733475	1.51635	1.75368	2.10259
0.363215	0.913205	1.27229	1.69396	1.84217
0.290362	0.866691	1.50893	1.70484	1.67711
0.50451	0.682586	1.49387	1.03983	1.99745
0.604826	0.584543	1.57924	1.18145	1.70891
0.682989	0.994105	1.09936	1.48597	1.83962
0.52964	1.29308	1.16508	3.11617	1.3041
0.512667	1.25347	0.702695	1.78011	2.14743
0.695903	1.27974	1.52182	1.79667	1.98396
0.753292	0.963028	1.37289	1.58538	1.63327
0.637034	1.68603	1.56844	1.56966	1.77399
0.671096	1.03439	1.70881	2.72429	1.50748
0.155487	1.10159	2.50925	1.3864	1.44545
0.218919	0.80184	1.58198	2.33935	1.64436
0.197793	1.20561	1.47887	1.86832	2.04806
0.165388	0.751678	1.37979	2.06472	2.38125
0.469728	0.718301	1.4397	1.76268	1.84963
0.412223	0.768822	2.07932	2.93033	2.07091
0.564747	1.39005	1.60753	1.95309	2.73966
0.418364	0.960156	2.23618	3.47455	2.35253
0.553054	0.66872	1.40361	1.39262	3.15669
0.276178	0.70647	1.79814	1.99168	3.64438
0.225668	1.18025	1.9904	3.00185	3.57387
0.558196	0.970808	2.52089	2.88523
0.407734	1.8231	1.57989	2.86938
0.432787	1.93819	2.11502	3.19361
0.644537	1.37041	1.91957	1.56021
0.474903	1.06207	1.75297	2.90736
0.484492	1.54314	2.30703	2.31977
0.279797	1.4263	1.32459	3.20878
0.434715	1.57404	1.58892	2.44413
0.334829		1.76706	3.2537
0.445896		1.79962	3.54592
		1.44155
		2.77545
		1.79522
		1.99899
		2.27238
		1.54076
		2.97977
		2.77262
		1.56684
		2.12283
		4.815
0.323294	0.520038	0.816423	1.60099	1.49144
0.380286	1.28696	1.19201	1.60086	1.37606
0.55799	0.775424	1.02091	1.63805	2.59752
0.462538	1.27363	0.992096	1.298	0.889154
0.537428	0.525623	1.36439	0.914795	0.590358
0.520419	0.735821	1.17247	1.17488	1.11687
0.693045	0.947416	0.764635	0.975595	1.24799
0.723255	0.423316	1.19734	1.16701	1.03525
0.519403	0.634784	1.34281	1.41275	0.775678
0.765143	0.643542	1.55466	1.05226	1.24672
0.679845	0.569033	1.65049	2.4381	1.13946
0.993492	0.53692	1.2438	2.3792	1.02015
0.343857	0.382825	0.931169	1.13185	1.3065
0.351981	1.24812	0.902609	0.846252	1.20699
0.312632	0.814646	0.971025	1.11255	1.73122
0.401611	0.833178	1.24291	1.67016	3.19753
0.393233	0.700788	2.99355	1.49221	0.991334
0.407704	0.807411	0.536412	1.03957	3.30847
0.382571	0.762223	0.880904	1.61888	1.0496
0.496302	0.833685	2.48798	0.837874	2.89023
0.510391	0.624883	2.37603	1.32719	2.65706
0.395264	1.04084	1.2273	1.26297	2.17967
0.463427	0.951224	2.42934	0.753846	0.733029
0.376352	0.835843	0.724017	3.8511	1.39218
0.308443	0.644685	1.51797	1.69352	0.912764
0.466981	0.545678	1.83581	2.40687	1.27566
0.342715	0.795479	2.34328	0.991461	1.53765
0.404403	0.763492	1.6873	1.79126	1.15977
0.44591	0.497571	1.37492	1.25218	2.14146
0.480562	0.933327	2.0978	3.08393	0.70485
0.37724	0.679718	2.58762	3.09383	1.85168
0.366324	0.911114	1.68768	1.13629	1.61381
0.34703	0.703962	1.50782	3.10753	1.12499
0.374321	0.716147	1.68057	1.69225	1.91083
0.52905	0.699519	1.48916	1.01088	2.13334
0.541362	0.6966	3.01208	0.823404	0.920126
0.315171	0.82607	0.822515	1.75229	1.66344
0.510137	0.786213	2.17599	1.00809	1.62536
0.675148	0.708277	1.25865	2.00818	2.58686
0.465584	1.07168	1.17742	0.906671	1.81982
0.724398	1.03144	1.69631	4.20422	1.8306
0.407323	0.721732	2.49864	0.810965	1.55542
0.413669	0.745468	1.14353	1.18592	2.52505
0.516103	1.57865	1.28213	1.24469	4.59339
0.325452	1.32491	0.94145	1.7283	2.35166
0.300193	1.09529	2.10313	1.49919	3.51194
0.569795	1.29902	1.25776	2.33731
0.364801	1.04223	1.47126	1.12829
0.582996	0.853741	2.37628	1.39066
0.658647	0.772124		5.07218
0.366578	1.21359		1.82654
0.315551	0.964425		1.74239
0.2875	0.749149		2.53076
0.543139	1.34827		2.15872
0.245993	1.70507		2.07127
0.33713	0.734425
1.55834	1.13515
0.373178	1.45793
0.440325	0.802968
0.350204	1.15317
0.477262	1.03931
0.38841	0.697869
0.665755	1.39256
0.347665	1.11636
0.406688	1.08209
0.396407	0.966456
0.362389	1.28759
1.0746	2.28705
0.534635	1.07663
0.382064	0.304128
0.425855	1.08463
0.253609	1.07359
0.381556	1.32174
0.380794	1.1712
0.345634	1.40005
0.356677	1.3065
0.448068	1.79494
0.387395	0.769712
0.593658	0.816423
0.399072	1.47405
0.449337	1.34662
0.554309	0.828227
0.669817	0.629199
0.807157	0.923934
0.830893	0.382571
0.306285	0.687968
0.571699	0.704215
0.605717	1.25408
0.65065	1.02307
0.513311	1.1585
0.505822	1.36489
0.818834	1.06965
0.787482	1.38228
0.569287	1.36984
0.603051	1.53117
0.582488	0.974072
0.6457	0.984988
0.484497	1.72335
0.551898	1.8942
0.758923	1.02142
0.773647	1.00695
0.644938	1.339
0.438675	1.06534
0.594801	1.28188
0.883443	0.857549
0.585027	1.49322
0.59315	1.82248
0.617902
0.574111
0.798145
0.813757

## Sheet: Fig ED-4E
PARP1 foci per nucleus normalised to siCtrl Tala
HeLa siCtrl Tala	HeLa siUFD1 #1 Tala	HeLa TEX264-/- Tala		Ordinary one-way ANOVA. Multiple comparisons.
0	0	0		Number of families	1
0.20684	0.10342	1.24104		Number of comparisons per family	2
0.723941	0.10342	1.13762		Alpha	0.05
0	0	0.930782
1.0342	0.10342	0		Šídák's multiple comparisons test	Mean Diff.	95.00% CI of diff.	Below threshold?	Summary	Adjusted P Value
1.96498	0	0.723941		siLUC 2hr vs. siUFD1_6 2hr	-0.5132	-0.7314 to -0.2949	Yes	****	<0.0001	A-B
0.10342	0	0.413681		siLUC 2hr vs. TEX264KO 2hr	-0.6609	-0.9088 to -0.4129	Yes	****	<0.0001	A-C
0	0.20684	0.723941
0.20684	0	0.827362		Test details	Mean 1	Mean 2	Mean Diff.	SE of diff.	n1	n2	t	DF
0.10342	0.20684	1.34446		siLUC 2hr vs. siUFD1_6 2hr	1	1.513	-0.5132	0.09744	393	446	5.266	1111
0	0	0.827362		siLUC 2hr vs. TEX264KO 2hr	1	1.661	-0.6609	0.1107	393	275	5.968	1111
0.10342	0	1.24104
0.930782	0	1.44788
0.310261	0.10342	0
0	0	0.827362
0.10342	0.413681	0
0.10342	0.517101	1.75814
0.517101	0.517101	0
0.20684	0.827362	1.13762
0	0.20684	1.24104
0	0.310261	0.413681
0.930782	0	0
0.827362	1.13762	0.517101
0.827362	0.620521	1.0342
4.96417	1.0342	0.620521
0.827362	0	0.413681
1.0342	0.930782	0
0.20684	1.65472	0.930782
1.24104	2.68892	0.827362
0.413681	0.620521	0.10342
0.517101	1.0342	0.310261
0.620521	1.13762	0
1.0342	4.55049	0.10342
0.620521	3.41287	0
0.20684	1.65472	0.10342
0.20684	1.13762	0.10342
0.723941	4.24023	0.517101
0.20684	4.55049	0.20684
0.413681	2.0684	0.10342
0.930782	3.10261	0.10342
0.310261	3.30945	0.10342
0.10342	2.0684	0.10342
0.10342	1.5513	0.10342
0.10342	2.0684	0.310261
0.10342	1.65472	0.10342
0.517101	1.34446	0
2.0684	2.17182	0.20684
0.413681	0	0
0.20684	1.75814	0.20684
1.24104	2.48209	0.20684
1.24104	1.75814	0
1.13762	0.413681	0
1.13762	2.37866	0
0.620521	0.517101	8.89414
0.620521	0.310261
1.34446	1.86156	2.68892
1.65472	0.413681	1.34446
1.65472	0.827362	2.5855
1.0342	1.86156	1.65472
0.620521	1.96498	3.72313
2.27524	0.620521	6.51547
1.34446	0.10342	0
0.413681	2.0684	2.27524
1.44788	0.413681	3.20603
0.517101	1.0342	2.37866
0.413681	0.517101	0.620521
0	0.827362	1.75814
0.517101	0.310261	0.310261
0	1.75814	3.20603
0.20684	2.5855	5.58469
1.65472	6.10179	1.5513
0.413681	3.61971	1.96498
0.10342	2.27524	3.30945
0	1.34446	2.89576
1.34446	5.27443	3.10261
0.10342	2.48209	3.10261
0.827362	1.96498	0
0.827362	2.27524	0
0	1.13762	3.61971
0	5.58469	4.44707
1.0342	1.96498	5.17101
1.65472	2.89576	4.86075
0.827362	1.13762	2.5855
0	4.24023	1.5513
0.413681	2.5855	1.5513
0.413681	1.96498	0.723941
1.5513	0.20684	1.5513
0.310261	2.79235	3.30945
0.10342	0.827362	6.51547
1.75814	3.92997	6.51547
0	1.13762	0
0.10342	2.5855	3.10261
0.10342	0	5.68811
0.310261	0.827362	0.620521
0	3.82655	6.41205
0.310261	0	0.723941
1.34446	1.65472	0.413681
0	1.44788	4.86075
0	0	0.517101
0.10342	1.0342	5.17101
0.20684	0.827362	4.96417
0	1.96498	4.24023
0	1.75814	3.51629
0.310261	1.24104	0
0.517101	1.65472	2.99919
1.0342	0.517101	2.68892
0.827362	0.620521	2.79235
0.413681	0.10342	3.30945
1.13762	1.44788	1.13762
0.20684	0.20684	4.96417
0.517101	0.723941	4.34365
0.10342	0.310261	4.65391
0	0.517101	4.24023
0.10342	1.24104	1.0342
0.10342	1.65472	5.27443
0.10342	0.20684	6.30863
0.310261	0.20684	7.54967
0.20684	0.10342	3.61971
0	1.24104	6.61889
0.310261	0.413681	2.0684
0	1.96498	7.23941
0.310261	0.413681	7.96335
0.310261	0.413681	5.37785
0.827362	1.5513	4.55049
0.10342	0.413681	4.86075
0	3.30945	4.75733
2.5855	1.86156	6.72231
0.620521	1.24104	7.23941
0.310261	0.413681	4.75733
0	0	3.41287
0.310261	1.24104	6.72231
0.310261	1.86156	2.68892
0.20684	1.65472	3.82655
0.310261	2.17182	2.48209
2.68892	5.06759	3.51629
1.96498	2.5855	5.27443
2.17182	0.930782	2.0684
2.37866	0.620521	3.20603
3.72313	2.48209	6.82573
0.310261	1.65472	5.37785
0.517101	1.86156
1.0342	1.75814
0.10342	2.48209
0.310261	1.96498
1.44788	2.5855
0.723941	2.5855
3.61971	0.10342
1.65472	0.517101
0.827362	0.310261
0.827362	1.75814
1.86156	0.413681
2.79235	1.65472
0	2.48209
0.827362	1.0342
0.310261	1.86156
0.10342	1.96498
0	1.0342
1.44788	0
0.517101	1.75814
1.24104	2.0684
1.96498	1.5513
1.44788	2.79235
0.10342	3.82655
2.89576	2.27524
0.10342	0.930782
0	1.24104
0	4.13681
0	1.96498
0	1.44788
0.827362	1.13762
0.723941	0
0.413681	1.13762
0.413681	1.44788
1.86156	3.41287
0.517101	2.48209
0.413681	2.0684
0.20684	6.10179
1.34446	1.0342
1.5513	2.5855
0.930782	1.24104
2.5855	1.96498
0.20684	1.24104
1.34446	0.620521
2.99919	0.10342
0.413681	0
1.0342	1.44788
0.10342	1.5513
0.20684	1.75814
0.930782	1.44788
0.413681	1.44788
0.827362	1.86156
1.44788	1.13762
2.17182	5.37785
2.17182	1.13762
1.65472	4.75733
2.68892	2.27524
4.55049	0.827362
4.03339	1.75814
2.0684	0.827362
3.51629	0.20684
5.17101	1.34446
2.27524	0.517101
0.930782	0.723941
1.34446	0.310261
1.75814	0
1.34446	0
0.930782	2.27524
0.20684	2.5855
0.620521	2.48209
0	4.34365
0.20684	5.99837
0.10342	4.13681
0	2.5855
0	0.723941
0	2.0684
0	2.89576
0.517101	3.41287
0.10342	4.13681
0.723941	1.65472
1.44788	3.20603
0.10342	3.51629
0	4.86075
0.10342	2.79235
1.0342	2.5855
0.10342	2.27524
0	3.61971
1.34446	5.27443
0.10342	1.75814
4.55049	3.41287
1.34446	4.75733
0.10342	4.24023
1.0342	2.48209
1.96498	3.92997
1.86156	1.75814
1.5513	2.99919
3.41287	1.96498
5.68811	1.65472
5.37785	0.827362
4.44707	1.34446
7.03257	2.89576
0.413681	1.44788
2.17182	0.723941
1.86156	3.72313
4.24023	4.24023
0.517101	0.827362
2.27524	0.620521
2.99919	5.17101
5.99837	2.0684
3.30945	4.44707
0.10342	6.51547
1.96498	1.24104
6.51547	6.30863
1.44788	5.37785
1.86156	4.13681
	5.27443
	6.20521
	2.17182
	5.27443
	2.79235
	4.03339
	5.68811
	2.99919
	4.86075
	4.24023
	1.75814
	1.34446
0.461794	1.26993	0.346346
1.03904	0.80814	0.577243
0.461794	0	0.80814
0.115449	0.577243	0.577243
0.923588	1.26993	0.80814
0.923588	1.15448	0.80814
0.577243	0.230897	1.50083
2.07807	0.230897	1.15448
0.80814	1.26993	0.692691
0.346346	0.115449	1.03904
0.923588	0.80814	0.80814
0.577243	0.923588	1.26993
0.692691	1.26993	0.461794
1.26993	0.115449	1.15448
1.50083	1.26993	1.50083
1.61628	0.461794	0.80814
0.692691	1.15448	1.03904
0.346346	0	1.03904
0.230897	1.03904	0.923588
0.346346	0.80814	1.61628
0.692691	1.84718	0.346346
0.346346	0.577243	0.692691
0.230897	1.26993	0.80814
0.923588	1.15448	0.230897
0.461794	1.61628	0.80814
1.38538	1.50083	1.03904
1.03904	0	0.115449
1.61628	1.03904	1.84718
1.38538	1.73173	1.26993
1.03904	1.96263	0.577243
1.03904	2.30897	1.15448
0.692691	1.15448	0.461794
1.03904	1.15448	1.73173
0.80814	1.15448	1.03904
2.07807	1.50083	1.15448
1.73173	0.692691	0.230897
0.461794	0.115449	0.461794
1.50083	0.346346	1.61628
1.84718	0.346346	1.61628
1.50083	0.923588	1.26993
1.38538	0	0.346346
0.923588	2.07807	2.07807
2.42442	1.15448	0.461794
0.692691	0.461794	1.84718
1.38538	0.115449	0.577243
2.19352	1.38538	1.15448
1.15448	0.461794	0.577243
0.80814	0.346346	0.80814
0.230897	0.461794	0.461794
1.03904	1.15448	0.692691
0	0.577243	0.461794
0.577243	0.461794	0.80814
0.461794	1.03904	1.96263
1.96263	1.38538	0.230897
0.80814	2.53987	0.692691
1.38538	1.03904	1.03904
0.923588	1.03904	0.80814
0.461794	1.03904	0
0.923588	1.15448	0.346346
1.26993	2.07807	0.115449
0.346346	1.38538	0.230897
1.26993	1.38538	0.577243
0.461794	0.577243	0.230897
0.80814	0.346346	0.577243
1.26993	0.346346	0.461794
0.346346	0.230897	1.26993
1.61628	0.346346	2.07807
0.577243	0.923588	0.461794
0.577243	0	1.96263
0.461794	0.461794	0.80814
0.80814	0.230897	0.577243
0.80814	0.80814	0.346346
0.692691	0.577243	0.461794
0	0.346346	0
0.80814	0.577243	0.230897
0.346346	0.692691	0.692691
0.80814	0.577243	0.346346
1.03904	2.30897	1.03904
0.80814	1.38538	0.230897
0.577243	1.15448	0.346346
0.692691	0.692691	0.230897
1.15448	0.577243	1.38538
0.577243	1.26993	0.577243
1.15448	0.577243	1.26993
1.03904	0.80814	1.61628
1.84718	0.692691	1.03904
1.15448	0.577243	0.461794
1.96263	0.692691	0.230897
1.03904	0.923588	0.692691
1.38538	2.19352	0.577243
0.692691	0.230897	0.461794
0.230897	0.115449	0.577243
0.692691	0.230897	2.30897
0.115449	0.346346	2.07807
0.577243	0.923588	0.80814
0.923588	0.577243	0.115449
1.26993	1.73173	0.577243
0.692691	0.230897	0.923588
0.923588	0.923588	0.577243
1.96263	0	1.61628
0.461794	0.230897	1.26993
0.115449	0	1.03904
2.65532	1.84718	1.84718
1.84718	1.26993	1.15448
0.346346	1.38538	1.03904
0.346346	2.07807	0.461794
0.230897	0.80814	1.73173
0.346346	0.115449	1.84718
0.461794	0.230897	1.73173
0.692691	0.577243	0.923588
1.61628	0.346346	0.577243
0.692691	0.230897	1.03904
0.80814	0.80814	1.15448
1.38538	0.461794	3.00166
0.230897	0.692691	0.461794
0.115449	1.50083	1.15448
0.80814	1.38538	2.53987
0.115449	0.923588	2.07807
1.61628	1.03904	1.61628
1.61628	2.19352	0.230897
4.38704	2.88621	0.115449
0.115449	1.73173	0.577243
1.38538	0.692691	0.346346
0.461794	1.38538	0.230897
1.15448	2.53987	0.692691
1.38538	1.38538	0.230897
0.115449	0.230897	1.26993
1.38538	2.42442	0.923588
0.692691	1.03904	0.346346
2.30897	1.03904	0.346346
0.923588	0.923588	2.30897
1.96263	0.80814	1.84718
1.15448	0.230897	2.07807
0.577243	0.577243	0.80814
1.96263	1.15448	0.80814
0.692691	0.692691	1.61628
3.00166	1.26993
2.07807	0.461794
3.46346	1.26993
	2.07807
	2.30897
	2.53987
	0.346346
	2.65532
	1.73173
	0.461794
	0.230897
	0.230897
	0.230897
	1.38538
	1.03904
	0.346346
	0.80814
	0.230897
	0.692691
	1.03904
	0.80814
	0.461794
	1.26993
	1.61628
	0.80814
	0.923588
	0.923588
	1.50083
	1.50083
	0.346346
	0.346346
	1.50083
	1.26993
	0.461794
	1.50083
	0.80814
	1.73173
	0.692691
	1.26993
	1.73173
	3.23256
	1.96263
	1.96263
	2.19352
