# Supplementary material for: Nucleophagy removes cytotoxic trapped PARP1
Source: Nat Cell Biol. 2026 Jun 2;28(6):1219–34. doi: 10.1038/s41556-026-01961-5 (PMC13278974; doi:10.1038/s41556-026-01961-5)
Supplement: Supplementary file 25 — Statistical Source Data. [file 41556_2026_1961_MOESM25_ESM.xlsx]

## Sheet: Fig ED-6C
Exp	Baf + TM	Baf + LeptB + TM
#1	1	1.568			Unpaired t-test
#2	1	1.34			Table Analyzed	effect of LeptB
#3	1	0.955
					Column B	Data Set-B
					vs.	vs.
					Column A	Data Set-A
					Unpaired t test
					P value	0.1826
					P value summary	ns
					Significantly different (P < 0.05)?	No
					One- or two-tailed P value?	Two-tailed
					t	df	t=1.610	df=4
					How big is the difference?
					Mean of column A	1
					Mean of column B	1.288
					Difference between means (B - A) ± SEM	0.2877 ± 0.1787
					95% confidence interval	-0.2084 to 0.7839
					R squared (eta squared)	0.3933
					F test to compare variances
					F	DFn	Dfd	Infinity	2	2
					P value	<0.0001
					P value summary	****
					Significantly different (P < 0.05)?	Yes
					Data analyzed
					Sample size	column A	3
					Sample size	column B	3

## Sheet: Fig ED-6E
Exp	Baf	Baf + TM	Baf + ATRi	Baf + ATRi + TM
#1	0.149	1	0.161	0.075			Ordinary one-way ANOVA. Multiple comparisons.
#2	0.546	1	0.465	0.917			Number of families	1
#3	0.268	1	0.071	0.211			Number of comparisons per family	1
							Alpha	0.05
							Šídák's multiple comparisons test	Mean Diff.	95.00% CI of diff.	Below threshold?	Summary	Adjusted P Value
							Column B vs. Column D	0.599	0.09328 to 1.105	Yes	*	0.0258	B-D
							Test details	Mean 1	Mean 2	Mean Diff.	SE of diff.	n1	n2	t	DF
							Column B vs. Column D	1	0.401	0.599	0.2193	3	3	2.731	8
