# Supplementary material for: Nucleophagy removes cytotoxic trapped PARP1
Source: Nat Cell Biol. 2026 Jun 2;28(6):1219–34. doi: 10.1038/s41556-026-01961-5 (PMC13278974; doi:10.1038/s41556-026-01961-5)
Supplement: Supplementary file 27 — Statistical Source Data. [file 41556_2026_1961_MOESM27_ESM.xlsx]

## Sheet: Fig ED-7D
yH2AX foci per cell normalised to WT Tala					RPA foci per cell normalised to WT Tala					53BP1 foci per cell normalised to WT Tala
WT utd	WT Tala	TEX264-/- utd	TEX264-/- Tala		WT utd	WT Tala	TEX264-/- utd	TEX264-/- Tala		WT utd	WT Tala	TEX264-/- utd	TEX264-/- Tala			Ordinary one-way ANOVA. Multiple comparisons.
0	0	0	0.189776		0	0.102839	0.102839	0.205677		0.367011	0.400376	0.0667293	1.73496			Number of families	1
0	0	0.664216	0.142332		0	1.43974	1.3369	4.5249		0.133459	0.266917	0	0.233553			Number of comparisons per family	1
0	0	0	0.189776		0	0	0	0.617032		0.0667293	0.233553	0.367011	0.800752			Alpha	0.05
0	0	0.47444	0		0	0	1.02839	0.822709		0.266917	2.06861	0	0.367011
0	0	0	1.32843		0	0.308516	0	4.01071		0.233553	0.867481	0.166823	1.50141			Šídák's multiple comparisons test	Mean Diff.	95.00% CI of diff.	Below threshold?	Summary	Adjusted P Value
0	0	0	0		0	1.3369	0	0		0.0667293	0.633929	0.400376	0.166823			WT 200T vs. TEX 200T	-0.401	-0.4835 to -0.3184	Yes	****	<0.0001	B-D
0	0	0.142332	0.094888		0	0.514193	0	0.102839		0.400376	0	0.133459	0.767387
0	0	0.189776	2.3722		0	0	0	4.11355		0.266917	0.133459	0.266917	2.90273			Test details	Mean 1	Mean 2	Mean Diff.	SE of diff.	n1	n2	t	DF
0	0	0	1.09121		0	0.925548	0	2.46813		0.200188	0.800752	0.333647	0.133459			WT 200T vs. TEX 200T	1	1.401	-0.401	0.0421	826	724	9.525	3455
0	0	0.189776	1.09121		0	0	0	3.90787		0	0.567199	0.100094	1.76833
0	0	0.094888	1.1861		0	2.87948	0	3.49651		0.133459	0.467105	0.800752	0.200188
0	0	0.094888	0.142332		0.102839	0	1.02839	0.102839		0	0.133459	0.867481	0.600564			Ordinary one-way ANOVA. Multiple comparisons.
0	0	0.189776	0.047444		0	2.36529	0	0		0.0333647	0.166823	0.934211	0.567199			Number of families	1
0	0	0.047444	1.37588		0	0.617032	0	4.62774		0.0333647	0.867481	0.300282	0			Number of comparisons per family	1
0	0	0	0.94888		0	3.188	0.617032	1.54258		0	0.133459	0.233553	0.367011			Alpha	0.05
0	0	0.094888	0		0	0.411355	0	0		0.166823	1.10103	0.533835	2.23543
0	0	0.047444	0.23722		0	0.205677	0	0.205677		0.0667293	0.667293	0.667293	1.10103			Šídák's multiple comparisons test	Mean Diff.	95.00% CI of diff.	Below threshold?	Summary	Adjusted P Value
0	0	0	0.616772		0	1.02839	0.205677	2.26245		0.233553	0.600564	0.333647	1.53477			WT 200T vs. TEX 200T	-1.138	-1.268 to -1.007	Yes	****	<0.0001	B-D
0	0	0	0.806548		0	0.102839	0.102839	1.54258		0	0	1.86842	0.266917
0	0	0	0.853992		0	0	0.205677	1.3369		0.0667293	0.233553	0.333647	1.53477			Test details	Mean 1	Mean 2	Mean Diff.	SE of diff.	n1	n2	t	DF
0	0	0	0.379552		0	0.102839	0	1.74826		0.133459	0.467105	0.433741	1.1344			WT 200T vs. TEX 200T	1	2.138	-1.138	0.06657	826	723	17.09	3454
0	0	0	0.332108		0	1.54258	0.102839	0.822709		0	0.100094	2.56908	0.200188
0	0	0	0.189776		0	0.308516	0	0		0.333647	0	0.867481	2.66917
0.047444	0	0	0.189776		0.102839	1.13123	0	0.102839		0.533835	0.400376	0.433741	0.667293			Ordinary one-way ANOVA. Multiple comparisons.
0	0	0	1.47076		0	0.411355	0.205677	6.17032		0.266917	1.1344	1.0343	0.934211			Number of families	1
0	0	0	1.28099		0	3.59935	0.205677	2.87948		0.367011	0.133459	0.50047	2.33553			Number of comparisons per family	1
0	0	0.047444	0.23722		0.102839	0.514193	0	1.64542		0.533835	0.667293	0.734023	0.667293			Alpha	0.05
0.094888	0	0	0.189776		0.102839	0	0.205677	4.93625		0.0667293	0.233553	0.667293	3.3031
0	0	0.094888	0.047444		0.308516	0	0.102839	1.43974		0.633929	0.0333647	0.233553	1.0343			Šídák's multiple comparisons test	Mean Diff.	95.00% CI of diff.	Below threshold?	Summary	Adjusted P Value
0	0	0.142332	0.189776		0	0	0	3.08516		0.367011	0.767387	0	2.23543			WT 200T vs. TEX 200T	-0.8069	-0.8774 to -0.7364	Yes	****	<0.0001	B-D
0	0	0	0		0.102839	0.411355	0.102839	0		0.300282	0.900846	0	2.76927
0	0	0.047444	0		0.102839	0	0	0		0.333647	0.300282	0.233553	2.80263			Test details	Mean 1	Mean 2	Mean Diff.	SE of diff.	n1	n2	t	DF
0	0	0.047444	0.853992		0.102839	0	0	4.01071		1.06767	0.633929	0.233553	1.63487			WT 200T vs. TEX 200T	1	1.807	-0.8069	0.03596	781	729	22.44	3088
0.047444	0	0	0.189776		0	1.13123	0	2.05677		0.567199	0.100094	0.200188	0.700658
0.094888	0	0.047444	0.23722		0.514193	0	0.205677	1.95393		0.567199	0.0333647	0.0333647	2.7359
0	0	0.142332	0.759104		0	0.308516	2.6738	8.53561		0.834117	0.0333647	0.100094	0.100094
0.047444	0	0.094888	0.284664		0	0.925548	0.205677	1.13123		0.600564	0.0333647	0.433741	1.10103
0	0	0.047444	0.284664		0	0.719871	0.102839	2.36529		0.667293	0.133459	0.0333647	1.06767
0	0	0.332108	0.23722		0.102839	0	0.822709	3.49651		0.400376	0.266917	0.266917	1.7016
0	0.047444	0	0.569328		0.205677	0.925548	0.102839	6.06748		0.433741	0.266917	0	0.533835
0	0.047444	0.189776	0.71166		0	0	0.205677	4.01071		0.867481	0.200188	0.667293	3.03618
0	0.189776	0.23722	0.189776		0	1.23406	3.08516	1.64542		0.233553	0.133459	0.467105	1.90179
0.047444	0.094888	0.284664	0		0.102839	0	0.102839	0.102839		0.133459	0.133459	0.600564	0.467105
0.142332	0.759104	0.284664	0		0	5.96464	1.54258	0		0.100094	0.800752	0.467105	1.43468
0	0	0.664216	0.23722		0.102839	0	1.54258	2.57097		0.0333647	0.233553	0.166823	0.433741
0.047444	0.616772	0.142332	0		0.102839	2.05677	0.102839	0		0.266917	0.233553	0.0667293	0.300282
0	0.047444	0	0		0	0	0.102839	0.102839		0.133459	0.400376	0.133459	0.50047
0	0	0	0		0.102839	0	0.102839	0		0.0667293	0.0333647	0.367011	2.56908
0	0	0.047444	0		0	0	0.102839	0		0.333647	0.0667293	0	0.166823
0	0.853992	0	0.094888		0.102839	2.15961	0.205677	1.3369		0.166823	0.934211	0.133459	0.400376
0	1.1861	0.189776	0		0	4.5249	0	0.719871		0.50047	0.266917	0.0333647	3.23637
0	0	0	0		0	0	0	2.98232		0	0	0.266917	1.96852
0.047444	0.23722	0.047444	0		0	0.411355	0.205677	1.54258		0.133459	0	0.467105	0.50047
0	0.047444	0.094888	0		0	0.205677	0	0		0.0333647	0.166823	0.166823	1.73496
0.189776	0.569328	0	0		0	0.205677	0.102839	0		0.0667293	0	0.667293	0.767387
0.094888	0.23722	0	0		0	0.205677	0.102839	0		0	0.400376	0.600564	0.533835
0	0.901436	0	0		0.102839	9.76967	0	0		0.233553	0	0.600564	1.20113
0	0	0.521884	0.759104		0	0	0	11.8264		0.133459	0.0333647	2.2688	1.80169
0.047444	0.189776	0.189776	0.332108		0	0	0	6.47883		0.266917	0.300282	0.967575	1.7016
0.23722	0.853992	0	0.142332		0	2.6738	0.102839	0		0.233553	1.16776	1.16776	0.233553
0	0.853992	0.047444	0.094888		0	4.42206	0	0		0.367011	0.166823	0.967575	1.96852
0	0.996324	0	0		0.102839	1.8511	0	0		0.200188	0.0667293	1.00094	2.60244
0	0.047444	0	0.23722		0	0	0	0		0.233553	0.200188	0.900846	2.70254
0	0	0	0.284664		0	0	0	0.205677		0.200188	2.63581	1.0343	1.20113
0	0.521884	0.23722	5.26628		0	1.64542	0	8.22709		0.100094	0.467105	0.900846	0.133459
0	0.23722	0	0.94888		0	0.205677	0	6.17032		0.367011	1.6015	0.400376	1.50141
0	0.664216	0	1.9452		0	1.02839	0	6.06748		0.400376	0.433741	1.23449	0.834117
0	0.047444	0	2.60942		0	0.102839	0	5.34761		0.100094	1.90179	0.834117	1.56814
0	0.284664	0.142332	2.51453		0	0.822709	1.02839	2.87948		0.367011	1.50141	0.367011	1.83506
0	0.047444	0.284664	0.142332		0	0	0.411355	1.23406		0.333647	0	0.867481	1.26786
0	0.379552	0	2.27731		0	0.514193	0	6.17032		0.233553	0.533835	0.533835	1.36795
0	0	0	1.28099		0	0	0.102839	6.58167		0.400376	0.233553	0.734023	0.633929
0	0.426996	0.142332	0.996324		0.102839	0.719871	0	1.95393		0	1.33459	0.0333647	0.600564
0	0.047444	0.189776	0.901436		0	0	0	3.08516		0.266917	2.66917	0.734023	1.6015
0.142332	0.806548	0	0.759104		0.102839	2.46813	0.102839	4.5249		0.100094	0.266917	0.567199	1.1344
0	0.94888	0.189776	0		0	2.05677	0	0		0	1.00094	0.0333647	0.300282
0	0.664216	0	0.189776		0	5.8618	0.102839	1.64542		0.133459	0.333647	0.200188	1.50141
0.047444	2.13498	0.094888	0.379552		0	8.94696	0	3.90787		0.0333647	0.967575	0.50047	1.7016
0	1.89776	0	0.23722		0	5.8618	0	0.308516		0.0333647	2.23543	1.06767	1.36795
0.047444	0.189776	0.189776	0.189776		0.102839	0	0	0.617032		0.0333647	1.0343	0.800752	1.96852
0.142332	0	0	0.616772		0	0	0	1.64542		0.0333647	0.800752	0.50047	3.00282
0.047444	0.142332	0.047444	0.94888		0.205677	0	0.205677	2.26245		0.166823	0.100094	0.633929	1.16776
2.41964	0.142332	0.284664	0.189776		0.205677	0	0.719871	8.74128		0.0667293	0.166823	0.300282	1.33459
0.094888	0	0.23722	0.047444		0.102839	0	0	4.01071		0.233553	0.100094	0.200188	1.63487
0	0.379552	0	0		0.411355	0.514193	0	0		0.100094	0.0333647	0.367011	2.06861
0.23722	1.1861	0	0.047444		0.205677	5.14193	0.514193	0		0.233553	0	1.33459	0.934211
0.094888	0.616772	0.094888	0.664216		0	1.54258	0	4.01071		0.233553	0.200188	0.50047	1.26786
0	0.71166	0.047444	0.047444		0	1.95393	0	1.13123		0	0.834117	0.166823	1.1344
0	0.426996	0	0.142332		0	0.925548	0.205677	3.29084		0.533835	0.233553	0.467105	0.567199
0.047444	0.996324	0.047444	0.094888		0.102839	4.42206	0	0.617032		0.0667293	0.233553	0.633929	0.100094
0	0.332108	0	0.379552		0	0.411355	0	2.57097		0.300282	0	1.10103	1.00094
0.094888	0.047444	0.189776	0.332108		0	0	0	3.90787		0.600564	0.467105	0.200188	1.20113
0	0.142332	0.379552	0.616772		0	0	0	4.42206		0.433741	0.934211	1.20113	3.46992
0	1.66054	0	2.08754		0	4.83342	0	4.21638		0.100094	0.900846	0.867481	2.63581
0	0.379552	0.284664	1.42332		0	0	0.205677	5.8618		0.100094	0.800752	0.433741	1.63487
0	0	0	0.759104		0	0	0	1.13123		0.133459	1.16776	1.86842	2.63581
0	0	0.047444	1.89776		0	0	0.102839	3.80503		0.0667293	0.300282	1.83506	0.700658
0.189776	0.664216	0.047444	1.09121		0	3.29084	0	0		0.166823	0.900846	0.433741	1.46805
0.189776	0.189776	0.094888	2.41964		0	0	0	4.73058		0.0667293	0.767387	0.734023	0.600564
0.189776	0.047444	0.047444	0.94888		0	0.102839	0	1.8511		0.300282	0.0667293	0.266917	0.800752
0.047444	1.32843	0.047444	0.996324		0	4.31922	0.102839	3.80503		0	0.0667293	0.166823	0.767387
0.142332	0.047444	0	0		0.102839	0	0	0		0	1.50141	1.23449	1.86842
0.047444	0.094888	0	1.1861		0.102839	0	0.308516	2.98232		0.533835	1.06767	0.533835	1.43468
0	0	0.142332	3.36852		0	0	0	6.78735		0.567199	0.367011	0.333647	0.867481
0	0.189776	0	0.142332		0	0.411355	0	0		1.10103	0.533835	0.133459	1.7016
0	0.094888	0	0.806548		0	0.102839	0.308516	2.15961		0.0667293	0.433741	0.0667293	2.10197
0.047444	0.379552	0	0.047444		0	0.102839	0	2.36529		0.166823	0.0333647	0.266917	1.33459
0	0.189776	0.047444	0.047444		0	0.205677	0	4.31922		0	0.200188	0.400376	2.13534
0.094888	0.569328	0.094888	0		0.102839	8.94696	0.205677	1.43974		0	0.834117	0.166823	3.00282
0.047444	0	0	0		0	0.102839	0	3.188		0.367011	0.166823	0.100094	2.60244
0.047444	0.094888	0	0		0	0	0	0		0.166823	0.734023	0.700658	1.50141
0.142332	0.569328	0.142332	0.901436		0.102839	4.73058	0	0.719871		0.233553	0.133459	0.800752	1.56814
0.047444	1.70798	0.189776	0.47444		0	6.47883	0.308516	0.205677		0.400376	0.200188	0.433741	1.26786
0	1.75543	0	0		0	5.45045	0	0		0.0667293	1.46805	0.0667293	2.63581
0.23722	0.189776	0.569328	0		0.308516	0	1.43974	0		0.333647	1.26786	0.533835	2.03524
0.047444	0	0.094888	0.47444		0	0	0.102839	4.31922		0.166823	1.0343	0.767387	1.66823
0	0.189776	0.189776	0.664216		0	0	0	2.87948		0.333647	0.900846	0.800752	0.734023
0.047444	0.047444	0.379552	0.901436		0	0	0.102839	2.26245		0.0333647	0.266917	0.0333647	0.934211
0	0	0.189776	1.04377		0	0.205677	0	2.77664		0.400376	0.333647	0.0667293	0.367011
0	0.616772	0.047444	0.521884		0	1.64542	0.514193	1.02839		0.0667293	0.333647	0.400376	1.40132
0.047444	0	0.094888	0.521884		0.102839	0	0	1.13123		0.233553	1.33459	0.266917	2.56908
0.189776	0.094888	0.047444	1.32843		0.102839	0.205677	0.617032	4.21638		0.0333647	0.734023	0.166823	2.30216
0	0.379552	0	0		0	1.43974	0.411355	0		0.100094	0	0.300282	2.40226
0	0.47444	0	0.23722		0.102839	0.925548	0	0.308516		0.0667293	0.967575	0.467105	2.23543
0	0.047444	0.047444	0.094888		0	0	0.514193	0		0	0.333647	0.433741	0.433741
0.379552	0.189776	0.047444	0.047444		0.514193	0.514193	0.102839	0		0.0333647	0.533835	0.934211	1.1344
0.189776	0.047444	0.379552	0.664216		0.205677	0	0.617032	1.54258		0.0667293	0.367011	0.800752	2.70254
0	0.189776	0.047444	0.569328		0.411355	0.411355	0.102839	1.74826		0.266917	0.266917	0.734023	1.83506
0.379552	0	0.047444	0.189776		0.514193	0	0	0.411355		0.367011	1.00094	0	2.93609
0.142332	0.996324	0.047444	0.23722		0.822709	4.21638	0	0.205677		0.50047	1.63487	0.100094	2.53571
0	0.47444	0	0.189776		0.102839	1.74826	0	0.719871		0.0333647	1.43468	0.0333647	2.56908
0.047444	0.569328	0.094888	0.284664		0	1.3369	0	5.24477		0.133459	1.26786	0.166823	2.80263
0.23722	0.332108	0.094888	3.08386		0.102839	0.617032	0	5.03909		0	1.33459	0.266917	0.967575
0.047444	0.426996	0.094888	0.189776		0	3.29084	0	1.13123		0.0333647	0.133459	0	3.36983
0	0.23722	0	0.521884		0	0.308516	0	8.22709		0.0667293	1.96852	0.0667293	1.56814
0	0.47444	0.047444	0.47444		0	1.3369	0	5.14193		0.133459	0.300282	0.400376	1.76833
0.047444	0.047444	0.047444	0.142332		0	0	0.205677	4.21638		0.200188	0.0333647	0.233553	2.70254
0.094888	0.569328	0.094888	1.13866		0.308516	2.05677	1.02839	4.5249		0.0333647	0.700658	0.166823	2.23543
0	1.89776	0	0		0.102839	5.03909	0	0		0	1.0343	0.300282	2.2688
0	0.094888	0.047444	0.521884		0.308516	0	0	0.102839		0.100094	0.0667293	0.0667293	1.63487
0	0.759104	0	0.284664		0	3.08516	0	0.411355		0.300282	0.100094	0.166823	2.93609
0	0.189776	0.094888	0.901436		0.411355	0.617032	0.514193	2.77664		0.0333647	0.967575	0.50047	2.46898
0	0	0	0.426996		0.102839	0.102839	0	1.02839		0	0	0.700658	2.13534
0.047444	0.047444	0.094888	0.284664		0.514193	0	0.205677	1.54258		0	0.0667293	1.20113	2.30216
0	0.806548	0.047444	0.806548		0	4.11355	0	2.98232		0	0.166823	1.0343	2.63581
0	0	0.23722	0.996324		0	0.102839	0.514193	2.05677		0.867481	0.100094	2.23543	2.66917
0.047444	0.616772	0.284664	0.853992		0	1.8511	2.15961	2.6738		0.734023	1.26786	1.36795	3.26974
0	1.47076	0.047444	0.569328		0	7.40438	0	0.822709		0.200188	0.0667293	0.300282	0.567199
0	0	0	1.51821		0	0	0	2.77664		0.133459	0	1.86842	2.43562
0.047444	0	0.047444	0.94888		0	0	0.102839	1.13123		0.567199	1.6015	0.100094	0.567199
0	0.047444	0	1.9452		0	0	0	3.80503		0.0333647	0.0333647	0.533835	2.86936
0	0	0.23722	0.47444		0	0	0.514193	0.719871		0	0	0.533835	3.06955
0	0	0	0.142332		0	0	0	0.205677		0.0667293	0.367011	0.467105	2.43562
0	0	0.047444	1.13866		0	0	0	2.36529		0.100094	0.967575	0.400376	3.13628
0	0	0	1.47076		0	0	0.102839	4.31922		0.200188	0.867481	0.0667293	0.767387
1.56565	0	0.047444	1.1861		2.36529	0	0	3.80503		0.0333647	0.667293	0.100094	3.43656
0	0	0	0.23722		0	0	0	0.205677		0.0333647	2.23543	0.700658	3.33647
0	0	0.094888	1.66054		0	0	0	4.93625		0	0	0.200188	3.06955
0	0.047444	0.047444	0.047444		0	0	0	0		0	0.300282	0.633929	1.96852
0	0.047444	0	1.09121		0	0	0.308516	1.54258		0.0667293	2.20207	0.467105	2.56908
0	0	0	0		0	0	0	0		0.200188	2.30216	0.467105	2.53571
0	0.047444	0	0.142332		0	0	0.205677	0.205677		0.166823	0.266917	0.133459	2.63581
0	0	0	0.047444		0	0.719871	0	2.98232		0.0667293	1.80169	0.200188	2.90273
0	0.047444	0	0.094888		0	0.205677	0	0.205677		0.133459	0.0333647	0.166823	1.93515
0	0.047444	0.379552	1.32843		0	0	0.719871	2.6738		0.433741	0.0667293	0.0667293	2.96945
0	0	0.047444	0.759104		0	0	0	0.514193		0.0333647	0.233553	1.33459	2.30216
0	0.47444	0	0		0	0	0	0		0.0333647	0.400376	0.667293	1.46805
0	0.759104	0	0		0	0.822709	0.102839	0		0	0.333647	0.533835	1.73496
0	0.047444	0	0		0	0	0.205677	0		0	1.16776	0.233553	2.13534
0.047444	0.23722	0.094888	0.47444		0	0	0	0		0	0.233553	0.300282	0.834117
0	0.094888	0	0.332108		0	0	0.205677	0.822709		0.266917	0.0333647	0.0667293	0.400376
0	0.379552	0.142332	0.806548		0	0.102839	0.102839	1.23406		0.166823	1.46805	0.0333647	2.20207
0	1.13866	0.047444	2.70431		0	2.05677	0.411355	2.46813		0.266917	0.900846	0.200188	1.90179
0	0.664216	0.047444	0.616772		0	1.02839	0.102839	0.719871		0.100094	2.2688	0	4.47086
0	0.23722	0.094888	0.189776		0	0	0	0		0.100094	1.53477	0	2.70254
0	0.23722	0.094888	1.32843		0	0	0	3.188		0.133459	1.50141	0.166823	2.2688
0.142332	0.47444	0.047444	1.51821		0	0.617032	0	2.15961		0.200188	0	0.133459	3.03618
0	2.46709	0	0.23722		0	3.59935	0	1.23406		0.367011	0.0333647	0.934211	2.36889
0	0.094888	0	0.521884		0	0.205677	0.102839	1.54258		0.600564	0.0667293	1.43468	1.36795
0	0	0	0.094888		0	0	0.102839	0		0	0.233553	0.734023	1.90179
0.23722	0	0	0.521884		0	0.617032	0.205677	0.308516		0.133459	0.600564	2.13534	2.836
0	0.142332	0.047444	2.75175		0	0.308516	0	2.46813		0.367011	1.36795	1.6015	1.46805
0	0.47444	0	1.6131		0	0.514193	0.102839	2.15961		0.333647	0.800752	1.46805	1.1344
0.142332	0.142332	0	2.22987		0.102839	0.102839	0.102839	3.39368		0.300282	0.100094	0.734023	1.1344
0	0.759104	0.047444	0.569328		0	0.617032	0	0.822709		0.767387	1.40132	0.767387	2.80263
0	0.71166	0	0.853992		0	0.308516	0	1.54258		0.0667293	0.367011	0.967575	0.800752
0.047444	0.71166	0	1.09121		0	0.308516	0	1.3369		0	0.667293	0.700658	0.934211
0	0.47444	0	0		0	0.822709	0	0		0.0667293	0.734023	1.43468	1.80169
0	0.616772	0	0		0	1.23406	0	0		0.100094	0.700658	0.600564	1.36795
0	0	0	1.13866		0.102839	0	0.205677	0.822709		0.0333647	1.80169	0.533835	2.2688
0	0	0.047444	0.616772		0	0	0.102839	0.617032		0	1.50141	0.333647	1.83506
0	0.094888	0	0.521884		0	0	0	0.514193		0	1.40132	0.867481	0.900846
0	0	0	0.332108		0	0	0.205677	0.719871		0	2.40226	0.0333647	1.23449
0.047444	0	0.23722	3.41597		0	0	0.411355	5.03909		0.100094	1.00094	0.266917	1.23449
0	0	0	0.284664		0.102839	0.102839	0	0.308516		0.333647	0.133459	0.800752	2.46898
0	2.04009	0	0.47444		0.102839	1.3369	0.205677	0.617032		1.20113	2.03524	1.23449	1.6015
0.142332	0.094888	0	0.71166		0	0	0.308516	0.617032		0.633929	0.600564	1.00094	1.93515
0.189776	0	0	1.6131		0	0	0.308516	4.11355		0.767387	0.100094	2.13534	1.50141
0	0.853992	0	0		0	1.02839	0.102839	0		0.734023	0.367011	1.00094	0.734023
0	0	0.189776	0.142332		0	0	0.102839	0		1.10103	1.6015	1.36795	1.00094
0	0	0.047444	1.09121		0	0.102839	0	1.23406		0.734023	0.367011	0.367011	1.7016
0.094888	0	0.047444	1.13866		0.102839	0	0	1.23406		0.333647	0.567199	0.700658	1.83506
0	0	0	0.142332		0	0	0.102839	0		0.567199	1.33459	0.133459	2.03524
0	0	0	0.047444		0	0	0.102839	0		0.300282	0.166823	0.667293	2.40226
0	0.189776	0	0.23722		0	0	0.102839	0.411355		0.400376	0.0667293	0.400376	1.66823
0	1.51821	0	4.83929		0	2.05677	0.102839	2.46813		0.533835	0.700658	0.934211	2.50235
0	0.094888	0	2.04009		0	0.102839	0	3.188		0.50047	0.834117	0	1.53477
0	0.332108	0	0.47444		0	0.102839	0.308516	1.43974		0.367011	1.40132	0.200188	3.60338
0	0.047444	0.047444	2.04009		0	0	0	2.15961		1.0343	0.266917	0.133459	1.90179
0.142332	0.189776	0	1.32843		0	0	0.411355	0.822709		1.20113	0.734023	0.600564	2.10197
0	0.189776	0	0		0.102839	0.102839	0	0		0.333647	1.23449	0.50047	1.80169
0	0.23722	0	0		0	0.102839	0	0.102839		1.16776	0.800752	0.467105	1.50141
0	0	0.047444	0		0	0	0.102839	0		0.967575	0.200188	0.367011	1.53477
0	0.094888	0.047444	0.71166		0	0	0.102839	0.617032		0.667293	0.800752	0	0.900846
0	0	0	0.806548		0	0	0	0.102839		1.16776	0.567199	0.0667293	0.50047
0	0.616772	0	2.22987		0	1.02839	0	4.01071		0.934211	0.667293	0.266917	1.96852
0.094888	0.047444	0	2.46709		0	0	0	2.98232		0.567199	1.16776	0.0667293	1.80169
0	0	0.332108	0.142332		0	0	0	0.411355		0.50047	1.56814	0.333647	2.70254
0	1.32843	0	0.569328		0	0.822709	0	0.925548		0.266917	1.06767	0.800752	2.36889
0	2.51453	0	2.89408		0	2.98232	0	3.70219		0.233553	0.633929	0.100094	2.23543
0	0.379552	0.142332	4.36485		0	0	0	1.8511		0.300282	0.266917	0.633929	3.97039
0.047444	0	0.047444	0.853992		0.102839	0	0	1.74826		0.0667293	0.0667293	0.200188	2.03524
0	0.189776	0	1.75543		0	0.308516	0.205677	1.8511		0.200188	0.433741	0.667293	2.46898
0	0	0.142332	1.28099		0	0	0	1.74826		0.467105	1.1344	0.667293	3.63675
0	0	0.189776	2.51453		0.102839	0	0	2.98232		0.433741	0.567199	0.467105	3.13628
0	0.71166	0	0.379552		0	1.02839	0	0.205677		0.300282	0.333647	1.40132	2.70254
0	0.047444	0	0.189776		0	0	0	0.205677		0.0667293	1.26786	0.900846	3.26974
0.094888	0.047444	0	0.47444		0	0	0	0.617032		0.367011	0.934211	0.900846	2.93609
0	0	0	0.332108		0	0	0	0.411355		0.300282	1.53477	0.734023	2.86936
0	0.664216	0	0		0.102839	0.822709	0	0		0.800752	1.20113	0.0667293	3.20301
0	0	0	0.332108		0	0	0	0.411355		0.200188	1.83506	0.0333647	3.23637
0	0	0	0.521884		0	0	0	0.308516		0.266917	1.23449	0.367011	2.93609
0	0	0.094888	1.80287		0	0	0.205677	3.39368		0.633929	1.20113	0.233553	2.66917
0	0.142332	0.23722	0.521884		0	0	0.102839	0.514193		0.233553	1.40132	0.166823	1.6015
0	0.047444	0.047444	0.426996		0	0.102839	0.102839	0.411355		0.367011	2.13534	0.367011	1.93515
0.094888	0	0.094888	0		0	0	0	0		0.166823	1.1344	0.233553	2.60244
0	0	0.189776	0		0	0	0	0		0.467105	1.33459	0.900846	2.53571
0	0	0.047444	1.70798		0.308516	0.205677	0	2.57097		0.734023	1.40132	1.30122	2.53571
0	0	0	0.332108		0	0	0.205677	0.308516		0.900846	0.867481	0.400376	2.7359
0	0.71166	0.189776	0.189776		0	0.102839	0	0.102839		0.734023	0.800752	0.600564	2.56908
0	0.71166	0.23722	0		0.102839	0.822709	0	0		0.900846	1.86842	1.20113	2.56908
0	0.23722	0.047444	0		0	0.617032	0	0		0.967575	2.20207	0.600564	2.836
0	1.75543	0	1.85032		0	0.719871	0	2.05677		0.934211	3.36983	0.967575	3.13628
0	0.047444	0	1.56565		0	0	0.205677	1.74826		0.50047	2.03524	0.100094	2.53571
0.047444	1.9452	0	0.332108		0	3.08516	0	0.308516		1.23449	1.20113	0.266917	3.60338
0	2.22987	0	0.284664		0	3.08516	0.102839	0.411355		0.166823	1.50141	0.0667293	1.90179
0	0.996324	0.094888	1.13866		0	1.13123	0.205677	0.308516		0.767387	2.13534	0.200188	0.900846
0	1.04377	0.23722	0.426996		0	1.3369	0	0.308516		0.567199	2.1687	0.567199	1.00094
0.047444	1.37588	0.094888	0.284664		0	2.57097	0.102839	0.411355		0.50047	2.00188	0.400376	2.10197
0.47444	0	0.094888	1.70798		0	0	0	2.87948		0.300282	1.76833	0.367011	2.96945
0	0.47444	0	2.89408		0	0.514193	0	4.5249		0.700658	1.76833	1.1344	1.73496
0	0	0.142332	1.80287		0	0	0	2.77664		0.967575	2.03524	0.767387	2.63581
0	0.142332	0.047444	0.71166		0.102839	0	0.205677	0.719871		0.700658	2.03524	1.20113	1.76833
0	0.284664	0.094888	0.094888		0.102839	0	0.205677	0		0.734023	2.90273	0.867481	2.1687
0	0.142332	0.379552	0.047444		0	0.102839	0	0		0.400376	2.13534	0.834117	2.00188
0	0.71166	0.284664	0.759104		0	0.308516	0	1.02839		0.433741	1.83506	2.2688	0.900846
0	0.71166	0.047444	1.09121		0	0.719871	0	1.74826		0.533835	1.66823	2.13534	0.767387
0.189776	0.379552	0.189776	0.521884		0	0.617032	0.102839	0.102839		0.667293	0.433741	0.700658	0.400376
0	0.569328	0.47444	0.569328		0	0.205677	0	0.719871		0.467105	0.50047	1.6015	0.800752
0.23722	0.142332	0	0.47444		0.102839	0	0	0.308516		0.700658	2.2688	0.967575	1.53477
0.379552	5.31373	0	0.142332		0	6.376	0	0.102839		0.266917	2.06861	2.30216	2.76927
0	1.23354	0	0.189776		0	1.23406	0	0.822709		0.467105	1.00094	1.43468	2.43562
0	0.901436	0.23722	1.99265		0	0.822709	0	0.205677		0.400376	1.30122	1.80169	2.03524
0	1.70798	0	2.89408		0	1.23406	0.102839	0.205677		0.300282	1.7016	0.633929	2.86936
0	0	0	0.521884		0	0	0.102839	0		0	2.10197	0.867481	1.1344
0	0	0.094888	3.41597		0	0	0	1.13123		0.0333647	6.20583	0.0333647	0.967575
0.094888	3.65319	0.047444	2.51453		0	6.27316	0	0.617032		0.100094	3.46992	0.300282	2.80263
0	2.27731	0	3.1313		0	3.80503	0.102839	0.411355		0.0667293	3.63675	0.667293	1.1344
0	0.142332	0.094888	1.13866		0	0	0	0		0.467105	2.63581	0.967575	1.26786
0	0.284664	0	0.71166		0	0.411355	0.205677	0.308516		0.0667293	1.80169	1.23449	0.934211
0.142332	0.189776	0	1.80287		0	0.102839	0	1.43974		0.467105	1.96852	0.800752	0.867481
0	0	0	2.41964		0	0	0	1.8511		0.934211	0.367011	0	0.967575
0	0	0	0.853992		0	0	0	1.23406		1.1344	0.767387	1.06767	1.90179
0	0	0	0.332108		0	0	0	0.308516		1.40132	0.667293	0	0.533835
0.047444	0.71166	0	1.28099		0	0.411355	0.205677	0.822709		0.567199	1.10103	0.767387	0.233553
0.094888	2.08754	0.047444	0.759104		0	2.36529	0	1.23406		0.400376	0.633929	1.10103	0.533835
0	0.094888	0	0.616772		0	0	0.411355	0.822709		0.600564	0.967575	1.76833	0.133459
0	0.284664	0.047444	1.89776		0	0.205677	0	3.08516		0.767387	1.0343	0.567199	0.0333647
0	0.047444	0	5.12395		0	0	0	9.76967		0.0333647	1.10103	0.200188	0.233553
0	0.426996	0	2.08754		0	1.13123	0.102839	3.08516		0.200188	0.767387	1.23449	2.30216
0	0.521884	0.23722	2.22987		0	0.514193	0	3.29084		0.333647	0.433741	0.333647	1.00094
0	0.616772	0.094888	1.51821		0	0.822709	0	2.05677		0.467105	0	1.43468	0.767387
0	0.094888	0	1.51821		0	0.102839	0.102839	1.13123		0.600564	0.667293	0.266917	0.767387
0	0	0.142332	1.47076		0	0	0.205677	2.98232		1.1344	1.43468	1.00094	0.900846
0	2.08754	0	1.66054		0	2.77664	0.308516	3.08516		0.467105	0.834117	0.467105	0.200188
0	0.047444	0.094888	0.94888		0	0	0	1.95393		0.467105	0.367011	0.567199	0.0667293
0	0.047444	0.047444	1.51821		0	0	0.102839	0.822709		0.700658	0.867481	2.33553	0.300282
0	0.996324	0	0.047444		0	0.102839	0.205677	0		0.50047	0.767387	1.43468	0.767387
0	1.89776	0.047444	0.142332		0	0.822709	0	0		1.36795	0.934211	2.20207	0.433741
0	0.569328	0	0.806548		0	1.8511	0.102839	0		0.467105	0.633929	0.967575	0.800752
0	0.284664	0.047444	1.85032		0	0.205677	0.308516	1.54258		1.1344	0.50047	0.50047	0.700658
0	1.32843	0.047444	2.13498		0	1.8511	0.102839	2.36529		0.767387	0.467105	0.433741	0.967575
0	0	0.189776	1.9452		0	0	0.514193	1.23406		0.834117	1.23449	0.533835	0
0	0.379552	0.094888	1.66054		0	0.411355	0.308516	1.43974		0.967575	1.43468	1.46805	0.734023
0	0.616772	0	9.86835		0	0.617032	0.102839			0.50047	1.33459	1.63487	0
0	0.284664	0.142332	2.89408		0	0.205677	0.205677	2.57097		0.266917	1.40132	0.867481	0.667293
0	0.047444	0.047444	1.99265		0	0.102839	0.205677	1.43974		0.633929	1.20113	1.16776	0.100094
0	0	0.047444	1.37588		0	0	0.102839	4.01071		0.333647	1.16776	1.06767	0.100094
0	0.189776	0	2.46709		0	0	0.205677	4.11355		0.133459	0.734023	0.900846	0.633929
0	0	0	2.27731		0	0.102839	0.102839	2.6738		0.934211	1.00094	1.00094	0.800752
0	0.094888	0	1.56565		0	0	0.308516	2.36529		0.834117	1.20113	1.00094	0.0333647
0	0.047444	0.047444	1.9452		0	0	0.102839	3.39368		0.700658	0.700658	0.533835	0.0333647
0	0.47444	0	4.50718		0	0.925548	0.102839	7.19871		0.233553	1.56814	0.667293	0.233553
0	0	0	3.93785		0	0	0	3.80503		0.166823	0.900846	0.967575	0.0667293
0	2.18242	0.047444	4.83929		0	3.08516	0	4.93625		0.367011	1.83506	0.266917	2.13534
0	0	0.047444	3.1313		0	0	0	5.45045		0.533835	1.66823	0.700658	2.23543
0	0.094888	0.047444	1.09121		0	0	0.102839	1.8511		0.667293	1.40132	0.734023	1.6015
0	2.32476	0.094888	1.85032		0	1.02839	0.308516	3.49651		0.200188	1.73496	0.667293	0.367011
0	2.22987	0	4.17507		0	0.822709	0	8.12425		0.0333647	0.800752	1.0343	1.83506
0	3.60574	0	1.37588		0	0.719871	0.102839	2.77664		0.133459	1.43468	0.734023	1.80169
0	2.60942	0	1.66054		0	0.308516	0	0.102839		0.166823	0.900846	0.934211	1.66823
0	1.51821	0	2.56198		0	0.617032	0.822709	0.308516		0.0667293	1.30122	0.533835	0.467105
0.047444	1.37588	0	1.32843		0	1.8511	0.411355	0		0.200188	1.16776	1.20113	0.533835
0	2.56198	0.047444	1.51821		0	0.205677	0.102839	0.102839		0.800752	0.133459	1.00094	0.900846
0	1.51821	0	2.08754		0	2.05677	0.102839	1.3369		0.433741	0.867481	1.1344	0.834117
0	0.284664	0.047444	4.3174		0	0.205677	0.308516	4.83342		0.467105	0.667293	0.367011	1.46805
0	1.37588	0.047444	2.75175		0	1.23406	0.205677	4.93625		0.800752	0.166823	0.433741	0.533835
0	1.37588	0.142332	0.23722		0	1.8511	0.411355	0		0.667293	1.46805	0.667293	1.16776
0.189776	1.66054	0.664216	3.27364		0	1.13123	0.411355	2.77664		1.30122	0.100094	0.800752	0.266917
0.094888	1.23354	0.142332	1.32843		0	0.411355	0.205677	0.102839		0.967575	1.26786	0.367011	1.00094
0	2.89408	0.284664	4.17507		0	0.822709	0.514193	2.05677		0.533835	0.567199	3.3031	1.90179
0.142332	1.1861	0.094888	3.1313		0	0.308516	0.205677	5.55329		0.233553	1.43468	0.233553	0.567199
0	0.901436	0.047444	2.13498		0	0.205677	0.102839	2.15961		0.600564	2.03524	0.100094	0.266917
0	0.94888	0.569328	2.60942		0	0.205677	0.514193	4.73058		0.800752	0.667293	0.333647	3.57002
0	2.70431	0.569328	2.22987		0	0.617032	0	2.77664		0.0333647	1.20113	0.0667293	1.0343
0	0.284664	0.047444	2.46709		0	0.205677	0.102839	4.01071		0.700658	1.06767	0.633929	1.06767
0	0.426996	0.23722	2.32476		0	0.411355	0.308516	4.01071		0.333647	0.633929	0.233553	1.6015
0	0.853992	0.426996	0.616772		0	0.205677	0.102839	0.411355		0.400376	1.7016	0.50047	0.900846
0	2.84664	0.23722	1.99265		0	5.24477	0	2.26245		0.400376	0.533835	0.834117	0.734023
0	0.47444	0.332108	1.09121		0	0	0.102839	0.514193		0.700658	0.800752	0.667293	1.06767
0	2.32476	0	1.13866		0	2.57097	0	1.54258		0.467105	0.667293	1.86842	0.400376
0	2.22987	0	1.66054		0	1.74826	0	2.26245		0.967575	1.30122	0.867481	2.1687
0	1.37588	0	0.569328		0	0.411355	0	0.308516		1.16776	0.867481	0.700658	0.400376
0	1.6131	0	1.28099		0	0.822709	0	1.95393		0.467105	1.6015	1.1344	0.367011
0	2.84664	0	1.56565		0	1.54258	0.102839	1.74826		0.0333647	1.06767	0.800752	0.767387
0	1.13866	0	1.23354		0	0.411355	0	0		0.567199	1.43468	1.43468	0.934211
0.047444	3.22619	0	1.04377		0	2.87948	0.102839	1.74826		0.700658	0.967575	0.867481	1.06767
0	1.75543	0.047444	1.70798		0.102839	1.23406	0.102839	4.01071		0.433741	1.93515	0.834117	1.16776
0	2.27731	0.094888	1.28099		0	0.719871	0.205677	0.102839		0.0333647	1.7016	0.734023	1.10103
0	1.9452	0.047444	1.66054		0	1.54258	0.102839	2.05677		0.233553	1.23449	1.43468	0.533835
0	1.85032	0.047444	1.56565		0	1.13123	0.411355	1.23406		0.0667293	2.30216	0.400376	0.900846
0	3.03642	0	2.22987		0	2.36529	0	2.15961		0.233553	1.7016	0.667293	1.0343
0	3.17875	0	1.6131		0	4.11355	0.411355	1.74826		0.400376	1.36795	0.266917	0.967575
0	1.75543	0.142332	1.66054		0	0.617032	0.308516	1.64542		0.600564	1.53477	0.50047	0.834117
0	1.09121	0.094888	2.75175		0	0.308516	0	2.77664		0.734023	0.867481	0.533835	0.700658
0	0.332108	0.047444	3.51086		0	0	0.514193	2.77664		0.300282	0.367011	0.400376	0.50047
0.142332	4.03274	0.284664	0.569328		0.205677	1.8511	0.308516	1.13123		0.0667293	0.600564	0.233553	0.900846
0	1.85032	0.379552	0.996324		0.205677	1.95393	0.719871	2.15961		0.133459	0.900846	0.700658	0.600564
0	1.23354	0.094888	1.23354		0	0	0.308516	0.411355		0.633929	1.26786	0.633929	0.633929
0	1.37588	0.142332	1.32843		0.102839	0.102839	0.205677	1.64542		0.300282	0	0.467105	0.700658
0	1.75543	0	0.569328		0	0.308516	0.308516	0.308516		0.934211	1.00094	0	0.233553
0	0.47444	0	1.85032		0	0.205677	0	0.719871		0.834117	1.83506	0	1.46805
0	1.23354	0.094888	3.22619		0	0.308516	0.102839	0.925548		1.63487	1.6015	0.0333647	2.06861
0	1.6131	0	1.80287		0	0.822709	0.205677	2.87948		0.50047	1.63487	0	2.30216
0	1.09121	0	1.23354		0	0.617032	0.514193	2.6738		0.367011	2.06861	0	1.36795
0	1.66054	0	1.42332		0	0.617032	0	0.822709		0.200188	1.40132	0	0.633929
0	1.28099	0.047444	0.616772		0	0.514193	0	0.719871		0.300282	1.06767	0.834117	1.40132
0.094888	0.047444	0.332108	0.616772		0.308516	0	0.308516	0.308516		0.767387	1.90179	0.467105	0.700658
0.047444	1.56565	0.142332	0.142332		0.205677	1.64542	0.102839	0		0.133459	1.80169	0.166823	1.00094
0	1.42332	0.047444	1.1861		0.308516	0.205677	0	1.02839		0.0667293	1.26786	0.266917	0.467105
0.47444	1.80287	0.094888	0.047444		0	4.11355	0.205677	0.102839		0.233553	1.20113	0.734023	0.50047
0.332108	1.28099	0	0.23722		0.102839	0.925548	0.205677	0		0.400376	0.800752	0.300282	0.934211
0.047444	2.08754	0.142332	0.23722		0	0.822709	0.102839	0		0.367011	1.7016	0.300282	0
0.284664	1.89776	0	0		0	1.54258	0.102839	0		0.300282	1.0343	0.467105	0.0667293
0	1.42332	0	0.616772		0	1.02839	0.102839	0.102839		0.100094	1.36795	0.400376	0.700658
0.047444	2.22987	0.332108	0.047444		0	0.719871	0.205677	0		0.233553	1.30122	0.533835	2.00188
0.142332	1.09121	0.047444	0.616772		0	1.23406	0.205677	0.308516		0.100094	1.66823	0.266917	3.80357
0	2.41964	0.426996	0.664216		0	1.74826	0.308516	0.925548		0.0333647	1.20113	0.734023	2.2688
0	1.89776	0.142332	2.13498		0.102839	2.98232	0.514193	1.54258		0.600564	2.30216	0.300282	1.30122
0.142332	0.806548	0.379552	3.08386		0.205677	0.308516	0.205677	3.70219		0.834117	1.23449	0.333647	0.567199
0.094888	1.23354	0.332108	2.84664		0.205677	0.102839	0	3.08516		1.00094	1.30122	0.433741	0.633929
0	3.79552	0	2.70431		0	1.95393	0.205677	4.42206		0.233553	1.80169	0.367011	1.20113
0	2.22987	0	2.3722		0.205677	0.822709	0	4.73058		0.233553	1.50141	0.133459	1.66823
0.332108	0.142332	0.664216	2.22987		0.102839	0	0.822709	3.70219		0.0667293	1.50141	0.233553	0.200188
0.189776	2.32476	0.71166	2.46709		0	3.70219	0.205677	2.98232		0.767387	1.00094	0.100094	0.266917
0.047444	0.853992	0.426996	1.80287		0.205677	0.822709	0.205677	3.70219		0.0667293	1.26786	0.333647	0.934211
0.047444	3.1313	0	1.47076		0	3.08516	0	3.49651		0.0667293	1.1344	0.633929	2.33553
0	2.51453	0	0.901436		0.205677	3.80503	0	1.02839		0.133459	1.00094	0.266917	1.6015
0.047444	2.98897	1.70798	2.27731		0.205677	4.01071	0.205677	5.24477		0	1.63487	0.433741	0.233553
0.094888	1.6131	0	2.32476		0.102839	2.15961	0	3.08516		0.0333647	2.2688	0.467105	1.66823
0	1.75543	1.37588	2.41964		0.102839	1.95393	0.514193	1.74826		0	2.00188	1.06767	0.600564
0	0.664216	1.42332	2.04009		0.102839	0.411355	0.102839	2.77664		0.100094	2.10197	1.20113	1.00094
0.189776	0.94888	0.284664	3.03642		0.102839	0.719871	0	4.5249		0	1.33459	0.400376	1.80169
0	1.47076	0.426996	2.60942		0.205677	0.411355	0	3.39368		0	1.53477	0.200188	2.00188
0.047444	0.569328	0.047444	2.22987		0.308516	0	0	1.43974		0.0333647	1.40132	0.467105	0.633929
0.047444	0.189776	0.047444	1.66054		0	0.411355	0	1.8511		0	2.10197	0.266917	2.43562
0	0.996324	0	1.28099		0	0.617032	0	1.13123		0.133459	1.50141	0.133459	0.333647
0	1.6131	0	2.60942		0	0.719871	0	5.45045		0.0667293	0.834117	0.233553	0.166823
0	1.23354	0	3.84296		0	0	0	6.376		0.0333647	1.43468	0.266917	2.03524
0.047444	1.04377	0	7.02171		0	0.617032	0	11.5179		0.567199	0.367011	0.133459	1.16776
0.23722	0.616772	0.094888	1.9452		0.102839	0	0	2.98232		0.100094	1.30122	0.600564	0.100094
0.094888	1.13866	0	2.27731		0	0.719871	0	3.90787		0.400376	0	0.533835	0.867481
0.094888	2.75175	0.047444	5.5035		0.102839	1.64542	0	11.5179		0.0333647	0.0333647	0.734023	0.0333647
0.284664	2.32476	0	2.7992		0.205677	0.925548	0	0.719871		0.0667293	0.0333647	0.567199	0.100094
0.379552	2.98897	0.047444	4.69696		0.205677	2.6738	0	2.26245		0.400376	0.967575	0.266917	1.36795
0	1.13866	0	3.46341		0	0.308516	0	4.93625		0.0667293	0.233553	0.0333647	0.967575
0.379552	1.70798	0	2.94153		0.308516	0.205677	0	1.8511		0.0333647	0.767387	0.133459	0.400376
0.047444	1.6131	0	0.332108		0.822709	0.822709	0	0.205677		0.100094	0.133459	0.200188	0.867481
0.23722	4.83929	0	3.74808		0	1.13123	0	1.43974		0.0333647	0.333647	0.200188	2.2688
0	1.85032	0	1.28099		0.411355	2.15961	0	1.43974		0.100094	0.333647	0.166823	1.06767
0.332108	1.37588	0	2.13498		0.411355	0.205677	0	2.15961		0.100094	2.20207	0.266917	0.834117
0	0.94888	0	1.47076		0	0	0	0.822709		0.233553	1.86842	0.300282	0.300282
0	3.17875	0	4.12763		0.102839	2.77664	0	4.83342		0.166823	1.66823	0.300282	0.800752
0	1.23354	0	0.996324		0.205677	0.617032	0	0.822709		0.200188	0.200188	0.333647	6.37265
0.047444	0.142332	0	1.9452		0.102839	0.102839	0	1.64542		0.333647	0.233553	1.33459	2.43562
0	1.85032	0	2.89408		0.102839	1.74826	0	2.05677		0.166823	0.0333647	0.0333647	1.83506
0.142332	1.85032	0	1.47076		0.102839	1.13123	0	0.308516		0.200188	0.166823	0.0333647	1.86842
0	1.1861	0	1.37588		0	0.102839	0	0		0.100094	0.300282	0.100094	2.36889
0	0.094888	0	0.23722		0	0.102839	0	0.205677		0.233553	0.233553	0	0.166823
0.047444	0.379552	0	0.189776		0	0.205677	0	0		0.200188	0.767387	0.200188	0
0	2.51453	0	3.5583		0	0.411355	0	3.188		0.467105	0.800752	0.133459	0.0333647
0	2.94153	0	2.75175		0	1.43974	0	1.95393		0.133459	0.367011	0.433741	1.06767
0	2.60942	0	3.32108		0	0.617032	0	4.42206		0.233553	0.934211	0.934211	1.20113
0	2.7992	0.047444	3.41597		0	1.23406	0.102839	4.93625		0.200188	0.200188	0.133459	2.836
0.047444	2.13498	0	1.1861		0	3.08516	0	1.23406		0.133459	0.166823	0.367011	2.76927
0.189776	0.189776	0	1.32843		0	0.102839	0	1.02839		0.367011	0.333647	0.133459	1.43468
0.047444	2.75175	0	0.806548		0	1.8511	0	0.514193		0.0333647	0.200188	0.367011	2.43562
0	1.37588	0	1.37588		0	0.617032	0	1.3369		0.133459	1.0343	1.06767	2.60244
0.142332	2.04009	0	2.75175		0	0.822709	0	2.6738		0.0333647	0.166823	0.0667293	2.43562
0.23722	2.89408	0	1.37588		0.102839	0.925548	0	1.23406		0.200188	0.0333647	0.133459	3.50329
0	2.18242	0	2.22987		0	0.514193	0	2.46813		0.333647	0.333647	0.333647	2.63581
0.047444	1.85032	0	1.99265		0	2.87948	0	2.26245		0.50047	2.53571	0.467105	1.0343
0	2.56198	0	1.42332		0.102839	1.3369	0	0.514193		0.100094	1.00094	0.667293	1.90179
0.142332	3.17875	0	1.89776		0	1.13123	0	1.74826		0	0.533835	0.200188	2.86936
0	2.70431	0	1.89776		0	0.617032	0	2.6738		0.0333647	0.433741	0.367011	2.70254
0	0.47444	0.426996	1.9452		0.205677	0	0.205677	2.26245		0.100094	0.633929	0.0333647	1.86842
0.047444	1.42332	0	0.853992		0.411355	0.308516	0	0.308516		0.166823	0.333647	0	2.96945
0	1.37588	0.094888	0.71166		0.205677	0.308516	0	0.617032		0.0333647	0.266917	0.0333647	2.66917
0	2.98897	0	0.23722		0	1.02839	0	0.205677		0.333647	0.367011	0	2.13534
0.142332	2.46709	0.284664	1.13866		0.617032	1.54258	0	1.8511		0.166823	0.100094	0.0333647	2.86936
0	4.55462	0	0		0	4.31922	0	0		0.0333647	0.934211	0.50047	2.50235
0.142332	0.996324	0	2.98897		0.205677	0	0	4.21638		0.0333647	0.700658	0.0667293	1.23449
0.047444	1.51821	0	0.284664		0.102839	2.87948	0	0		0.0667293	2.30216	0.0333647	1.93515
0.047444	0.853992	0.047444	0.047444		0.205677	1.64542	0	0		0.100094	0.600564	0.100094	2.93609
0	0.426996	0	1.13866		0.102839	0.102839	0	1.13123		0.0333647	0.767387	0.166823	2.50235
0	0	0.047444	0.047444		0	0	0	0		0.400376	0.467105	0.166823	2.20207
0.23722	1.42332	0.047444	0.189776		0	1.74826	0	0.308516		0.800752	1.33459	0.233553	2.70254
0.332108	2.41964	0	0.094888		0	2.15961	0	0		0.133459	0.467105	0.867481	2.93609
0.047444	0.284664	0.379552	0		0	0.205677	0	0		0.266917	0.900846	0.300282	2.23543
0	1.32843	0	2.08754		0.102839	1.95393	0	3.39368		0.0667293	1.83506	0.300282	2.13534
0.047444	0.047444	0	0.189776		0.102839	0	0	0.102839		0.133459	0.333647	0.133459	3.50329
0	0.426996	0	5.21884		0	0.617032	0	13.0605		0.200188	0.767387	0.300282	2.80263
0.094888	0.189776	0	0.71166		0.205677	0	0	0.617032		0.233553	0.50047	0.400376	2.33553
0	0	0	4.83929		0.102839	0	0	9.35832		0.0667293	1.43468	0.133459	1.7016
0	0.047444	0.047444	5.02906		0.102839	0	0	5.65613		0.266917	0.767387	0.300282	2.70254
0	0.189776	0	1.42332		0	0	0	1.43974		0.266917	2.13534	0.166823	3.36983
0	0	0	2.94153		0	0	0	5.14193		0.166823	0.834117	0.166823	3.53665
0	0.047444	0	1.99265		0	0	0	3.70219		0.133459	1.73496	0.0333647	1.33459
0	0	0.23722	5.07651		0	0	0	9.46116		0.100094	2.20207	0	2.7359
0	0.047444	0	3.79552		0	0	0.102839	10.7981		0.200188	2.03524	0.133459	3.83694
0.047444	0	0.047444	1.66054		0	0	0	1.8511		0.0333647	0.700658	0	3.00282
0	1.85032	0	0.189776		0	3.08516	0	0		0.133459	0.50047	0	2.63581
0	0	0.094888	0		0.205677	0	0	0		0.0667293	0.166823	0	2.06861
0	0.996324	0	0.47444		0	0.205677	0	0		0	0.433741	0	2.56908
0	0.189776	0	0		0	0.308516	0	0		0.0667293	1.16776	0	2.66917
0	0	0	0.23722		0	0	0	0		0	1.43468	0	1.10103
0	0.23722	0	1.1861		0	1.74826	0	1.13123		0	1.56814	0.834117	1.66823
0.047444	0.047444	0.047444	0.047444		0	0.102839	0	0		0	1.50141	1.16776	2.10197
0	0.664216	0	1.1861		0	0.617032	0	1.54258		0.200188	0.567199	0.266917	1.33459
0.047444	0.521884	0	0.142332		0	0.719871	0	0		0.0333647	2.06861	0.600564	1.50141
0	2.41964	0.047444	2.98897		0	2.6738	0	4.42206		0.367011	1.1344	0.0667293	0.800752
0	0.142332	0	1.1861		0	0.411355	0	1.3369		0.200188	0.166823	0.0667293	2.86936
0	1.13866	0	2.84664		0	0.719871	0	5.8618		0.133459	0.467105	0.600564	2.66917
0	0.47444	0	2.04009		0	0.411355	0	2.87948		0.400376	0.266917	0.400376	2.00188
0	1.23354	0	0.189776		0	1.23406	0	0		0.400376	0.433741	0.834117	3.36983
0	0.71166	0.094888	0.759104		0	0.308516	0	0.719871		0.200188	0.367011	1.16776	1.56814
0	0	0.047444	1.32843		0	0	0	1.3369		0	0.600564	0.800752	1.23449
0	0.23722	0	2.18242		0	0.308516	0	2.36529		0.0333647	0.367011	1.10103	1.86842
0	2.51453	0	0		0.102839	0.205677	0	0		0.367011	1.0343	0.834117	1.06767
0	0	0.332108	0.047444		0	0	0	0		0	0.266917	0.767387	1.7016
0.047444	0.047444	0.047444	0.094888		0	0	0	0		0.0333647	2.30216	0.50047	0.767387
0	0.426996	0	4.50718		0	0	0	7.81574		0.200188	4.20395	1.10103	1.0343
0	0.426996	0.094888	0.047444		0	0.719871	0	0		0	0.433741	0.433741	2.20207
0.047444	0.284664	0	0.047444		0	0	0	0		0.166823	2.23543	1.43468	1.73496
0	0	0	1.6131		0	0	0	2.98232		0.133459	0.600564	0.934211	0.600564
0	0.332108	0.142332	7.21149		0	0	0	8.02141		0.133459	0.367011	1.50141	1.10103
0	0.379552	0.23722	0.47444		0	0.102839	0	0		0.0667293	0.166823	0.233553	1.50141
0	0	0	0.23722		0	0	0	0.205677		1.0343	1.10103	0.800752	0.967575
0	1.04377	0	0		0.102839	0.822709	0	0		0.200188	0.233553	1.86842	1.93515
0	1.09121	0.047444	0.379552		0	1.13123	0	0		0.100094	0.266917	1.73496	1.56814
0	0.284664	0	0		0	0.308516	0	0		0.0333647	0.367011	0.967575	2.23543
0	1.23354	0	0.189776		0	2.46813	0	0		0.166823	0.533835	1.33459	1.53477
0	0.094888	0.094888	2.18242		0	0.308516	0	3.29084		0.333647	0.300282	0	2.80263
0	0.379552	0.189776	2.18242		0	0.308516	0.102839	2.57097		0.200188	0.233553	0.200188	1.63487
0	0.664216	0	0.853992		0	1.23406	0.102839	0.411355		0.50047	0.967575	0.233553	1.80169
0	3.41597	0.142332	0.284664		0	4.5249	0	0.411355		0.233553	0.0667293	0	3.00282
0	0.332108	0	0		0	0.308516	0	0		0.433741	0.200188	0.166823	1.66823
0	2.22987	0	0.759104		0	2.05677	0	0.411355		0.333647	1.50141	0.333647	0.967575
0	0.142332	0	2.98897		0	0	0	6.06748		0.133459	0.333647	0	2.03524
0.094888	0.047444	0	0.047444		0.102839	0.617032	0	0		0	0.433741	0.166823	0.967575
0	0.521884	0	4.22252		0	0.719871	0	9.56399		0.0333647	0.567199	0.667293	2.1687
0	1.85032	0	0		0	2.46813	0	0		0.266917	0.0667293	0.867481	2.50235
0	0	0	0.379552		0	0	0	0.205677		0	0.700658	0.800752	1.96852
0	0.284664	0	0.521884		0	0.205677	0	0.514193		0.433741	0.934211	1.33459	1.7016
0	0.332108	0	0.379552		0	0.102839	0	0.308516		0.467105	0	0.734023	2.03524
0	1.51821	0	0.379552		0	0	0	0		0.700658	0.200188	0.900846	1.7016
0	0.853992	0.094888	0.284664		0	1.13123	0	0.205677		0.767387	0	0.934211	0.467105
0	1.04377	0	0		0	0.514193	0	0		0.567199	0.200188	1.00094	0.967575
0	0.853992	0.047444	0		0	0.411355	0	0		0.433741	0.400376	1.46805	2.23543
0	0.71166	0.047444	2.27731		0	0.925548	0	2.87948		0.233553	0.700658	0.433741	3.03618
0	0.616772	0	0.142332		0	0.925548	0	0		0.0333647	1.00094	0.734023	2.80263
0	0.189776	0	0.94888		0	0.308516	0	0.822709		0.50047	1.10103	1.16776	1.33459
0	1.09121	0	0.189776		0	1.13123	0	0.205677		0.233553	1.7016	0.767387	1.43468
0	0.23722	0	0.094888		0	0.205677	0	0		0.133459	1.36795	1.0343	1.53477
0.094888	0.853992	0	0.047444		0	0.308516	0	0.102839		0.0667293	1.30122	0.800752	2.00188
0	1.1861	0.047444	0.664216		0	0.308516	0	0.822709		0.100094	1.30122	1.50141	1.73496
0.094888	0.284664	0	0		0	0.205677	0	0		0	1.00094	0.800752	0.400376
0	0.047444	0.047444	0		0	0	0.102839	0		0.100094	1.46805	1.73496	0.400376
0.284664	0	0	0.189776		0	0.102839	0	0.205677		0.0667293	1.76833	0.333647	2.23543
0.047444	0.094888	0.094888	0.332108		0.102839	0	0	0.308516		0.400376	1.26786	0.333647	1.7016
0.189776	0.332108	0	0		0	0.102839	0	0		0.100094	0.700658	0.50047	0.700658
0.094888	0.759104	0	2.22987		0	0.205677	0	0.719871		0.100094	0.800752	0.834117	1.1344
0.189776	3.36852	0	1.28099		0	6.58167	0	2.36529		0.367011	0.734023	0.433741	1.73496
0.047444	0.759104	0	0.284664		0.102839	0.411355	0	0		0.333647	0.50047	0.834117	2.30216
0	0.569328	0	0		0.102839	0.822709	0	0		0.166823	1.7016	1.00094	2.63581
0	1.56565	0	0.71166		0.102839	0.719871	0	0.822709		0	0.700658	0.266917	1.80169
0.047444	0.23722	0	0		0.719871	0.308516	0	0		0.233553	0.934211	0.900846	3.36983
0.047444	0.094888	0	0.332108		0.308516	0	0	0.205677		0.0333647	1.86842	0.700658	2.30216
0.23722	0.47444	0	2.98897		0.411355	0.102839	0	1.64542		0.0333647	1.33459	0.367011	2.7359
0.047444	0.047444	0	2.89408		0	0	0	3.70219		0.200188	1.63487	0.333647	2.86936
0.047444	0.284664	0	1.37588		0	0.102839	0	3.188		0.200188	1.66823	0.233553	2.00188
0	0.047444	0	0.616772		0.102839	0	0	0		0.0333647	1.10103	0.133459	2.13534
0.047444	0.426996	0	0		0	0	0	0		0.200188	1.10103	0.166823	0.967575
0	0.521884	0	0.71166		0	0.514193	0	0.822709		0.166823	0.633929	0.800752	1.43468
0	1.09121	0	1.23354		0.205677	0.617032	0	1.95393		0.0333647	0.834117	0.800752	1.16776
0.094888	1.32843	0.047444	0.759104		0.102839	1.95393	0	1.13123		0.233553	1.76833	0.300282	1.53477
0.047444	1.42332	0.142332	0.379552		0.205677	0.822709	0.102839	0.308516		0.133459	1.76833	0.266917	1.66823
0.047444	1.6131	0.142332	2.75175		0.102839	0.617032	0	10.3867		0.233553	1.30122	0.433741	2.1687
0	0.426996	0	0.189776		0	0	0	0		0.533835	1.6015	2.63581	1.43468
0	0.189776	0	7.8757		0	0	0	11.2094		0.333647	2.2688	1.0343	0.200188
0.142332	0.664216	0	0.94888		0	0	0	1.23406		0.200188	1.10103	0.767387	0.600564
0.142332	0	0	1.99265		0	0	0	2.87948		0.467105	1.6015	0.50047	0.633929
0.379552	0	0.047444	1.28099		0.308516	0	0	1.64542		0.166823	1.7016	0.367011	2.03524
0	0	0.094888	4.03274		0	0	0	5.96464		0.400376	0.900846	0.533835	1.23449
0.047444	0	0.332108	2.98897		0	0	0.102839	5.24477		0.600564	1.53477	0.633929	0.967575
0	0.616772	0	0.521884		0	0.102839	0	0.822709		0.633929	1.93515	1.23449	2.56908
0.23722	0	0	0.332108		0	0	0	0.102839		0.0333647	0.767387	0.767387	0.867481
0	0.142332	0	2.3722		0	0.102839	0	2.46813		0.50047	1.7016	0.333647	3.16964
0	0	0	0.521884		0	0	0	0.308516		0.266917	1.80169	0.133459	2.86936
0	0	0	2.56198		0.102839	0	0	3.08516		0.233553	1.26786	0.533835	2.2688
0.047444	0.047444	0	0.71166		0	0	0	1.43974		0.400376	1.0343	0.600564	0.767387
0.284664	0.23722	0	1.04377		0	0.102839	0	0.822709		0	0.734023	0.834117	2.60244
0	1.1861	0.047444	3.08386		0	0.514193	0	5.24477		0.0333647	2.06861	0.934211	3.06955
0	0	0.047444	2.84664		0	0	0	8.02141		0.300282	3.00282	0.233553	2.10197
0	0	0	0.71166		0	0	0.102839	1.43974		0.600564	2.70254	0.166823	3.60338
0	1.04377	0.047444	2.22987		0	1.13123	0	0.205677		0.200188	1.96852	0.600564	2.93609
0.047444	0.664216	0	0.901436		0	0.102839	0	0.102839		0.200188	1.83506	0.767387	3.8703
0.094888	0.47444	0.047444	2.56198		0	0.308516	0	3.188		0.0667293	1.0343	0.600564	1.30122
0.094888	0.332108	0	2.22987		0	0.308516	0	2.36529		0.467105	1.73496	0.533835	3.16964
0.142332	0.142332	0	2.65686		0	0.102839	0	0		0.50047	0.700658	0.400376	2.60244
0.047444	0	0	2.22987		0.102839	0	0	4.42206		0.367011	1.80169	0.333647	1.16776
0.094888	0	0	2.75175		0.205677	0	0	3.59935		0.333647	1.10103	0.266917	2.80263
0.047444	0	0	0.996324		0	0	0	0.308516		0.300282	0.834117	0.567199	2.63581
0.047444	1.28099	0	4.69696		0	0.617032	0	9.46116		0.133459	1.1344	0	1.83506
0	0	0.23722	2.75175		0	0	0	3.59935		0.0667293	1.1344	0.100094	3.73684
0.047444	0.189776	0.047444	1.28099		0	0	0	0.205677		0.166823	2.30216	0	1.43468
0.094888	0.047444	0	1.89776		0.102839	0	0	2.26245		0.367011	1.36795	0	2.33553
0	0	0	1.51821		0	0	0	1.64542		0.266917	1.90179	0.300282	3.53665
0.047444	0	0.047444	2.27731		0	0	0	3.188		0.600564	1.66823	0.567199	2.30216
0.094888	0	0.094888	3.17875		0	0	0	6.376		0.567199	2.36889	0.333647	0.400376
0.047444	0.189776	0	1.28099		0	0	0	1.02839		0.467105	1.06767	0.333647	1.63487
0.047444	1.66054	0	0.996324		0	1.3369	0	1.95393		0.300282	2.50235	0.367011	0.200188
0.142332	1.56565	0	0.901436		0	1.74826	0	0.411355		0.233553	2.20207	0.0667293	0.867481
0.094888	0.426996	0.142332	8.49248		0	0.102839	0.308516	11.0037		0.266917	1.93515	0.0333647	3.03618
0	0.71166	0.047444	4.17507		0	0.308516	0	8.63845		0.367011	2.86936	0.200188	3.43656
0	0.284664	0	2.08754		0	0.102839	0	3.49651		0.200188	2.20207	0.834117	2.03524
0.094888	0.759104	0	1.1861		0	0.719871	0	1.13123		0.433741	2.60244	0.300282	1.30122
0	0	0	3.17875		0	0	0	2.6738		0.266917	2.1687	0.467105	2.10197
0	0.569328	0	3.70063		0	0.617032	0	3.70219		0.467105	2.46898	0.333647	3.23637
0	0.569328	0	0.996324		0	0.102839	0	0.102839		0.333647	2.33553	0	2.03524
0	0.569328	0	1.42332		0	0.205677	0	1.64542		0.667293	2.00188	0.400376	2.60244
0.284664	0.521884	0	3.22619		0	0.411355	0	2.87948		0.400376	1.30122	0.0333647	2.10197
0	0.853992	0.047444	3.60574		0	0.617032	0	7.7129		0.433741	0.967575	0.133459	1.7016
0.284664	1.66054	0	2.32476		0	0.617032	0	2.36529		0.333647	0.700658	0.166823	2.06861
0	1.09121	0	1.99265		0	0.205677	0	2.46813		0.266917	1.66823	0.166823	2.76927
0	0.142332	0	3.79552		0	0.102839	0	6.78735		0.166823	0.200188	0	1.7016
0	0.759104	0	0.616772		0	0.925548	0	0.411355		0.266917	1.30122	0.0667293	4.50423
0	0.664216	0	1.75543		0	0.925548	0	2.46813		0.50047	1.90179	0.0667293	2.63581
0	1.04377	0	1.66054		0	1.13123	0	0.822709		0.333647	1.76833	0.0333647	2.76927
0	0.426996	0	1.85032		0	0.308516	0	3.188		0.567199	1.30122	0.567199	1.80169
0	0.047444	0.094888	3.03642		0	0	0	3.39368		0.367011	3.16964	0.200188	2.20207
0	0.664216	0	0.23722		0	0.822709	0	5.65613		0.0333647	1.76833	0.467105	0.300282
0	0	0	0.332108		0	0	0	4.01071		0.400376	1.30122	0.100094	0.100094
0.189776	1.89776	0.094888	3.41597		0	5.03909	0	7.7129		0.433741	0.400376	0.333647	3.06955
0.189776	0.853992	0	0.426996		0	0.514193	0	0.411355		0.667293	0.900846	0.367011	1.1344
0	2.08754	0	2.94153		0	2.6738	0	7.40438		0.800752	0.767387	0.266917	3.23637
0.047444	0.332108	0	0.94888		0	0.102839	0	1.43974		0.934211	1.76833	0.367011	0.266917
0	0.094888	0	2.70431		0	0	0	3.59935		0.967575	2.46898	0.367011	1.76833
0.23722	0.996324	0	2.22987		0	1.95393	0	2.77664		0.467105	1.43468	0.567199	1.00094
0.094888	0.047444	0	1.09121		0	0.102839	0	0.719871		0.333647	1.23449	0.400376	4.4375
0	1.9452	0.047444	3.08386		0	1.3369	0	6.06748		0.233553	0.934211	0	5.23825
0	0.426996	0.23722	2.04009		0	0.102839	0	2.77664		0.433741	1.63487	0.233553	6.57284
0	0.142332	0	0.23722		0	0	0	0.205677		0.333647	1.10103	0.0333647	2.50235
0.047444	2.7992	0	4.93418		0	2.6738	0	7.09587		0.50047	0.800752	0.133459	1.36795
0.379552	0.901436	0	1.13866		0	0.617032	0	0		0.467105	1.33459	0	0.400376
0.047444	0.189776	0	0.379552		0	0	0	0.308516		1.23449	0.667293	0.0667293	1.90179
0	0.521884	0	1.6131		0	0.205677	0	3.188		0.533835	0.600564	0.367011	1.30122
0	1.09121	0.047444	2.13498		0	0.411355	0	3.59935		0.600564	0.600564	0.233553	1.40132
0	0.664216	0.047444	1.32843		0	0.411355	0	1.95393		0.633929	0.200188	0.200188	0
0.189776	0.426996	0	1.6131		0.102839	0.822709	0	1.74826		0.333647	0.367011	0.50047	0.133459
0	0.426996	0	1.37588		0	0.411355	0	0.719871		0.600564	0.900846	0	2.63581
0.047444	1.51821	0	0.142332		0	0.822709	0	0.205677		0.734023	1.76833	0.0333647	0.367011
0	1.89776	0	3.46341		0	0.925548	0	2.77664		0.367011	1.50141	0.0333647	1.73496
0	0.047444	0	1.75543		0	0	0	0.822709		0.600564	1.86842	0.0667293	1.23449
0	3.1313	0	1.23354		0	3.29084	0	1.13123		0.400376	1.83506	0.734023	3.63675
0	0.47444	0	0.047444		0	0.205677	0	0.205677		0.700658	0.133459	0.200188	3.36983
0	0.47444	0	2.22987		0	0.308516	0	6.06748		0.633929	1.50141	0.0667293	3.06955
0	0.901436	0	1.04377		0	0.205677	0	0.514193		0.100094	1.06767	0.600564	0.433741
0	0.284664	0	2.7992		0	0.205677	0	6.06748		0.367011	0.233553	0.50047	0.133459
0	1.89776	0	3.5583		0	1.43974	0	3.80503		0.166823	0.0333647	0.367011	2.46898
0	0	0	2.08754		0	0	0	2.46813		0.800752	0.166823	0.767387	1.33459
0	1.85032	0	0.996324		0	2.15961	0	1.95393		0.266917	0	0.567199	1.76833
0	1.70798	0	2.89408		0	0.822709	0	4.42206		0.867481	0.0333647	0.100094	1.53477
0	0	0.047444	3.65319		0	0	0	5.14193		0.300282	0	0.166823	0.50047
0	0.284664	0	4.03274		0	0	0	6.06748		0.100094	0.0333647	0.233553	1.76833
0	1.47076	0	3.17875		0	0.822709	0	3.90787		0.433741	0	0.0333647	1.83506
0	0.284664	0	1.37588		0	0.411355	0	1.64542		0.667293	1.16776	1.10103	2.06861
0	1.85032	0.047444	0.142332		0	1.23406	0	0		0.166823	1.83506	0.0667293	1.20113
0	0.901436	0	0.047444		0	0.102839	0	0		0.133459	0.0667293	0.100094	1.63487
0.094888	1.42332	0	2.70431		0	0.308516	0	4.31922		0.300282	0.233553	0.200188	1.86842
0	0.332108	0	0.616772		0	0	0	1.02839		0.667293	0.133459	0.567199	2.53571
0	2.41964	0.142332	2.41964		0	2.57097	0	3.29084		0.734023	0.133459	0.834117	1.10103
0	1.75543	0.047444	3.74808		0	2.57097	0	3.188		0.200188	0.166823	0.166823	2.66917
0.094888	2.13498	0.094888	0.047444		0	1.13123	0	0		1.16776	0.633929	1.16776	1.96852
0.047444	1.04377	0.142332	1.13866		0	0.514193	0	1.95393		1.1344	0.800752	0.100094	3.20301
0	0.094888	0.047444	2.04009		0	0	0	3.49651		0.767387	1.0343	0.133459	3.00282
0	1.04377	0	3.70063		0	0.617032	0	5.24477		0.734023	1.33459	0.100094	2.10197
0.047444	0.616772	0	4.69696		0	0.102839	0	6.27316		0.667293	1.76833	0.0667293	2.86936
0	3.36852	0	1.51821		0	7.81574	0	0.411355		0.767387	2.63581	1.0343	3.13628
0	1.09121	0	2.7992		0	0.205677	0	5.14193		0.333647	2.50235	1.00094	1.96852
0.047444	1.51821	0.094888	3.60574		0	3.188	0.102839	5.24477		0.400376	0.767387	0.667293	1.76833
0	3.1313	0	0.521884		0	2.05677	0	0.822709		0.200188	0.600564	0.400376	2.23543
0	1.51821	0.047444	0.664216		0	2.57097	0	0.205677		1.40132	0.633929	0.266917	4.00376
0.047444	1.89776	0.047444	1.28099		0	2.36529	0	2.15961		0.400376	0.50047	0.100094	2.96945
0	1.23354	0.142332	1.04377		0	0.514193	0	0.719871		0.300282	0.567199	0.0333647	3.57002
0	2.32476	0	2.46709		0	1.23406	0	0.411355		0.400376	1.26786	0.300282	2.33553
0	2.32476	0	2.08754		0	0.925548	0	3.08516		0.967575	1.26786	0.0333647	3.3031
0.142332	0.569328	0.094888	0.664216		0	0.205677	0.102839	0		1.0343	2.1687	0.0667293	1.46805
0.189776	1.32843	0	0.616772		0	1.8511	0	0		0.934211	0.266917	0.0667293	0.700658
0	0.189776	0	2.18242		0	0	0	8.02141		0.367011	0.0667293	0.0333647	2.96945
0.047444	1.99265	0	0.379552		0	2.77664	0	3.70219		0.400376	1.7016	0.166823	1.43468
0	2.94153	0	0.569328		0	0.719871	0	0.102839		0.333647	0.166823	0.0333647	0.100094
0.047444	0.189776	0	0.521884		0	0	0	0.822709		0.667293	0.333647	0.200188	2.50235
0	1.04377	0	0.569328		0	0.308516	0	0		0.700658	1.16776	0	2.13534
0.047444	0.284664	0	0.806548		0	0	0	0.719871		0.166823	0.0667293	0.133459	2.60244
0	3.51086	0	0.569328		0	1.23406	0	0		0.133459	0.367011	0.967575	3.03618
0	0.901436	0	4.50718		0	0.411355	0	4.31922		0.0333647	0.50047	1.0343	2.7359
0	0.901436	0.047444	1.75543		0	0.514193	0.102839	2.46813		0	0.767387	0.867481	2.80263
0	2.08754	0	3.46341		0	1.54258	0	4.01071		0	0.467105	1.06767	2.06861
0	1.56565	0	1.51821		0	1.02839	0	2.98232		0.100094	1.43468	0.600564	1.23449
0	0.853992	0	0.569328		0	1.43974	0	0.102839		0	1.96852	1.00094	1.1344
0	1.9452	0	3.74808		0	1.74826	0	6.17032		0	0.266917	0.333647	2.23543
0	0.47444	0	0.332108		0	0.308516	0	0.308516		0	0.567199	0.266917	2.56908
0	2.51453	0	2.84664		0	2.57097	0	3.70219		0	0.50047	0.467105	2.836
0.047444	1.23354	0	1.9452		0.102839	0.308516	0	3.08516		0	0.533835	0.0667293	0.967575
0	4.83929	0	0.759104		0	3.70219	0	0.205677		0	1.16776	0.166823	3.97039
0	0.142332	0	1.28099		0	0.205677	0	1.13123		0.0333647	1.76833	0.0667293	2.23543
0.047444	1.66054	1.80287	0.759104		0	1.02839	0	0.617032		0	0.233553	0.200188	0.533835
0	0.284664	1.70798	0.901436		0	0.514193	0	1.74826		0	1.83506	0.200188	2.86936
0	2.18242	1.9452	0.71166		0	1.95393	0	1.74826		0.0333647	0.533835	0.333647	3.50329
0	2.70431	1.13866	0.759104		0	3.59935	0.102839	0.617032		0	0.0333647	0	2.00188
0	2.89408	1.89776	1.04377		0	1.8511	0	1.13123		0	2.80263	0.233553	3.57002
0.094888	2.32476	1.89776	2.65686		0	2.98232	0.102839	5.45045		0	0.900846	0.0667293	4.80451
0.47444	3.32108	0.616772	1.1861		0.102839	8.63845	0	1.8511		0	0.700658	0.0333647	2.70254
0	1.80287	2.04009	0.806548		0	2.36529	0	1.13123		0.0333647	1.86842	0.367011	3.16964
0	5.5035	1.28099	1.13866		0	9.25548	0.102839	0.925548		0	0.200188	0.667293	2.80263
0	3.17875	1.70798	2.7992		0	5.65613	0	4.5249		0	0.533835	0.834117	2.7359
0	5.55095	2.27731	0.853992		0	7.19871	0	0.719871		0.100094	0.400376	0.667293	2.836
0	1.75543	1.70798	1.04377		0	1.64542	0	2.87948		0.0333647	0.300282	0.700658	2.46898
0	0.189776	1.32843	3.46341		0	0.102839	0	3.08516		0.166823	0	0.467105	2.36889
0.094888	0.332108	1.23354	2.32476		0	0.514193	0	2.36529		0	0.800752	0.867481	3.26974
0	1.51821	3.27364	1.70798		0	0.617032	0	6.06748		0.0333647	0.200188	0.700658	1.40132
0	2.04009	0.094888	0		0	3.08516	0.822709	0		0	1.10103	0.533835	3.90367
0	1.37588	0	0		0	2.46813	0.102839	0.102839		0.0333647	0.266917	0.433741	4.73778
0	3.08386	0.23722	5.31373		0	4.5249	0.102839	8.63845		0	0.0333647	0.600564	3.13628
0.379552	3.32108	0.23722	4.45974		0	1.74826	0.411355	6.78735		0	0.200188	1.33459	2.80263
0	0.094888	0	0		0	0	0	0		0.266917	0.667293	0.867481	3.4032
0	1.42332	0.332108	2.84664		0	0.308516	0.308516	4.31922		0.0333647	0.266917	0.300282	2.7359
0	2.22987	0.047444	1.28099		0	1.64542	0	0.514193		0.0333647	0.200188	0.433741	2.70254
0	1.66054	0	2.65686		0	1.74826	0	3.59935		0.0333647	0.300282	0.734023	3.16964
0	3.79552	0.094888	0.426996		0	5.75896	0.205677	0.308516		0.0333647	0	0.533835	3.13628
0	2.22987	0	0.47444		0	2.05677	0	0.102839		0.0333647	0.0667293	0.800752	1.76833
0	0.71166	0	0.094888		0	0.617032	0	0		0.0333647	0.100094	0.567199	3.97039
0	1.70798	0	0.047444		0	0.719871	0	0		0.0333647	1.1344	1.30122	0.800752
0	1.6131	0	0.71166		0	1.13123	0	0.719871		0.133459	1.30122	1.10103	3.06955
0	0.23722	0	0.806548		0	0.308516	0	0.617032		0.100094	1.10103	0.367011	3.36983
0	0	0.047444	1.23354		0	0	0.102839	2.46813		0	0.967575	1.33459	2.00188
0	0	0	3.36852		0	0	0	5.14193		0	0.633929	0.800752	2.53571
0	0.47444	0.379552	0.094888		0	0	0.102839	1.43974		0	0.433741	1.00094	2.23543
0.094888	1.89776	0	1.89776		0	3.29084	0.102839	4.62774		0	1.1344	0.133459	4.03712
0.047444	1.13866	0.047444	0.142332		0	0.308516	0.411355	0		0.0667293	0.667293	0.333647	5.73872
0	2.22987	0	2.84664		0	1.13123	0	3.08516		0.0667293	0.700658	0.533835	4.90461
0.047444	1.89776	0	5.64584		0	1.54258	0.411355	1.95393		0.266917	0.333647	0.934211	5.0047
0	1.85032	0	1.28099		0	1.64542	0	0.822709		0.0333647	0.233553	0.333647	2.43562
0	1.42332	0.094888	3.93785		0	1.02839	0.205677	1.02839		0	0	0.600564	1.80169
0	2.60942	0	2.89408		0	2.26245	0	5.14193		0	0	0.767387	4.33741
0	3.93785	0.047444	1.9452		0	1.95393	0.205677	5.14193		0	0.100094	0.300282	3.16964
0	1.70798	0.047444	2.65686		0	0.205677	0.205677	3.80503		0.266917	0.467105	1.10103	3.00282
0	2.46709	0.521884	2.94153		0	1.3369	0	3.08516		0	0	0.633929	2.46898
0	2.32476	0.047444	4.36485		0	1.3369	0	11.3123		0	0.333647	0.133459	3.10291
0.142332	1.9452	0.142332	2.13498		0	0.514193	0.925548	2.98232		0	2.56908	0.233553	3.93703
0	0.094888	0.094888	4.50718		0	0	0.719871	8.12425		0	1.16776	0.333647	1.30122
0	3.36852	0	2.75175		0	2.77664	0.102839	5.8618		0	1.10103	0.133459	1.16776
0	1.51821	0.047444	5.45606		0	0.617032	0.514193	3.39368		0.0667293	1.43468	0.433741	1.23449
0	0.94888	3.27364	0.426996		0	0.411355	2.05677	0.411355		0.100094	1.10103	0.667293	2.96945
0	0.569328	2.3722	2.46709		0	0.205677	1.3369	2.05677		0	1.96852	0.600564	1.56814
0	1.6131	0.71166	1.99265		0	1.74826	0.102839	1.95393		0	0.834117	0.567199	2.20207
0	1.42332	0.23722	0.996324		0	3.80503	0.205677	0.617032		0.0333647	0.567199	0.300282	1.66823
0	2.60942	0	2.22987		0	6.47883	1.02839	3.29084		0.0667293	1.36795	0.967575	2.96945
0	2.46709	0.047444	1.89776		0	1.13123	1.13123	2.15961		0	1.80169	1.00094	1.50141
0	1.80287	0.094888	2.65686		0	2.05677	0.102839	3.08516		0.0667293	0.967575	0.800752	2.56908
0	2.70431	0	1.9452		0	2.6738	0.308516	3.39368		0	1.46805	1.83506	1.93515
0	2.32476	0	1.6131		0	3.90787	1.13123	0.411355		0.0333647	3.03618	1.43468	2.33553
0.047444	0.426996	0.142332	1.75543		0	0.411355	0	2.77664		0	2.7359	2.00188	2.40226
0	4.55462	0	2.18242		0	6.89019	1.43974	2.15961		0	1.46805	0.633929	2.56908
0	2.98897	0.047444	2.60942		0	3.90787	1.95393	6.17032		0.100094	1.10103	0.233553	2.03524
0	1.32843	0	3.70063		0	0.719871	1.02839	6.89019		0.200188	1.30122	0.50047	1.83506
0.094888	1.13866	0.047444	2.13498		0	0.205677	1.54258	4.42206		0	1.73496	0.433741	1.66823
0	1.51821	0	1.99265		0	0.514193	0.102839	1.3369		0	2.1687	0.300282	2.33553
0	2.32476	0	2.22987		0	2.57097	0.617032	6.17032		0.0667293	1.6015	0.600564	2.66917
0	1.85032	0	1.42332		0	0.411355	0.617032	2.05677		0.0333647	1.90179	0.50047	1.80169
0	1.09121	0.332108	2.89408		0	0.205677	0	6.47883		0	2.00188	1.40132	1.83506
0.094888	2.51453	0	0.616772		0	2.15961	0	0.205677		0	1.90179	1.53477	1.63487
0	0.426996	0	3.1313		0	0	0	0		0	1.0343	0.934211	2.10197
0	1.37588	0			0	0.308516	0			0	1.23449	1.46805	2.70254
0.047444	0.94888	0			0	0	0			0.0333647	1.73496	0.166823	2.00188
0	1.51821	0			0	0.514193	0			0.100094	0.900846	0.567199	2.60244
0.142332	2.27731	0			0	1.54258	0.308516			0	2.1687	1.40132	0.600564
0.094888	0.142332	0			0	0	0			0.0333647	1.16776	0.300282	2.10197
0	2.46709	0			0	1.23406	0			0.0667293	0.800752	0.467105
0.379552	1.1861	0			0	0.308516	0			0	1.00094	0.667293
0	2.41964	0.189776			0	2.15961	0			0	1.30122	1.16776
0	0.569328	0.426996			0	0.205677	0.102839			0.0333647	0.734023	0.734023
0	2.56198	0.284664			0	2.98232	0.308516			0	1.73496	0.767387
0	1.9452	0			0	0.822709	0.617032			0	1.0343	0.633929
0	1.37588	0			0	0.102839	0.205677			0.0667293	1.1344	0.567199
0	1.32843	0			0	2.05677	0			0.200188	0.900846	1.23449
0	0.901436	0			0	0.205677	0.102839			0.266917	1.36795	0.800752
0.23722	0.853992	0			0	0	0.205677			0.100094	1.20113	0.600564
0	0.284664	0			0	0	0.205677			0.0333647	2.00188	0.333647
0	0.71166	0.047444			0	0	0			0	1.90179	0.467105
0	1.99265	0.094888			0	0.102839	0			0.100094	1.0343	1.20113
0	1.9452	0.047444			0	2.15961	0			0	1.26786	0.133459
0	2.41964	0			0	2.98232	0.102839			0.0667293	1.0343	0.734023
0	1.56565	0			0	2.05677	0.308516			0	0.900846	0.967575
0.142332	2.60942	0.094888			0	1.95393	0.514193			0.0667293	1.20113	1.26786
0	2.65686	0			0	5.45045	0.308516			0	0.734023	1.93515
0	4.98162	0			0	8.53561	0.617032			0	1.0343	1.06767
0	5.55095	0			0	5.03909	0.102839			0.233553	0.967575	0.700658
0	2.27731	0.094888			0	4.83342	0.822709			0	0.734023	0.834117
0.047444	2.84664	0.094888			0	4.31922	0.514193			0.0667293	0.700658	0.934211
0	1.80287	0.284664			0	2.57097	0.617032			0.0333647	1.0343
0	3.5583	0			0	4.31922	0.205677			0.0333647	1.63487
0	3.17875	0.189776			0	3.70219	0.411355			0	0.367011
0.189776	1.37588	0			0	0.925548	1.64542			0	0.767387
0	1.9452	0			0	3.59935	0			0	0.50047
0	2.70431	0.047444			0	1.64542	0.411355			0	0.800752
0	1.42332	0.142332			0	0.514193	0			0.166823	0.467105
0.047444	3.03642	0.047444			0	1.74826	0			0.0333647	0.600564
0.094888	0.996324	0.047444			0	0.719871	0			0.200188	1.20113
0	1.47076	0			0	1.43974	0			0.100094	1.56814
0	1.23354	0			0	0.514193	0			0.166823	1.20113
0	2.70431	0			0	1.95393	0.205677			0	1.96852
0	1.85032	0.047444			0	0.617032	0.205677			0.0667293	1.1344
0	1.9452	0			0	0.822709	0			0.166823	2.06861
0.047444	3.22619	0.142332			0	2.98232	0.102839			0.166823	0.200188
0	3.70063	0			0	4.11355	0			0.133459	0.300282
0	1.80287	0			0	0.308516	0			0	1.00094
0	0.996324	0.047444			0	0.411355	0			0.0333647	1.93515
0	3.46341	0			0	4.5249	0.102839			0.0333647	2.96945
0	3.60574	0.094888			0	4.93625	0.102839			0.0333647	2.93609
0	1.51821	0.142332			0	0.617032	0			0.133459	2.03524
0	0.189776	0			0	0	0			0.400376	1.76833
0	0.142332	0.047444			0	0	0.411355			0.166823	2.1687
0	2.41964	0.047444			0	2.36529	0.102839			0	2.46898
0	0.142332	0			0	0	0.308516			0.200188	1.90179
0	1.1861	0.047444			0	0.205677	0.102839			0.100094	1.20113
0	0.853992	0.047444			0	0.205677	0			0.50047	2.30216
0	2.51453	0.142332			0	1.8511	0.102839			0	3.63675
0	1.85032	0.047444			0	1.8511	0.205677			0.400376	3.3031
0	0.569328	0.379552			0	0	0			0.133459	2.66917
0	3.22619	0			0	1.23406	0.308516			0.333647
0.047444	1.51821	0.047444			0	0	0.102839			0.300282
0.189776	2.70431	0.047444			0.205677	3.90787	0.308516			0
0	2.18242	0			0	1.54258	0.102839			0.200188
0	2.56198	0.189776			0	2.57097	0.719871			0.166823
0.047444	1.80287	0			0	1.23406	1.02839			0.300282
0	0.94888	0.047444			0	0	0			0.0667293
0	1.6131	0.189776			0	0.925548	0.308516			0.233553
0	1.70798	0			0	0.411355	0			0.0667293
0	2.60942	0.047444			0	1.3369	0.102839			0.266917
0	1.04377	0			0	0.102839	0			0.100094
0	0.379552	0.047444			0	0.102839	0			0.233553
0	0.664216	0.047444			0	0.411355	0.205677			0.0333647
0	0.379552	0			0	0	0			0.0333647
0	3.17875	0			0	2.77664	0			0
0	0.664216	0			0	0	0.102839			0.166823
0	1.6131	0			0	1.23406	0.102839			0.0333647
0	0.47444	0.047444			0	0	0.411355			0.100094
0.047444	2.65686	0			0	0.719871	0			0.233553
0.23722	0.901436	0			0.205677	0.102839	0.102839			0.233553
0.094888	1.23354	0			0	0.308516	0			0.200188
0	1.66054	0			0	0.925548	0			0.0667293
0	1.09121	0.142332			0	0.411355	0.617032			0.166823
0	1.04377	0.189776			0	0.308516	0.205677			0.333647
0	1.47076	0.094888			0	0.411355	0.411355			0.0333647
0	1.70798	0			0	0.617032	0.102839			0.166823
0	3.27364	0.426996			0	0.719871	0			0.0667293
0	1.80287	0			0	0	0.205677			0.200188
0.047444	0.996324	0.047444			0	0.205677	0.102839			0.0333647
0	2.18242	0			0	0.617032	0			0.133459
0	1.99265	0			0	0.925548	0			0
0	1.1861	0.047444			0	0	0			0
0	1.32843	0			0	0.719871	0.102839			0
0	2.08754	0			0	0.308516	0			0.433741
0	1.6131	0.379552			0	0.719871	0.102839			0.166823
0.047444	1.70798	0.047444			0.102839	0.308516	0.102839			0.0333647
0	0.853992	0.047444			0	0	0.514193			0
0.047444	0	0			0	0	0			0
0	2.22987	0.047444			0	0.102839	0.925548			0.0667293
0.142332	1.70798	0.094888			0	0	0.102839			0.100094
0.23722	0.284664	0.047444			0	0	0			0.166823
0.047444	1.9452	0			0	0	0			0.333647
0.047444	2.22987	0			0	0.102839	0.205677			0.100094
0.189776	1.32843	0			0	0	0.411355			0.100094
0	2.22987	0.047444			0	0.205677	0.102839			0.567199
0.284664		0			0.102839		0			0.367011
0.23722		0.094888			0		0			0.400376
0		0			0		0.102839			0.200188
0		1.28099			0		0.308516			0.300282
0		0.094888			0		0.411355			0.333647
0		0.332108			0		0.102839
0		0.047444			0		0.205677
0		0.142332			0		0.205677
0		0.23722			0		0.102839
0		0.47444			0		0
0		0.047444			0		0
0		0			0		0
0		0.047444			0		0.102839
0		0.759104			0		0.411355
0		0			0		0
0		0.047444			0		0.102839
0		0.047444			0		0
0		0.047444			0		0
0		0			0		0.411355
0		0.189776			0		0
0		0.047444			0		0
0		0			0		0.205677
0		0.094888			0		0
0		0.142332			0		0.102839
0		0.047444			0		0.102839
0.189776		0.047444			0		0.102839
0		0			0.102839		0
0.047444		0			1.02839		0.102839
0.047444		0			0		0.102839
0.094888		0			0		0
0.189776		0			0.102839		0.102839
0		0			0		0.102839
0		0			0		0
0		0			0.308516		0
0		0			0.514193		0
0		0			0		0
0		0			0.617032		0
0		0			0.102839		0
0		0			0.102839		0
0		0			0.514193		0
0		0.047444			0		0
0.047444		0			0.411355		0
0.426996		0.142332			0.102839		0.205677
0		0.094888			0		0
0.142332		0.094888			0.514193		0.102839
0		0.047444			0		0
0.047444		0			0.617032		0
0.189776		0			1.3369		0
0					0.102839
0.094888					0.617032
0					0.308516
0					0.514193
0					0
0.664216					0.822709
0.332108					0.102839
0					0.514193
0.094888					1.13123
0.094888					0.205677
0					0
0.047444					2.77664
0					0.102839
0.23722					0.308516
0.189776					0.514193
0.332108					0.308516
0					0.102839
0					0
0.521884					0.102839
0					0
0.047444					0
0.047444					0.719871
0.094888					0
0					0.102839
0					0.617032
0					0
0.047444					0
0.047444					0
0.189776					0.102839
0					0
0.094888					0
0.142332					0.514193
0.47444					0.411355
0.142332					0.308516
0					0
0.379552					0.617032
0					1.64542
0.047444					0
0.047444					0.102839
0.094888					0.205677
0.094888					0.617032
0.284664					1.02839
0					0
0.189776					0.205677
0.047444					0
0.189776					0
0					0
0					0
0					0
0					0.102839
0.047444					0
0					0.102839
0					0.102839
0.047444					0
0.047444					0
0					0
0					0
0					0
0					0
0					0
0.332108					0.102839
0.94888					0
0.332108					0
0					0
0.47444					0.102839
0					0.205677
0					0
0					0
0					0.102839
0.189776					0
0.142332					0.102839
0					0
0					0
0.047444					0.102839
0.332108					0.308516
0.094888					0
0					0
0.47444					0
0					0
0.569328					0
0					0
0					0
0					0
0.664216					0.308516
0.332108					0.617032
0					0.617032
0					0.102839
0.094888					0.308516
0.23722					0.411355
0					0.102839
0.284664					0
0.047444					0.205677
0.189776					1.3369
0.379552					0.102839
0					0
0.094888					0.205677
0					0
0.094888					0.411355
0.521884					0.308516
0.094888					0.205677
0.047444					0.205677
0.094888					0
0.521884					0.102839
0.189776					0.102839
0					0.205677
0					0.102839
0					0.822709
0.189776					0.205677
0					0.617032
0					0.205677
0.142332					0
0.094888					0.411355
0.23722					0.205677
0.047444					0.102839
0.094888					0.205677
1.09121					0.102839
0					0
0					0
0					0
0.047444					0.102839
0					0
0.094888					0.205677
0.094888					0
0.284664					0
0					0
0					0
0					0
0					0.102839
0					0
0					0.205677
0					0.205677
0					1.13123
0					0.102839
0.047444					0.411355
0.142332					0.102839
0.094888					0
0					0
0.616772					0.205677
0.094888					0
0					0
0					0
0.23722					0.102839
0					1.13123
0.189776					0.411355
0.23722					0.617032
0					2.77664
0.521884					0.102839
0.047444					0.411355
0.284664					0.102839
0					0.411355
0.23722					0.719871
0.379552					0.102839
0.23722					0.205677
0.142332					0.205677
0					0
0					0.102839
0.047444					0.102839
0.047444					0.205677
0.047444					0.822709
0.332108					0.925548
0.094888					0.205677

## Sheet: Fig ED-7F
yH2AX foci per cell normalised to WT Tala							RPA foci per cell normalised to WT Tala
WT utd	WT Tala	WT Veli	TEX264-/- utd	TEX264-/- Tala	TEX264-/- Veli		WT utd	WT Tala	WT Veli	TEX264-/- utd	TEX264-/- Tala	TEX264-/- Veli			Ordinary one-way ANOVA. Multiple comparisons.
0.104068	1	0.36359	0.116368	1.67522	0.906105		0	2.57363	0	0	0.482556	0			Number of families	1
0	0.239757	0	0	0.639352	0		0	0.965111	0	0	0.321704	1.28681			Number of comparisons per family	2
0	0.719271	0	0.079919	0	1.6783		0	0	0	0	0	0.482556			Alpha	0.05
0	0.079919	0	0	0	1.19878		0	0.965111	0	0	0	0
0.079919	0.159838	0	0	0	0.319676		0	0	0.160852	0	0	0			Šídák's multiple comparisons test	Mean Diff.	95.00% CI of diff.	Below threshold?	Summary	Adjusted P Value
0	0.079919	0.079919	0	0	0.319676		0	1.60852	0.804259	0	0.160852	1.76937			TALA-WT vs. TALA-TEXKO	-0.6986	-0.7728 to -0.6244	Yes	****	<0.0001	B-E
0	0.719271	0	0	0.479514	1.75822		0	0	0	0	0	0.643407			VELI-WT vs. VELI-TEXKO	-0.1223	-0.1890 to -0.05569	Yes	****	<0.0001	C-F
0	0	0.239757	0	0.079919	0.719271		0	0	0.160852	0	4.6647	0
0.079919	0	0	0.319676	0.879109	0.559433		0	0	0	0	0	0			Test details	Mean 1	Mean 2	Mean Diff.	SE of diff.	n1	n2	t	DF
0.079919	0	0.399595	0	0.239757	1.11887		0	0.965111	0	0	0	0			TALA-WT vs. TALA-TEXKO	0.986	1.685	-0.6986	0.03316	1744	1238	21.07	10358
0.079919	0.319676	0	0	0.319676	0.159838		0	0.160852	0.160852	0	0	1.44767			VELI-WT vs. VELI-TEXKO	0.4066	0.5289	-0.1223	0.0298	2255	1489	4.106	10358
0	0.239757	0	0	0.079919	1.6783		0	0.643407	0	0	0	0.804259
0	0.239757	0	0	1.6783	0.719271		0	0	0	0	10.2945	0
0.079919	0.239757	0	0	4.47546	0.239757		0	1.44767	0	0	2.25193	1.76937			Ordinary one-way ANOVA. Multiple comparisons.
0.159838	0.719271	0	0.079919	0.559433	3.67627		0	0	0.160852	0	0	0			Number of families	1
0	0	0	0	0.319676	0		0	0	0	0	0	1.12596			Number of comparisons per family	2
0	0.559433	0	0.079919	0.079919	1.2787		0	1.44767	0	0	0	1.76937			Alpha	0.05
0	0.959027	0	0.159838	0.079919	1.43854		0	0.965111	0	0	0.965111	0.965111
0.079919	0.319676	0	0	0.879109	0.879109		0	5.79067	0	0	0	0.160852			Šídák's multiple comparisons test	Mean Diff.	95.00% CI of diff.	Below threshold?	Summary	Adjusted P Value
0	1.91805	0	0.079919	0.159838	0.959027		0	0	0.482556	0	0.160852	0			TALA-WT vs. TALA-TEXKO	-0.7453	-0.8628 to -0.6278	Yes	****	<0.0001	B-E
0.079919	0	0.399595	0	0.879109	0.559433		0	0	0	0	0.965111	0.160852			VELI-WT vs. VELI-TEXKO	-0.1043	-0.2099 to 0.001188	No	ns	0.0533	C-F
0.079919	0.399595	0.079919	0	0.399595	0.79919		0	0.321704	0	0	0	0
0	0	0.079919	0	0.479514	0.239757		0	0.160852	1.60852	0	0.482556	0			Test details	Mean 1	Mean 2	Mean Diff.	SE of diff.	n1	n2	t	DF
0	0.079919	0.639352	0	0	0		0	0	0.965111	0	0	0			TALA-WT vs. TALA-TEXKO	0.9784	1.724	-0.7453	0.05253	1742	1234	14.19	10340
0	0.639352	0.319676	0	0.079919	0.79919		0	0.160852	0.965111	0	0	0.804259			VELI-WT vs. VELI-TEXKO	0.1194	0.2238	-0.1043	0.04718	2252	1486	2.212	10340
0	0.159838	0.319676	0.079919	0	1.6783		0	0.321704	0	0	0	1.12596
0	0.239757	0.159838	0	0	1.2787		0	1.12596	0.804259	0	1.28682	0.643407
0	0.319676	0.479514	0	0.959027	1.2787		0	0	0.482556	0	0	0.482556
0	0.079919	0.479514	0	0	0.79919		0	0.321704	0.804259	0	0.804259	1.44767
0	0	0.159838	0.079919	1.2787	1.03895		0	0.321704	0.160852	0	0	0.643407
0	1.2787	0	0	0	1.11887		0	0	0	0	0	0.160852
0.159838	0	0.079919	0.079919	0	0.399595		0	0	0.965111	0	0	0.804259
0	0	1.03895	0	0	1.43854		0	0.965111	0	0	0.965111	0.321704
0.079919	0.479514	0.159838	0.159838	1.11887	0.079919		0	0.321704	0	0	0	0.321704
0	0.159838	0.079919	0	0.079919	0.479514		0	0	0.160852	0	1.28682	0
0	0.079919	0.079919	0	0.319676	0.079919		0	0	0	0	0	0
0	0.319676	0.079919	0	0.079919	0.079919		0	0.965111	0	0	4.50385	0.160852
0	2.31765	0.159838	0	0.079919	0.719271		0	0	0.160852	0.160852	0	0
0	0	0.479514	0.079919	0.479514	0		0	0	0	0	0	0
0.079919	0.159838	0	0	0.639352	0		0	2.89533	0	0	0	0
0	2.79716	0.559433	0	0.239757	0		0	0	0	0	3.53874	0
0	0.079919	0	0	1.99797	0.639352		0	0.804259	0.482556	0	1.60852	0
0	1.75822	0.559433	0.239757	2.31765	0.079919		0	0	0.160852	0	9.81196	0.482556
0	0	0.079919	0	5.51441	0.559433		0	5.95152	0	0	2.25193	0
0.079919	3.19676	0.079919	0.079919	3.59635	0.159838		0.321704	0	0.160852	0	1.60852	0
0	0.319676	0.319676	0.079919	1.51846	0.079919		0	0	0	0	1.76937	0
0	0.079919	0.399595	0.159838	3.67627	0.239757		0	0	0	0.482556	3.37789	0.160852
0	0	0.399595	0	4.55538	0.639352		0	0.965111	0.160852	0	4.18215	0.160852
0	0.639352	0.159838	0.719271	3.3566	1.43854		0	0	0	0.321704	0	0
0	0	0	0.159838	0.239757	0		0	0	1.76937	0	4.82555	0.160852
0.159838	0.479514	1.2787	0	3.67627	0.399595		0	1.44767	0	0.160852	0	0
0	1.2787	0.079919	0.959027	0.239757	0.159838		0	0	0.160852	0	0	0
0	0.719271	0.399595	0.079919	0.159838	0.319676		0	0	0.160852	0	2.09107	0.321704
0	0.079919	0	0	1.6783	0.639352		0	3.69959	1.28682	0	1.28682	0
0	1.35862	0.479514	0	0.719271	0.399595		0	0	0	0	3.21704	0
0	0.079919	0	0.399595	2.15781	0		0	8.20344	0	0	18.8197	0
0.079919	3.75619	0.079919	0	8.71117	0.159838		0	1.28682	0	0	0.160852	0.160852
0	2.55741	0.079919	0	0.239757	0.639352		0	0.965111	0.321704	0	12.8681	0.160852
0.079919	1.19878	0.319676	0	1.6783	0.319676		0	0	2.57363	0	0.804259	0.321704
0.079919	0	0.559433	0.159838	0.559433	0.479514		0	0.160852	0.804259	0	0	0
0	0.559433	0.239757	1.35862	0	0.399595		0	0.804259	0.160852	0.160852	5.14726	0
0	2.957	0.159838	0.079919	1.75822	0.159838		0	0	0.804259	0	1.12596	0
0.079919	0.319676	1.11887	0	1.99797	0.159838		0	4.82555	0.643407	0	0	0
0	2.39757	2.23773	0.239757	0.079919	0.079919		0	0	0	0	11.4205	0
0	0.079919	0.719271	0	2.23773	0.159838		0	0	0	0	0.804259	1.76937
0	0.239757	0	0.079919	0.319676	0.879109		0	0	0	0	0.321704	0
0.079919	0	0.079919	0.159838	3.19676	0.479514		0	1.93022	0	0	7.07748	0
0	1.03895	0.239757	0.239757	7.11279	0.159838		0	3.05619	0.321704	0	0.804259	0
0.079919	1.83814	1.99797	0.159838	1.99797	0.399595		0	0	0	0	0.321704	0
0	0	0.159838	0	1.35862	0		0	0	0.160852	0	0.160852	0
0	0.159838	0.239757	0.239757	1.91805	0.079919		0	0	0.321704	0	0	0.160852
0	0.079919	0.79919	0	0.079919	1.03895		0	0.482556	2.73448	0	3.69959	0.321704
0	0.559433	2.39757	0	2.79716	0.559433		0	0	0.321704	0	0	0.160852
0	0	0.239757	0	0.319676	0.79919		0	5.95152	0	0	0	0.643407
0	3.43652	0.239757	0.079919	0.239757	1.2787		0	1.28682	2.09107	0	0	0.482556
0	3.27668	3.19676	0	0	1.51846		0	4.343	0	0	1.93022	0
0	2.55741	0.159838	0	1.03895	0		0	0	0	0	4.18215	0
0	0.879109	0.319676	0	2.71724	0		0	0.804259	0	0	0	0.965111
0.079919	1.75822	0.319676	0	0	1.99797		0	8.3643	0	0	0	0
0.159838	5.27465	0.639352	0	0.159838	0.319676		1.12596	0.643407	0.160852	0	0.643407	0
0.079919	0.719271	0.79919	0.079919	2.31765	0.079919		0	4.98641	0.160852	0	1.12596	0
0.079919	3.3566	0.559433	0.079919	1.43854	0.319676		0	0	1.12596	0	9.49026	0.643407
0	0	1.43854	0	4.31562	0.159838		0	0.482556	0.160852	0	6.59492	0.160852
0	0.79919	0	0.079919	3.43652	0.479514		0.643407	0.160852	0	0	3.37789	0.160852
0.479514	0.879109	0	0	3.51643	0.399595		0	0.321704	0.643407	0	3.05619	0
0.079919	1.59838	0.719271	0	1.35862	0		0.160852	2.41278	1.12596	0	0.643407	0
0.239757	1.2787	0.319676	0	2.15781	0.399595		0	1.76937	0	0	0.643407	0
0	1.99797	0.079919	0	1.19878	0.159838		0	2.41278	0.160852	0	2.73448	0.160852
0	1.51846	0.159838	0	2.55741	1.11887		0	0.160852	0.965111	0	0	0
0	0.239757	1.19878	0	0.079919	0		0	1.12596	0.160852	0	4.18215	1.44767
0	1.03895	0	0	3.03692	3.19676		0.160852	0	0	0	0	0
0	0.239757	0	0	0.239757	0.159838		0	8.20344	0	0.160852	9.65111	0.482556
0.079919	4.55538	0	0	5.35457	1.51846		0	2.89533	2.09107	0	0.160852	0
0.239757	3.19676	2.39757	0	1.11887	0.079919		0	7.23833	1.12596	0	0	0
0	4.95498	0.159838	0.239757	0.959027	0.079919		0	0	0	0	0.160852	4.18215
0.319676	1.03895	0	0.079919	0.639352	4.47546		0	0	0	0	1.28682	0.160852
0	0.159838	0	0	1.6783	1.11887		0.160852	0.804259	0	0	2.25193	0
0.319676	0.719271	0	0	3.11684	0		0.482556	2.57363	0	0	0.804259	0.643407
0	2.07789	0	0	0.79919	2.31765		0	0.482556	0.160852	0	0	2.89533
0.639352	1.83814	0.479514	0	1.11887	3.51643		0	1.12596	0.321704	0	4.82555	3.86044
0.079919	2.47749	0.239757	0	2.957	3.03692		0	4.50385	0	0	1.28682	4.0213
0.079919	3.75619	0	0	2.63733	3.11684		0	1.12596	1.60852	0	0.643407	0.643407
0.399595	2.15781	1.91805	0	1.83814	1.83814		0	2.09107	0	0	9.16855	3.05618
0	3.03692	0.159838	0.079919	6.39352	2.31765		0	1.12596	0	0	0	1.60852
0.239757	0.879109	0	0.559433	0.239757	1.91805		0	0.965111	0.643407	0	0.160852	0.482556
0.079919	0.719271	0.399595	0.159838	3.19676	0.319676		0	0.321704	0	0	11.7422	0
0.159838	0.479514	0	0.079919	5.59433	0.079919		0	0	0	0	2.41278	0
0.159838	0.079919	0	0	2.79716	0.239757		0	0	0.321704	0	2.09107	0
0.239757	2.31765	0.319676	0	3.67627	0		0	1.76937	0.482556	0	0.482556	1.12596
0.479514	1.19878	0.239757	0	1.03895	1.59838		0	0	0.160852	0	8.52515	0
0	0.159838	0.159838	0	5.59433	0.719271		0.321704	2.25193	0.160852	0	1.60852	2.89533
0	3.03692	0.079919	0	4.6353	2.07789		0.160852	0	0	0	3.05619	1.28681
0	0.159838	0	0.079919	2.07789	2.07789		0	2.57363	0.321704	0	0	0
0.079919	1.51846	0.319676	0	0	0.159838		0	0	0	0	6.27322	2.09107
0	0	0	0.079919	3.91603	3.99595		0.643407	0.804259	0.160852	0	0.482556	0
0	0.479514	0.159838	0	0.639352	0.879109		0	0	0.160852	0	0	0
0.159838	0	0.159838	0.399595	0.479514	0.079919		0	0.643407	0	0	1.12596	2.89533
0	1.43854	0	0.239757	0.639352	2.23773		0	0	0	0	0.804259	0.643407
0	0.079919	0	0	0.639352	0.79919		0	0.321704	0	0	10.4554	2.25193
0	0.319676	0.079919	0	3.67627	2.31765		0	1.28682	0	0	0.482556	0.482556
0.239757	1.99797	0	0.159838	1.11887	0.959027		0	0	0	0	1.76937	0.804259
0	0.079919	0.239757	0	1.19878	0.479514		0.643407	4.343	0.160852	0.160852	0	2.57363
0	2.71724	0.399595	0.319676	0.639352	1.75822		0	0	0.321704	0	1.60852	0
0	0	0.159838	0.079919	1.11887	0		0	0	0	0	0.482556	0
0	0.079919	0	0.079919	1.2787	0.159838		0.321704	0	0.160852	0	0.804259	0.482556
0.479514	0.239757	0.079919	0.079919	0.479514	0.879109		0	0	0	0	0	0
0	0	0.159838	0	0.239757	0.079919		0	0	0	0	0.160852	1.60852
0	0.559433	0.079919	0.079919	0.079919	1.51846		0	0.321704	0	0.160852	0	0
0.079919	0.479514	0	0	0.79919	0		0.160852	0.321704	0.965111	0	0.643407	0
0	0.399595	0.639352	0.079919	1.43854	0		0	0	0	0	9.0077	0.965111
0	0.479514	0	1.19878	2.79716	1.35862		0.321704	0	0.160852	0.160852	0	3.37789
0	0.079919	0.479514	0.559433	0.719271	1.59838		0	0.482556	0.804259	0.160852	7.88174	0.482556
0.079919	0.479514	0.879109	0.239757	2.957	0.479514		0	0.804259	0	0	1.44767	0.482556
0	0.719271	0	0.399595	1.75822	0.479514		0	0	0	0.321704	1.28682	1.44767
0	0.079919	0	0.159838	1.35862	1.19878		0	1.12596	0	0.160852	2.25193	0.965111
0	1.43854	0	0.159838	4.6353	1.83814		0	1.44767	0.160852	0	13.6724	0.965111
0	0.79919	0.079919	0	7.03287	1.75822		0	0.160852	0.160852	0	1.76937	3.05618
0.159838	1.11887	0.639352	0	3.43652	2.07789		0	0.160852	0	0	1.28682	1.60852
0	0.79919	0.079919	0	1.59838	2.55741		0	1.44767	0.321704	0	1.12596	0.965111
0	1.43854	0.639352	0.079919	2.07789	0.479514		0	0.965111	0	0	3.53874	0.804259
0	1.35862	0.159838	0.079919	1.75822	1.51846		0	0.804259	4.50385	0	0.160852	0
0	2.15781	1.19878	0	0.719271	0		0.965111	2.25193	0	0.321704	1.12596	0
0.159838	2.87708	0.079919	0	2.07789	0.079919		0	0	0	0	0.160852	0.321704
0	0.079919	0.239757	0	0.239757	1.83814		0	0.321704	0.482556	0	0.160852	0
0.079919	0.879109	0.79919	0.079919	0.639352	0.079919		0	0.160852	0.643407	0	0	2.73448
0	1.19878	0.719271	0	0.239757	2.23773		0	0	0	0.321704	0.804259	0.482556
0	0.159838	0.079919	0.239757	0.639352	0.479514		0	1.12596	0.643407	0	0	0
0	2.47749	0.159838	0	0.079919	0.079919		0	0	0	0	0	0
0	0	0	0.079919	0.239757	0.239757		0	1.28682	0	0	5.30811	2.57363
0	2.957	0.079919	0	2.07789	1.75822		0	0	0.160852	0	7.39918	0
0	0	0.79919	0	4.71522	1.19878		0	0	3.69959	0	4.0213	1.93022
0	0.479514	2.63733	0	2.957	1.2787		0	1.93022	0	0	0	0.321704
0	2.23773	0	0	0.159838	0.239757		0.160852	0	0	0	0	0
0	0	0.079919	0	0.239757	0		0	0	0.804259	0	5.62981	0
0.159838	0	0.719271	0.079919	3.91603	0		0	0	2.57363	0	0.160852	0
0.319676	0.719271	1.03895	0	0.239757	0.399595		0.482556	0.804259	0	0	2.41278	2.09107
0	1.2787	0	0.239757	1.6783	3.19676		0	4.50385	0.321704	0	2.57363	0
0	3.51643	0.159838	0.239757	2.47749	0.079919		5.14726	1.44767	0.321704	0.160852	3.05619	0
0.159838	0.879109	0.319676	0	3.27668	0		0.482556	0	0	0	3.86044	0
0	0	0	0.239757	3.3566	0		1.44767	2.25193	0	0	1.60852	0
0	2.71724	0	0.239757	0.879109	0.079919		0	0.160852	1.93022	0.160852	5.79067	1.28681
0	1.59838	0.559433	0.319676	7.19271	2.39757		0	0	0.643407	0	0	1.12596
0	0	0.239757	0.399595	0.079919	2.47749		0	0.160852	0.482556	0	0	0
0.079919	0.639352	0.079919	0.319676	0	0		0	0	0	0.160852	0.804259	0.804259
0	0	0.079919	0.239757	1.43854	1.83814		0	3.21704	0	0	4.6647	1.12596
0.159838	2.55741	0.559433	0.239757	1.43854	1.43854		6.75578	0	0	0	4.0213	1.28681
0.079919	0	0.079919	0	5.19473	1.6783		0	1.28682	0	0.160852	1.60852	0.965111
0.079919	0.879109	0.079919	0.319676	1.43854	0.639352		0	0	0	0	1.12596	2.73448
0.079919	0	0	0	1.2787	2.55741		0	0.965111	0	0	0	0
0.319676	1.03895	0	0.159838	0	0.159838		0.643407	5.14726	0.160852	0	2.41278	0
0	4.15579	0.639352	0.239757	1.2787	0.399595		4.343	4.0213	0	0	0	0.482556
0.399595	2.47749	0	0	0	1.51846		1.60852	0	0	0	3.21704	0.160852
0	0.079919	0	0.319676	2.957	0.639352		0	0.965111	0	0	1.12596	0.643407
0	0.559433	0	0	0.559433	2.39757		0	3.86044	1.28682	0	4.343	0.804259
0	2.47749	0.879109	0.159838	3.51643	2.31765		0	0	0.643407	0	0	0.804259
0	0	0.239757	0.079919	0.879109	1.6783		0	1.60852	0.160852	0	0.160852	0
0	1.11887	0.879109	0.239757	0.639352	0.079919		2.73448	0	0	0	2.41278	0.643407
0.239757	0.079919	0	0.159838	2.23773	1.43854		1.44767	0	0	0	0.482556	1.12596
0.559433	0.719271	0	0	1.99797	1.59838		0	0.643407	2.25193	0	2.09107	0.965111
0	1.03895	1.35862	0	0.639352	1.35862		0	1.93022	0	0	0	0.643407
0	1.11887	0.159838	0	0	1.59838		0	0	0.160852	0	3.21704	0.321704
0	0	0.239757	0	3.43652	1.51846		0	3.86044	0.160852	0	0	0.482556
0	3.51643	0.079919	0.079919	0.399595	0.399595		0	1.28682	0	0	1.28682	0.643407
0.159838	1.59838	0.719271	0	1.99797	2.23773		0	0	0	0	0.321704	2.09107
0.079919	0	0	0	2.07789	3.83611		0	0.482556	0.482556	0	0.804259	1.28681
0	0.399595	0.319676	0.079919	0.559433	2.07789		0	0.804259	0	0	0.643407	0
0	1.59838	0	0.159838	2.63733	0.079919		0	0.160852	0.482556	0	0.160852	2.41278
0	0.559433	0	0.079919	2.87708	2.07789		0	0	0	0	0.160852	1.44767
0	0.079919	0	0.079919	0.559433	2.07789		5.30811	5.46896	3.21704	0	0	0
0.319676	1.99797	1.6783	0.079919	0.479514	0		0	0	0.482556	0	0.321704	0.643407
0.079919	0.079919	0.559433	0.239757	1.83814	2.31765		4.0213	4.0213	0	0	2.89533	2.09107
0	3.75619	0.319676	0.239757	4.39554	1.2787		0	0	0.804259	0.804259	0.643407	0.160852
0.079919	0	0.879109	0.719271	0.239757	1.83814		0.160852	0	0	0	13.6724	2.89533
0	0.079919	0.239757	0.079919	7.03287	2.47749		0	1.93022	1.60852	0	0	0.804259
0.079919	1.83814	1.03895	0.079919	0	0.879109		3.53874	5.14726	0.804259	0.160852	8.84685	1.44767
0	3.83611	0.159838	0.319676	4.71522	2.47749		0	2.09107	0.804259	0.321704	5.46896	3.37789
0.079919	2.23773	0.879109	0.239757	2.15781	2.957		0	4.343	0.804259	0	1.93022	0
0.079919	2.31765	1.35862	0	2.47749	0		0	1.76937	0	0	4.0213	2.73448
0	3.27668	0	0	4.07587	1.43854		0	0	0.965111	0	2.41278	2.73448
0.159838	1.19878	0.079919	0.719271	2.39757	3.91603		2.73448	1.76937	1.44767	0	6.91663	0
0	3.03692	0.239757	0.559433	4.55538	0		0	0	1.28682	0	1.76937	4.18215
0	0.639352	0.159838	0	1.35862	3.11684		0	2.73448	0	0	0.321704	1.60852
0.079919	3.43652	0	0.079919	0.719271	3.75619		0	3.53874	3.21704	0	1.93022	0
0	3.3566	1.83814	0	1.51846	0		2.89533	0.482556	0.160852	0	2.57363	0
0.079919	1.11887	0.399595	0.159838	3.99595	0.239757		0.160852	5.14726	0.160852	0	0	0
0.079919	2.47749	0.319676	0	0.079919	0		0.804259	0	0.482556	0	1.93022	0
0.079919	0.319676	0.479514	0.319676	3.99595	0.319676		4.50385	0.643407	0.160852	0	0	0
0.399595	0.479514	0.719271	0	0	0		0.804259	1.44767	0	0	0	1.28681
0.079919	3.43652	0.319676	0.079919	0	1.11887		0	1.12596	0	0	10.6162	0
0.079919	2.23773	1.03895	0	5.83408	0.319676		0	0	0.321704	0	0	2.57363
0	0	1.03895	0	0.559433	1.03895		0.321704	5.62981	0	0	0	1.44767
0.079919	2.07789	0.159838	0	0	1.59838		0.643407	0	0.160852	0	0.643407	0.321704
0.079919	0	0.79919	0	1.75822	0.239757		0.804259	3.53874	0	0	0	0.482556
0.079919	2.47749	0	0	0.159838	0.879109		0.160852	0.643407	0.482556	0	4.343	0
0	1.83814	1.35862	0	2.23773	0		0	0.804259	0	0	2.09107	0.643407
0	2.71724	0.239757	0	3.3566	3.03692		0	4.18215	0	0.321704	0.804259	0
0	3.59635	0.079919	0.559433	1.2787	0.239757		0	1.76937	2.25193	0	1.28682	0
0	2.47749	1.51846	0	0.879109	0		0	0.804259	0	0.321704	1.28682	0
0.079919	0.319676	0.159838	0.399595	2.63733	0		0	4.50385	0	0	5.14726	0
0.079919	3.3566	0	0	4.55538	0		0	1.44767	0	0	0.804259	3.05618
0.079919	3.43652	0.159838	0	2.71724	3.75619		0	0.482556	0.643407	0	1.12596	0
0.079919	0.479514	0.479514	0	1.2787	0.079919		0	0	0	0	0.482556	0.321704
0	0.079919	0.879109	0.079919	0.79919	0.559433		0	0	0	0	0	0
1.75822	0.159838	0.399595	0.079919	0.239757	0.159838		0	0.321704	0	0	4.50385	0
0	0.719271	0	0	2.63733	0.079919		0.804259	6.91663	0	0	0.643407	0
0	2.07789	0.159838	0.159838	2.47749	0		0	0.321704	0	0	0	0.965111
0.319676	0.479514	0.079919	0	0.319676	1.11887		0	0	0	0	0	0
0.159838	0.159838	0	0.239757	0	1.75822		2.57363	0	0	0	0	0.321704
0.559433	0.159838	0	0	0.79919	1.75822		0	0	0	0	0.160852	0
0	0	0	0	2.23773	0.079919		0	0	0	0	0	0.160852
0.159838	0.079919	0.079919	0.079919	0.079919	0.239757		4.18215	0	0	0	0	0
0.399595	0.319676	0	0.239757	0	0		0	0	0	0	0.965111	0
0.719271	0.159838	0	0	3.83611	0.319676		0.160852	0.482556	0.160852	0	0	0
0.239757	0.719271	0.319676	0.319676	0	0.399595		0.321704	0	0	0	23.4844	0
0.479514	0.079919	0.159838	0.079919	9.75011	0.879109		0.643407	1.44767	0	0.321704	16.246	0
0.159838	1.6783	0.079919	0.879109	9.19068	0.479514		0	0	0	0	0	1.12596
0.079919	0.399595	0.079919	0.159838	1.59838	1.19878		0	0.321704	0.482556	0	0	0
0	1.35862	0.479514	0.159838	0.159838	0.559433		0	3.05619	0.160852	0	0	0.482556
0	4.39554	0.959027	0	1.35862	1.19878		0	0	0.160852	0	0.321704	0
0	0.719271	0.879109	0	7.19271	0.639352		0.160852	0.965111	0.160852	0	0	1.44767
0.239757	0.959027	0.79919	0.559433	0.159838	1.51846		4.82555	0	0	0	1.76937	1.12596
0	0.399595	0.319676	0.079919	2.15781	2.39757		3.05619	0.804259	0.160852	0	0	0
0.079919	1.11887	0.639352	0.159838	0	0.239757		0	0	0	0	0	0
0	0	0.159838	0	1.51846	0.079919		0	0	0.321704	0	1.28682	0
0	0.79919	0.559433	0	1.2787	0.239757		0	3.37789	0	0	0	0
0	3.59635	0	0	0.159838	0		0	0	0	0	0.965111	0
0.159838	0.399595	0.399595	0	1.59838	0.079919		0	0	0	0	0	0.160852
0	0.239757	1.51846	0	0.079919	0.079919		0.482556	5.62981	0.482556	0	0	0.160852
0.639352	4.55538	0.879109	0	0.079919	0.239757		0	1.44767	0	0	0	0
0.239757	1.11887	0.239757	0	0.159838	0.079919		3.37789	0	0.321704	0	1.12596	0
0.079919	0.079919	1.19878	0	2.31765	0		0	0	0	0	0	0
0	0.079919	0.399595	0	0.159838	0		0	0	0	0	0.160852	0
0.079919	0.239757	0.79919	0	1.03895	0		0	0	0	0	0.804259	0.804259
0	0.079919	0.479514	0.079919	1.11887	0.239757		0.643407	0.482556	0	0	0	0
0.239757	0.79919	0	0.079919	0.239757	0		0	0.160852	0.482556	0	0	0.160852
0	0.239757	1.6783	0	0.239757	0.319676		0	0.321704	0	0	0	0
0	0.959027	0.719271	0	0.079919	0.239757		0	0	0	0	0	0
0	0.159838	0.079919	0	0.319676	0		0	0.321704	0	0	0	0
0	0.239757	0	0	0.079919	0		0	0	0	0	0	0
0	0	0	0	0.319676	0		0	0	0	0	6.11237	0
0	0	0.079919	0.079919	2.71724	0.399595		0	4.6647	0	0		0
0.079919	3.67627	1.19878	0.159838		0.239757		0	0	0	0		0.160852
0	0	0	0		0.639352		0.160852	3.21704	0	0		0.321704
0.079919	2.957	0.159838	0.159838		0.319676		0	0	0.482556	0		0.160852
0.079919	0	0.479514	0.239757		0.559433		0	0	0.321704	0		0.321704
0.239757	0.079919	0.479514	0.079919		0.639352		0.160852	2.73448	0	0		0.160852
0.319676	1.99797	0	0		0.159838		0	0	0.482556	0		0
0	0.079919	0.719271	0.159838		0.239757		0	0	0	0		0
0	0.479514	0	0		0		0	0	0	0		0.804259
0	0.239757	0.159838	0		2.15781		0	0	0	0		0
0	0.479514	0	0.159838		0.079919		0	3.53874	0	0		0
0.399595	1.19878	0.319676	0		0		0	0	0	0		0
0	0	0.079919	0.079919		0.079919		0	0	0	0		1.12596
0.079919	0.079919	0.079919	0		1.51846		0	3.86044	3.05619	0		0
0.239757	3.27668	0.959027	0		0.239757		0	0	1.12596	0		0.160852
0.159838	0.159838	0.399595	0.079919		0.079919		0	1.93022	0	0		0.804259
0	1.75822	0.239757	0.079919		1.51846		0	1.60852	0	0		0.160852
0	1.19878	0.079919	0.159838		0.079919		0	0	1.28682	0		0
0	0	1.03895	0		0.239757		0	0	0	0		0.160852
0	0	0.159838	0		0.239757		0	0	0.804259	0		0
0.079919	0	1.19878	0		0.079919		0	4.0213	0.482556	0.482556		1.44767
0	1.83814	0.159838	0.559433		2.39757		0	0	0	0		1.44767
0.159838	0.079919	0.079919	0		1.75822		0	3.37789	0	0		1.12596
0.399595	2.07789	0.079919	0.319676		4.07587		0	0.321704	0	0		0.804259
0	0.79919	0.639352	0.079919		2.15781		0.804259	6.43407	0.321704	0.804259		1.93022
0.079919	3.27668	0.239757	1.99797		2.55741		0	1.76937	0.482556	0		0
0.079919	1.11887	0.639352	0.159838		0.719271		0	4.343	0.160852	0		2.57363
0.079919	3.03692	0.639352	0.479514		3.67627		2.09107	1.28682	0	0.482556		0
0.079919	3.3566	0	0.159838		0.079919		0.321704	0.482556	0.482556	0.482556		1.60852
0.079919	1.99797	0.959027	0.879109		2.63733		0	1.76937	0	0		1.28681
0	1.83814	0	0.079919		1.35862		1.28682	0.482556	0	0		0
0.159838	1.75822	0.239757	0.079919		0.479514		0.965111	0.965111	0.643407	0		0
0.079919	0.559433	0	0.079919		0.479514		2.57363	0.643407	0	0		1.44767
0.159838	1.75822	0	1.11887		1.99797		0	0.321704		0		0
0	1.11887		0		0.079919		0.804259	1.76937		0		0
0	3.3566		0		0.159838		0	0		0		0.804259
0.079919	0		0.639352		1.6783		0.482556	0.321704				2.73448
0.399595	1.59838				2.87708		0.160852	0				0
0.079919	0.239757				0		0	0				0
0.079919	0				0		0	1.12596
0	1.2787						0	0
0	0.479514						0	0
0	0						0	0
0.399595	0						0	0
0.079919	0.079919						0	0.804259
0	1.75822						0.321704	0
0.319676	0						0	0
0	0.159838						0	0.160852
0	0.639352						0.160852	0
0.079919	0						1.12596	1.28682
0.079919	1.99797						0.321704	0
0	0						1.76937	0
0.399595	0						0	0
0.159838	0						0	0
0.159838	0.159838						0	0.965111
0	2.39757						0	0
0.159838	0.079919						1.12596	0
0.079919	0.079919						0	1.12596
0	1.91805						0	0.804259
0.399595	0.719271						0	0.643407
0.319676	0.719271						0	0.643407
0	1.11887						0	0.482556
0.399595	1.19878						0	0
0	0.719271						0	0
0	0.079919						0	0.321704
0	0.399595						0.160852	0
0.239757	0.159838						0.160852	0
0	0						0	0.804259
0.079919	1.51846						0	0
0	0						0	0
0.079919	0.399595						0	0
0.079919	0						0	0.160852
0	0.079919						0	0.160852
0	0.319676						0	0
0.079919	0						0	1.28682
0.79919	1.35862						0	0
0	0.159838						0	0.321704
0	1.2787						0	0
0.079919	0						0	0
0	0						0	0
0.239757	0						0	2.25193
0	1.59838						0	0
0.399595	0.079919						1.28682	0
0.079919	0.399595						0.160852	0
0.079919	0.079919						0	0
0.079919	0.239757						0.160852	0
0	0.319676						0.160852	0
0.159838	0						0.965111	0
0.239757	0						0	0
0	0.239757						1.76937	0
0.159838	0.879109						0.160852	1.12596
0	0.559433						5.46896	0
0.239757	0.479514						0	0.643407
0.159838	0.479514						0.160852	0.321704
0.079919	0.159838						0	0.482556
0.079919	0.239757						0
0.079919							0
0.079919							0.643407
0.079919							2.09107
0.159838							0
0							0.482556
0.239757							0
0							0
0							0.160852
0							0
0							1.28682
0.079919							0.160852
0.079919							0
0							0
0.079919							0.160852
0							0
0							0
0.239757							0
0							0
0							0
0							0
0.159838							0.160852
0.159838							0
0.159838							0.160852
0.239757							0
0							0
0.159838							0
0.079919							0
0.159838							0
0							0
0.079919							0
0							0
0.079919							0
0							0
0							0
0.079919							0
0.159838							0
0.239757							0.321704
0.159838							0
0.079919							0
0							0
0							0
0							0
0.079919							0
0							0
0.159838							0
0.239757							0.160852
0.079919							0.321704
1.11887							2.89533
0.079919							3.05619
0.239757							0
0.079919							0.160852
0							0
0.399595							0
0.399595							0
0.079919							0
0.239757							0
0.079919							0
0							0.160852
0.399595							0.482556
0							0
0.159838							0.482556
0.079919							0
0							0
0.559433							0.321704
0.319676							0
0.159838							0
0.079919							1.60852
0.159838							0.643407
0.159838							0
0.239757							1.44767
0							0
0.559433							0
0.079919							2.25193
0.559433							0
0.159838							0.804259
0.079919							0
0							0
0							0
0.079919							0
0							0
0.319676							0
0							1.12596
0							0
0.079919							0
0.159838							1.60852
0.159838							0.482556
0.399595							0.160852
0.399595							0.321704
1.03895							0
0.079919							0
0.239757							0
0.079919							0
0							0.160852
0.079919							0
0.159838							0.643407
0.079919							0
0.079919							0
0.399595							0
0.079919							0
0.319676							0
0.399595							0
0.079919							0
2.47749							0
0							0
0.239757
							0.394374	0	0	0	5.52124	0
0.193576	1	0.594788	0.126445	2.1713	0.605506		0	2.36624	0	0	0	0
0.428272	0.107068	0	0	3.74738	0		0	0.394374	0	0	0.788748	0
0.107068	0.749476	0.428272	0.107068	2.14136	0.856544		0	0.394374	0	0	0	0
0.107068	0.214136	0.107068	0	2.89084	0.963612		0	2.76062	0	0	1.5775	0
1.39188	0.214136	0.214136	0	0	0.321204		1.18312	0	0.394374	0	6.30998	0.394374
0	1.07068	0	0.107068	1.92722	0.214136		0	0	0	0	0	0
0.214136	0.107068	0.642408	0.428272	1.92722	4.06858		0	0.788748	0	0	0.788748	0
0.107068	0	0	0	3.21204	1.07068		0	0	0.394374	0	0.394374	0.788748
0	0.321204	0.53534	0.107068	2.6767	0.214136		0	0	0	0	1.97187	0
0	0.53534	0.214136	0.749476	1.39188	3.85445		0	0	0	0	0	0
0	0.214136	0.107068	1.28482	1.82016	0		0	0	0	0	5.12686	0
0.107068	0.53534	0	0	0.107068	0		0.788748	0	0.394374	0	0.394374	0
0	0	0.428272	0	2.24843	1.17775		0	0	0	0	2.76062	0
0.214136	0	0.214136	0	0.53534	0.107068		0	0	0	0	5.91561	0
0.428272	0.214136	0	0.107068	5.46047	0.428272		0	0	0	0	6.30998	0
0	0.428272	0.428272	0.321204	2.6767	0		0	0	0	0	0.394374	0
0.107068	0.214136	0.214136	0.214136	3.96152	1.17775		0	0.394374	0	0	0	1.97187
0	0.428272	0.749476	0	1.71309	0.107068		0	0.394374	0	0	0	0.394374
0.214136	0.214136	0.53534	0.856544	0	1.17775		0	0	0.394374	0	0	0
0	0	1.49895	0.428272	0.214136	2.9979		0	0	0	0	0	0
0.53534	0.214136	0	0	0.642408	0.428272		1.18312	0	0	0	0.788748	0.394374
0.214136	0.214136	0.214136	0	0.107068	1.39188		0	0	0	0	0	0
0.214136	0.321204	0.321204	0	3.85445	2.14136		0	0	0	0	0	0
0.107068	0.642408	0.107068	0	2.24843	0.321204		0	0	0	0	2.36624	0
0.214136	0	0.214136	0	1.07068	1.07068		0	0	0	0	0	0.394374
0.642408	0	0.53534	0	1.39188	0		0	1.97187	0	0	3.54937	0
0	0.749476	0.428272	0.321204	1.17775	0.53534		0	4.73249	0	0	0	0
0.321204	0.321204	0.214136	0	4.60392	2.03429		0	0	0	0	0	0
0.107068	0.856544	1.07068	0	4.17565	0.53534		2.36624	0	0	0	0	0
0.321204	0	0.642408	0.107068	0.428272	0.321204		0	0	0.788748	0	0	0
0.749476	0.107068	0.107068	0.214136	1.92722	0		0	0	0	0	2.36624	0
0.107068	0.214136	1.82016	0.214136	1.92722	0.214136		0	0	0.394374	0	0	0
0.428272	0.214136	0	0.214136	0.963612	0.107068		0	0	0	0	0	0
0	0	0.856544	0.428272	1.49895	0		0	0	0	0	0.394374	0
0.214136	0.321204	0.214136	0	0.107068	1.49895		0	1.97187	0	0	0.394374	0
0.749476	0.428272	0	0.107068	3.42618	0		0	0.788748	0	0	1.97187	0
0.321204	0.53534	0.428272	0	1.92722	0.642408		0.394374	3.15499	1.5775	0	0	0
0.428272	0.321204	0.214136	0	2.24843	0		0	0	0	0	0	0
0.107068	0.428272	1.82016	0.107068	1.71309	2.3555		0.394374	0	0	0	0	0
0	0.642408	0	0	0.107068	0.321204		0	0	0	0	0	0
0	0	2.14136	0	0.107068	0.107068		0	0	0	0	1.97187	0
0.107068	0.107068	0.321204	0.107068	0.321204	0		0	0	0	0	4.33811	0
0.107068	0	0.321204	0.856544	1.07068	0		0	0	0.394374	0	0	0
0.107068	0.53534	0.321204	0.214136	3.64031	0.214136		0	0.788748	0	0	0	0
0	0	0.53534	0.107068	0.856544	0.642408		0	0	0	0	0	0
0	0.107068	0.107068	0	0	0		0	0	0	0	0	0.394374
0.321204	0	0.428272	0	0.214136	0		0	0	0	0	0.394374	0
0	0.749476	0	0.107068	0	0.856544		0	0	0	0	1.97187	0
0.107068	0.107068	0	0.107068	1.60602	0.107068		0	2.36624	0	0	0	0
0	0	1.28482	0.107068	0.749476	0.107068		0	0	0	0	4.33811	0
0.642408	1.07068	0	0	1.92722	0.214136		0	0	0	0	4.73249	0
0	0	0.107068	0	1.49895	0.53534		0	0	0	0	0	0
0.642408	0	0.214136	0	1.71309	0.642408		0	0	0	0	3.94374	0
0.107068	0.107068	0.53534	0.214136	0	0.107068		0	0	0	0	0	0
0.107068	0	0	0	2.24843	0		1.18312	1.18312	0	0	0	0
0.214136	0	0.214136	0.107068	0.749476	0.642408		0	1.5775	0	0	0.788748	0
0.749476	0.642408	1.28482	0	0.642408	0.321204		0	0	0	0	0	0
0	1.17775	0.428272	0	0	0.107068		0	0	0	0	0.394374	0
0.107068	0.214136	0.321204	0.321204	0.53534	0		0	0	0.788748	0	0.394374	0
0	0	0.107068	0.214136	5.99581	0		0	0	0	0	0.394374	0
0	0.107068	0.963612	0.214136	4.71099	0.53534		0	0	0	0	1.97187	0
0.107068	0.53534	1.07068	0	3.10497	0.214136		0	0	0	0	1.18312	0
0.321204	0.107068	1.17775	0.107068	2.6767	0.428272		0	0	0	0	0	0
0.321204	0	0.214136	0.321204	3.53324	0.321204		0	0	0	0	0	0
0.107068	0.321204	0.856544	0	0	0		0	0	0.394374	0	5.52124	0.394374
0.53534	0.214136	0.321204	0.107068	2.9979	0.321204		0	0	0	0	5.52124	0
0	0	0.428272	0	2.9979	0.321204		0	0	0	0	1.5775	0
0	0.107068	0.963612	0.749476	1.39188	0.107068		0	1.97187	0	0	9.0706	0
0.214136	0.214136	0.53534	0.321204	1.28482	0		0	0	0	0	0	0
0.107068	0.53534	0.214136	0.107068	3.85445	0.642408		0	0	0	0	0	0
0	0.214136	1.71309	0.214136	2.89084	0		0	0	0.394374	0	3.15499	0
0.107068	0	0	0.107068	2.3555	1.28482		0	0.788748	0	0	0	0
0.321204	2.56963	1.71309	0	5.6746	0.107068		0	0.394374	0	0	5.52124	0
0.107068	1.71309	1.92722	0.214136	0.107068	0		0	0	1.18312	0	0	0
0.642408	0.642408	0	0	5.13926	0.107068		0	5.12686	1.18312	0	0	0
0.107068	0	0.107068	0.642408	0.214136	0		0	0	0	0	3.94374	0
0	1.92722	1.49895	0.107068	3.64031	0		0	0	0	0	0	0
0	0.428272	0.428272	0.963612	6.53115	0.53534		0	0	0	0	0	0
0.214136	0	0.107068	0.428272	0	0.856544		0	1.18312	0	0	6.70436	0
0	0	0.321204	0.214136	0.321204	0		0	0	0	0	2.76062	0
0.214136	2.89084	0.214136	0	4.60392	0.214136		0.788748	3.15499	0.788748	0	5.52124	0
0.107068	0	0.321204	0.642408	9.42198	0.428272		0	0.394374	0	0	9.46498	0
0.53534	2.03429	0.856544	0.107068	6.74528	0		0	0	0	0	3.15499	0
0	0.963612	0	0	5.13926	0		0	4.73249	0	0	2.76062	0
0.107068	0.428272	0.107068	0.107068	7.17355	0		0	1.18312	0	0	9.0706	0
0.214136	1.17775	0.214136	0	1.28482	0		0	0	0.394374	0	0.788748	0
0	1.82016	0.428272	0.107068	5.78167	0.963612		0	0	0	0		0
0.214136	0	0.214136	0.321204	1.71309	0		0	0	0	0	6.30998	0
0	0	0	1.28482		0.856544		0	0	0	0	0.394374	0
0	3.42618	0	0	2.6767	0.107068		0	0	0	0	1.97187	0
0	0.214136	0	0.321204	0.428272	1.39188		0	1.18312	0.394374	0	1.97187	0
0.321204	0.214136	0	0	2.6767	0		0	2.76062	0	0	0.394374	0
0.107068	0.749476	1.49895	0.321204	5.46047	0.428272		0	0	0	0	3.94374	0
0	2.3555	0	0.53534	2.24843	0		0	2.76062	0	0	5.91561	0
0.107068	0	0	0.107068	7.81596	0		0	0	0	0	1.18312	0
0	4.71099	0.53534	0.53534	3.21204	0		0	0	0	0	1.18312	0
0	0	0.428272	0.107068	0.749476	0		0	0	0	0	7.4931	0
0	2.78377	0.321204	0	0.749476	1.49895		0	0	0	0	0.788748	0
0	0.428272	0	0.214136	6.42408	0		0	0	0	0	1.97187	0
0.214136	0	0.53534	0.107068	1.17775	0.214136		0	0.394374	0	0	7.09873	0
0	2.3555	0.107068	0	1.17775	0.214136		0	0	0	0	11.4368	0.394374
0.107068	0.963612	0	0	3.64031	1.49895		0	7.4931	0	0	1.97187	0
0	3.53324	0.321204	0.107068	4.06858	0.428272		0	0	0	0	5.91561	0
0.107068	2.24843	0	0.107068	4.28272	0.963612		0	1.5775	0	0	3.94374	0
0	1.60602	0	0	3.74738	0		0	0	0	0	12.2256	0
0	1.49895	0	0	1.17775	0		0	0	0	0	0.394374	0
0	1.60602	0	0	4.49686	0		0	9.85935	0.394374	0	0	0.394374
0	0.107068	0	0.321204	3.64031	0.856544		0	3.15499	0	0	7.4931	0
0	4.49686	0.428272	0	0	0.749476		0	0	0	0	0	0
0.107068	1.39188	1.07068	0.321204	1.82016	0		0	18.93	0	0	1.18312	0
0.107068	2.78377	1.07068	0.214136	0.107068	0		0	0	0	0	3.54937	0.394374
0.107068	5.56754	0.749476	0.321204	2.6767	0.107068		0	0	0.394374	0	0	0
0.428272	2.14136	0.107068	0	1.71309	0.749476		0	0	0	0	4.33811	0
0.107068	1.17775	0.856544	0	0.107068	0		0	0	0	0	3.94374	0
0.107068	0.214136	0.428272	0.214136	1.92722	0.642408		0	0	2.36624	0	9.85935	0.394374
0.321204	0.428272	1.17775	0.107068	3.53324	0		0	0	0	0	7.09873	0
0.53534	5.24633	0.53534	0	5.13926	1.60602		0	0	0	0	9.46498	0
0.321204	0.321204	0	0.107068	3.42618	0.963612		0	1.97187	0	0	3.94374	1.97187
0.321204	0.428272	0.107068	0	4.38979	0.214136		0	0	0	0	7.4931	0.788748
0	3.53324	1.07068	0	3.42618	1.92722		0	0	2.36624	0	0	0.394374
0.107068	0.107068	0.107068	0	7.49476	0.856544		0	0.394374	0	0	1.5775	0
0	0	0.749476	0	0.214136	0.214136		0	0	0	0	3.15499	0
0	0	0.107068	0.321204	1.82016	0		0	7.09873	0	0	0	0
0.53534	0.107068	0.214136	0	1.92722	1.39188		0	0	1.97187	0	0.788748	0
0	4.38979	2.14136	0.107068	0	0.53534		0	0	0.394374	0	5.52124	0
0.53534	0.642408	3.31911	0	1.17775	0.321204		0	0	0	0	2.36624	0
0.214136	0.107068	2.78377	0	6.10288	0.107068		0	0	0	0	7.4931	0
0	2.6767	0	0.214136	3.85445	0		0	0	0.394374	0	0.394374	0
0.107068	0.963612	0.214136	0	2.78377	0		0.394374	0	0	0		0
0	0	1.49895	0.214136	0.53534	0.321204		0	4.33811	0	0	0.394374	0
0.428272	0	0.856544	0.428272	8.88664	0.214136		0	0	0	0	0	0
0	1.28482	0.107068	0	4.17565	0.107068		0	0.394374	0	0	0	0
0.963612	1.49895	0	0	0.107068	1.60602		0	0	0	0	0	0
0	1.49895	0	0.749476	1.28482	0		0	0	0	0	0.788748	0
0	1.17775	0.321204	0	0	0.321204		0	1.18312	0	0	0	0
0.321204	0	3.21204	0.107068	4.60392	0.107068		0	4.33811	0	0	9.0706	1.18312
0.107068	0.749476	0.214136	0.321204	0.107068	0.749476		0	3.94374	0	0	0	0
0	0.856544	0	0	2.89084	1.49895		0	7.88748	0	0	1.18312	0
0	1.39188	3.74738	0	0.107068	1.17775		0	5.91561	0	0	0	0
0.321204	1.39188	0.642408	0.107068	2.56963	0.856544		0	0	0	0	0	0
0	4.49686	0.963612	0.428272	0	0.856544		0	0	0.394374	0	1.5775	0
0.321204	0.107068	1.92722	0.107068	0.856544	0.107068		0	0	0.394374	0	3.54937	0.394374
0	0	0.642408	0.428272	0.963612	0.107068		0	22.4793	0	0	0	0
0.107068	0.107068	0.214136	0.107068	2.46256	1.60602		0	0	0	0	0.788748	0
0	8.3513	0	0.214136	0.963612	0.321204		0	10.6481	0	0	0.788748	0.394374
0.214136	0.856544	1.60602	0.321204	1.07068	1.07068		0	0.788748	0	0	2.36624	0
0	4.60392	0	0	3.53324	0.642408		0.788748	3.94374	0.394374	0	0	0
0.321204	2.56963	0	0.214136	4.71099	0.321204		0	0	0	0	0	0
0	2.3555	0.642408	0.321204	0.428272	0.428272		0	0	0	0	0	0.394374
0	0.321204	0.214136	0.749476	0	0.107068		0	0	0	0	0	0
0.107068	0	0.642408	0	0.749476	0.642408		0	0	0	0	0	0
0.321204	0.856544	0.107068	0.107068	1.28482	0.214136		0	0	0.788748	0	0.394374	1.18312
0	1.17775	0.642408	0.53534	0.53534	0.321204		0	0	0.394374	0	0.394374	0
0	0.107068	2.6767	0	0.642408	1.39188		0	0	0	0	0.788748	0
0.107068	0.107068	1.28482	0.107068	1.28482	0		0	0	0.394374	0	0	0
1.28482	0.321204	1.92722	0	0.214136	0		0	0	0	0	0	0.394374
0	0.53534	2.14136	0.214136	0	0.214136		0	0	1.18312	0	0	0
0	2.6767	0.107068	0	0	0.321204		0	0	0	0.394374	0	0
0.107068	0.321204	0.53534	0	1.39188	0.428272		0	0	0	0	0.394374	0
0.107068	0.321204	0	2.9979	0.107068	0.53534		0	0.394374	0	0	1.97187	0
0	0.321204	0.856544	0	2.14136	0.107068		0	0	0	0	5.91561	0
0	1.49895	0.53534	0	1.71309	0.107068		0	0	0	0	1.18312	1.5775
0.53534	0.53534	0.428272	0.321204	1.17775	0		0	0	0.788748	0	0.788748	0
0.107068	0.321204	0.214136	0	2.3555	0.428272		0	0	0	0	0	0
0	0.428272	1.92722	0.214136	2.3555	0.107068		0	9.85935	0	0	0	0
0	0.642408	0.214136	0	0.856544	0		0	0	0	0	0	0
0	3.64031	0.749476	0	1.17775	0.107068		0	2.76062	0	0	0	0
0	0	0	0.107068	0	0.53534		0	0	0	0	0.394374	0
0.107068	2.56963	0.107068	0	3.31911	0.856544		0	0	0	0	0	0
0	0.214136	0.107068	0	3.10497	0		0	0	0	0	0.788748	0
0	0.53534	0	0.107068	0.856544	0		0	0.394374	0.394374	0	0	0
0	0.321204	0.856544	0.107068	1.82016	0		0		0.788748	0	0	0
0	0.428272	1.17775	0.214136	1.39188	0.107068		0	0	0	0	0	0
0		0.642408	0.642408	2.9979	0		0	0	0	0	16.1693	0.394374
0	0.856544	0.53534	0.214136	0.856544	0		0	0	0	0	4.73249	0
0	0.107068	0.107068	0	5.0322	0.963612		0	11.0425	0	0	0	0
0	0.107068	0.214136	0.107068	2.9979	0.428272		0.394374	0	0	0	3.94374	0
0.107068	1.49895	0.107068	0	1.39188	0		0	1.5775	0	0	0.394374	0.788748
0.428272	0.214136	0	1.49895	2.03429	0.749476		0	5.12686	0	0	0	0.788748
0.214136	2.89084	0.321204	0	2.03429	0.214136		0	0	1.5775	0	0	0
0	6.31701	0.214136	0.428272	0	0.856544		0	12.62	0	0	0.394374	0
0	0	3.53324	0	0.321204	1.39188		0	0	0.394374	0	1.5775	1.97187
0	4.06858	0.749476	0.107068	1.60602	0		0	3.15499	0	0	1.18312	0
0	0.53534	2.03429	0	1.82016	0.749476		0	3.15499	0	0	0	0
0	0.749476	0.749476	0.321204	1.07068	0.107068		0	0	0	0	0.394374	1.18312
0	1.28482	0	0.107068	1.39188	0.321204		0	5.91561	0	0	0	0
0	0.53534	0	0	0	2.3555		0	0	0	0	0	0
0	3.21204	0.107068	0.107068	2.89084	0		0	0	0	0	0.788748	0
0	2.03429	0.214136	0	0.856544	0.749476		0	5.52124	0	0	0.394374	0
0	0.107068	0.749476	0.107068	3.21204	0.214136		0	0	0	0	3.15499	0
0.107068	2.24843	0.749476	0.321204	2.14136	0		0	0	0.394374	0	0	0
0.214136	0.856544	0.856544	0	0.963612	2.78377		0	0	0.394374	0	7.09873	0
0	0	2.89084	0	0.642408	0.321204		0	0	0	0	0	0.394374
0	0.107068	0.321204	0	2.03429	0		0	4.73249	0	0	0.788748	0
0.214136	1.28482	0	0.214136	0	0.214136		0	9.46498	0	0	0	0
0	2.14136	0.428272	0	0.53534	0.107068		0	8.28185	0	0	0	0
0.107068	3.31911	1.49895	0.107068	1.17775	0.107068		0	0	0	0	0	0
0	5.0322	0	0.642408	0.107068	1.49895		0	0	0	0	0	0
0	0.107068	0.428272	0	0.856544	0		0	0	0	0	0	0
0	0.963612	1.07068	0	0.107068	1.39188		0	0	0	0	0	0
0	0.749476	0.856544	0.107068	1.82016	0		0	0	0	0	0	0
0	1.28482	0.321204	0.214136	0	1.60602		0	1.5775	0	0	2.76062	0
0	0.321204	0.856544	0	0.642408	0.107068		0	0.394374	0.394374	0	0	0
0	0.428272	0	0.321204	0.749476	0.749476		0	0	0	0	0.788748	0
0	1.49895	1.49895	0	0.107068	0.107068		0	0	0	0	0	0
0	0	0.107068	0	5.13926	1.28482		0	1.97187	0	0	0	0
0	0.321204	0.214136	0	1.82016	0		0	0	0	0	5.12686	0
0	1.39188	0.749476	0	0.963612	0		0	2.76062	0	0	0	0
0	0.321204	0.642408	0	5.0322	0		0	3.15499	0	0	1.18312	0.394374
0	0.53534	0.214136	0	6.95942	0.642408		0	0	0	0	3.94374	0.394374
0.107068	3.31911	1.07068	0	5.3534	0.428272		0	0	0	0	12.2256	0
0	0.963612	0.107068	0.107068	4.17565	0		0	0	0	0	1.18312	0
0	0.642408	1.07068	0.214136	3.53324	0.107068		0	0	0	0	0	0
0	1.92722	0	0.107068	5.3534	0.963612		0	0	0	0	2.76062	0
0	0	0	0.749476	0.107068	0.53534		0	0	0	0	0.394374	0
0	1.28482	0.428272	0.749476	5.0322	0.642408		0	0	0	0	1.18312	0
0	0.107068	0.214136	0.107068	3.64031	0		0	0	0	0	0	0
0	0	0.963612	0.749476	4.06858	0		0	0	0	0	1.18312	0
0.214136	0.214136	0.963612	0.642408	0.428272	0.321204		0	0	0	0	0	1.97187
0.214136	0.214136	0.107068	0.428272	3.42618	0.749476		0	3.15499	0	0	0.788748	0
0	2.03429	0.107068	0.749476	0	2.78377		0	0	0	0	2.36624	1.5775
0.107068	1.82016	0.428272	1.39188	0.856544	0.321204		0	5.91561	0.788748	0	0	0
0.107068	0.642408	0.53534	0	5.24633	0.749476		0	0	0	0	0	0
0.214136	1.17775	1.71309	0.642408	0.107068	0.214136		0	0	1.5775	0	1.18312	0
0	1.17775	2.03429	1.28482	0	0.107068		0	0	0	0.394374	0	0
0	0.428272	2.78377	0.428272	4.06858	0.642408		0	0	1.18312	0	0	0
0	0.428272	0.214136	0.963612	0.214136	0.749476		0	0	0	0	0	0
0.321204	3.96152	1.49895	0.107068	2.6767	0.856544		0	3.54937	0	0	0	0.788748
0	0	0.642408	0.107068	0.53534	0.53534		0	0	0	0.394374	0.394374	0
0	0.642408	0.963612	1.60602	0.53534	1.92722		0	0	0	0	0	0
0	2.46256	0.53534	0.321204	5.0322	0.107068		0	0	0	0	3.15499	0
0	0.214136	0.428272	0.214136	0.214136	0.107068		0	0	0	0	0	0
0	0.107068	0.856544	0.107068	2.03429	0.749476		0	0	0	0	12.2256	0
0	0.107068	0	0	0	0		0	0	0	0	0	0
0	0.642408	0.107068	0.428272	4.17565	1.39188		0	0	0	0	0	0
0.53534	0.214136	0.321204	0	0	0.107068		0	0	0	0	7.4931	0.394374
0	0.321204	0.856544	0.749476	2.46256	0.963612		0	0	0	0	3.94374	0
1.71309	0.856544	0.428272	0.428272	3.10497	0.321204		0	0	0	0	6.70436	0.788748
0	0.749476	2.3555	0	3.64031	0		0	0	0	0	0	0
0	0.53534	0.107068	0	6.42408	1.07068		0	0	0	0	4.33811	0
0.107068	0.856544	0	0	0.107068	1.28482		0	0.788748	0	0	3.15499	0.394374
0.214136	2.14136	0.642408	0	2.46256	1.60602		0	0	0.788748	0	0.788748	0
0.107068	0.214136	0.214136	0.107068	3.21204	0.321204		0	3.54937	1.18312	0	2.36624	1.18312
0.856544	0.107068	0.749476	0	0.749476	0.53534		0	0	0.394374	0	1.5775	0
0.642408	1.49895	4.38979	0	3.10497	4.60392		0	0	0	0	0	0
0	1.60602	0.856544	0	2.14136	0		0.394374	0	0	0	0	0.788748
0.642408	1.60602	1.92722	0.749476	1.49895	2.03429		0	0	0	0	0	0.394374
0.321204	0.214136	0	0	2.89084	1.17775		0	0	0	0	0	0
0.428272	0.856544	0.53534	0	1.60602	1.49895		0	0	2.76062	0	0	1.18312
0.214136	1.28482	0	0.107068	0.428272	0		0	0	0	0	4.33811	0
0.321204	0	3.64031	0	0	2.3555		0	0	0	0	0	0
0.214136	0.107068	0.856544	0.214136	1.28482	0		0	0	0	0	0	0
0.214136	0.107068	0.107068	0	0.428272	0		0	0	0	0	0	0
0.107068	0.214136	0	0.428272	0.428272	1.28482		0	0	0.788748	0	0	0
0.428272	0.107068	0.749476	0	0	0.53534		0	0	0	0	0	0
0	0.107068	3.96152	0.214136	0.642408	0		0	2.36624	0	0	0	1.18312
0.428272	0.321204	0	0.214136	0.428272	1.07068		0.394374	0	0	0	1.18312	0.788748
0	2.24843	0.749476	0	0	1.60602		0	0	3.54937	0	0	0
0.107068	0	0.214136	0	0.428272	1.49895		0	0	0	0	0	0
0.321204	0	0.963612	0	0	0		0	0	0	0	18.1412	0
0.214136	0.107068	1.60602	0	0	1.92722		0.394374	0	0.394374	0	0	0
0.107068	0.428272	0.428272	0	6.42408	0		0	0	0	0	2.76062	0
0.321204	0.107068	1.39188	0.107068	2.9979	1.07068		0.394374	1.18312	0	0	13.0143	0
0	0	0.214136	0	6.74528	1.82016		0	0	0	0	6.70436	0
0.214136	0.856544	0.963612	0.214136	3.64031	0		0	0	0	0	1.18312	0
0.321204	0.428272	0.107068	0.214136	2.6767	0.107068		0	0	0	0	0	0
0	0.214136	0.107068	0.107068	1.49895	1.28482		0	0	0	0.394374	0.394374	0
0.321204	0.107068	0.321204	0.321204	0.107068	0		0	0.394374	0	0	0.788748	0
0.428272	0	0.107068	0	0.321204	0.107068		0	0	0	0	0	0
0.107068	0	0.321204	0	2.56963	0.214136		0.394374	0	0	0	0	0
0	0.214136	0.321204	0	0.214136	0.856544		0	0	0	0	0	3.54937
0.107068	1.71309	0	0	0	0.53534		0.788748	0.788748	0	0	0	0
0.53534	2.9979	0.107068	0.107068	0.107068	1.82016		0	0	0	0	0	0.394374
0	0.856544	0.642408	0	0	0.642408		0	0.394374	0	0	0	0
0.107068	0.53534	0	0.107068	0	2.24843		0	0.394374	0	0	0	0.788748
0	0.107068	0.53534	0	4.28272	1.17775		0.394374	1.18312	0	0	1.5775	0
0.214136	0.963612	1.60602	0.53534	1.28482	0.53534		0	0	0	0	0	0
0.642408	0.749476	0	0.214136	1.71309	0		0	12.62	0	0	0	0
0.642408	0.214136	0.214136	0.214136	3.74738	0.963612		0	0	0	0	0	0.394374
0.107068	3.96152	0	0	0.963612	0.642408		0	0	0	0	1.97187	0
0.428272	0.214136	1.92722	0	2.56963	2.3555		0	0	0	0	0	0
0	0	0.53534	0.53534	0.856544	0		0	0	0	0	1.97187	0
0	1.07068	1.39188	0	3.10497	1.07068		0	0.394374	0	0	2.36624	0
0	1.07068	1.17775	0.321204	4.92513	2.46256		0	0	0	0	0	0
0.107068	2.6767	0.642408	0.214136	1.60602	0		0	0	0	0	1.5775	0
0.53534	0.107068	0.214136	0	2.89084	0.214136		0	0	0	0	0.394374	0
0.214136	1.60602	0	0	1.92722	0.963612		0	0	0	0	13.8031	0
0.214136	2.24843	0.428272	0.214136	5.13926	0.107068		0	0	0	0	0.394374	0.394374
0.107068	0.321204	0.214136	0	8.0301	0.321204		0	2.36624	0	0	13.0143	0.394374
0	0.749476	0.749476	0.214136	1.39188	2.24843		0	0	0	0	0	0
0	4.17565	0.53534	0	4.28272	0.107068		0	0	0	0	0	0
0.107068	2.46256	0	0.321204	1.28482	0.749476		0	3.15499	0	0	1.97187	0.394374
0.749476	0.749476	1.82016	0.321204	0.107068	0.107068		0	0.394374	0	0	0	0.788748
0.749476	1.60602	0.107068	0.214136	1.92722	0.321204		0	0	0	0.394374	0	0
0.53534	2.89084	0.214136	0.214136	0.428272	1.28482		0	3.94374	0	0	0	0
0	2.24843	0.214136	0.428272	2.78377	0.856544		0	0	0	0	3.15499	0
0	0.963612	0	0	2.14136	0.107068		0	0.394374	0	0	0	0.394374
0.107068	0.214136	0	0.107068	3.64031	0.53534		0	0.788748	0.788748	0	0.394374	0
0.214136	3.53324	0	0.107068	0.214136	0.749476		0.394374	0	0	0	0	0
0	2.78377	3.10497	0	4.17565	0.321204		0	0	0	0	0.394374	0
0.321204	1.60602	0.107068	0	0.107068	0.214136		0	0	0	0	0	0.788748
0	0.214136	0.107068	0.214136	4.71099	0.107068		0	0	0	0	0	0
0.428272	0.428272	0.107068	1.07068	0.107068	0.53534		0	0.394374	0.394374	0	17.7468	0.394374
0	2.14136	0	0	0	0.642408		0	0	0	0	0.788748	0
0	0.53534	1.60602	0.107068	7.92303	0.214136		0	0	0	0	0.394374	0
0	0	0.856544	0	0.428272	0.214136		0	0.394374	0	0	6.30998	0
0	1.82016	0.214136	0.642408	0.107068	0.214136		0	0	0.394374	0	2.76062	0
0.321204	0.963612	0	0.321204	5.6746	0.642408		0	0	0	0	0	0
0	0	0.321204	1.17775	5.99581	0.214136		0	0.394374	0	0	5.91561	0.788748
0.428272	2.46256	0	0.428272	0	0.107068		0	0.394374	0	0.788748	6.70436	0
0.107068	2.6767	0	0.107068	5.6746	2.6767		0	9.46498	0	0	0	0
0	3.53324	1.92722	0.963612	5.56754	2.56963		0	0	0.394374	0.394374	7.09873	0
0.321204	2.24843	0.214136	0.214136	1.60602	1.49895		0	0	0	0	1.5775	1.5775
0.214136	0	1.39188	0.214136	2.9979	0.963612		0	1.5775	0	0	2.36624	0
0	3.64031	0.214136	0	0.749476	2.14136		0	4.73249	0	0	0	0
0.749476	1.82016	0	0.214136	1.39188	0.214136		0	1.18312	0	0	0	0
0.214136	0.856544	0.428272	0	0.214136	0.214136		0	3.15499	0	0	20.5074	0
0.107068	0.856544	0.53534	0	1.28482	0		0	6.70436	0	0	0	0
0.107068	0.963612	0.107068	0	4.49686	0.428272		0	0	0	0	0.788748	0.788748
0.214136	2.46256	0	0	1.71309	0		0	0	0.394374	0	0.788748	1.5775
0.107068	0	0.214136	0	0.856544	1.49895		0	1.97187	0	0	0.394374	0
0	0.321204	0.53534	0.107068	1.92722	2.24843		0	0	0	0	0	1.5775
0	1.60602	1.71309	1.17775	0.749476	0.53534		0	0.394374	0	0	4.33811	0
0	0.321204	0.107068	0.642408	3.42618	2.03429		0	0	0	0	9.85935	0
0.107068	2.46256	0	0	7.17355	0.107068		0	0	0.788748	0	1.5775	0
0	0	0.107068	0	6.42408	0.321204		0	0	0	0	3.15499	0.394374
0	0.963612	0	0.321204	0.963612	1.39188		0	0	0.394374	0	4.73249	0
0	0.107068	0.321204	0.963612	5.99581	2.24843		0	1.5775	0.394374	0	0	0
0.107068	0.53534	2.03429	0.321204	5.46047	0.214136		0	0	0	0	0	0.394374
0.214136	2.03429	0.214136	0.214136	1.49895	2.78377		0	0	0	0	0	0
0	0.107068	0.642408	0	2.03429	1.60602		0	0	0	0	0	0
1.07068	1.39188	0.963612	0.107068	0	1.39188		0	0	0	0	0.394374	0
0.107068	0.214136	0.53534	0.107068	2.6767	1.39188		0	0	0	0	0.788748	0
0	0.214136	0.321204	0	0.642408	0		0.788748	0	0	0	5.52124	0
1.49895	0.107068	0.107068	0	2.24843	0.428272		0	0	0	0	0	0
0.107068	0.321204	0.856544	0.214136	2.56963	0.321204		0	0	0	0	0	0
0	0	0.749476	0	0.321204	0.642408		0	0	0	0	0	0
0.107068	0.428272	0.428272	0	1.71309	0		0	0	0	0	0	0
0	0.214136	0.53534	0	0	0.428272		0	0	0	0	0	0
0.214136	0.107068	0.963612	0.107068	0.107068	0.749476		0	0	0	0	0	0
0	0.642408	0.321204	0.107068	0.53534	0.321204		0	0	0	0	0	0
0.107068	0	0	0	1.28482	2.14136		1.18312	0	0	0	0	0
0	0.107068	0	0.107068	1.92722	0		0	1.18312	0	0	0	0
0.214136	0.107068	0.321204	0.214136	1.71309	2.3555		0	0	0	0	4.73249	0
0.642408	1.82016	0.53534	0.428272	0.53534	0.642408		0	0	0	0	0	0.394374
0.53534	0.642408	0.321204	0	2.9979	0.963612		0	0	0	0	5.12686	0
0	0	0.214136	0.107068	1.49895	2.46256		0	0	0.394374	0	2.76062	1.97187
0.214136	0	0	0.214136	1.39188	0.53534		0	0	0	0	0	0
0.214136	0.856544	1.39188	0.107068	2.14136	0.856544		0	0	0	0	0.788748	0
0	0.214136	0.53534	0.107068	3.31911	0.856544		0	0	1.97187	0	1.18312	0.788748
0.107068	0	0	0.107068	2.03429	0		0	1.97187	0	0	3.94374	0
0.107068	0.107068	2.6767	0.214136	3.31911	0.428272		0	1.18312	0	0	5.91561	0
0.53534	0.856544	0	0.214136	2.14136	0.107068		0	0	0	0	1.5775	0
0	0.53534	1.28482	0.214136	1.28482	1.07068		0	0	0	0	0	0
0	0.107068	0.53534	0.214136	1.82016	0.214136		0	0	0	0	2.36624	0
0	0	0.53534	0	1.71309	1.17775		0	1.97187	0.788748	0	0	0
0	0	1.92722	0	0.749476	0.321204		0	0	0	0	0.788748	0.788748
0	0.53534	2.24843	0.107068	2.56963	0		0	1.18312	0	0	7.4931	0
0	0	0	0	2.56963	2.46256		0	0	0	0	1.18312	0.394374
0	0.107068	0	0.214136	1.49895	0		0	2.36624	0	0	1.18312	0
0	0.107068	0.642408	0	0.749476	1.92722		0	0	0	0	0	0.394374
0	0.107068	0.214136	0.321204	1.07068	0		0	0	0	0	0.394374	0
0	0.321204	0	0.214136	0	0.963612		0	0	0	0	0	0
0.107068	0	0	0.214136	0.749476	0		0	0	0	0	1.5775	0
0	0.107068	0.321204	0.107068	0	0.107068		0	0	0	0	0	0
0.214136	0.856544	0.214136	0	1.60602	0.107068		0	2.76062	2.36624	0	0	0
0.107068	0	0.642408	0.214136	0.107068	0.214136		0	0	0	0	0	0
0.214136	0.963612	1.49895	0.107068	0.107068	0		0	0.788748	0	0	4.33811	0.788748
0	0.321204	0.214136	0.214136	0.107068	0		0	0	0	0	0.788748	0
0	0	0.53534	0.214136	3.10497	1.17775		0	0.394374	0	0	6.70436	0
0	0	0	0.214136	1.82016	0		0	0.394374	0	0	3.15499	0
0.107068	0.428272	1.60602	0	1.39188	0		0	4.73249	0	0	0	0
0	0.107068	0.749476	0.214136	2.46256	0.321204		0	0	0	0	0	0
0	4.06858	0.107068	0.107068	0.107068	0.107068		0	2.76062	0	0	0	0
0	0	0	0.214136	1.28482	0		0	0	0	0	0	0
0	0.428272	0	0	0.214136	0		0	0	0	0	0.394374	2.36624
0.214136	0.428272	0.107068	0.107068	0	1.17775		0	0	0	0	0	0
0	0.107068	0.53534	0	0.642408	1.71309		0.394374	0	0	0	0.394374	0
0	0.214136	0	0	0	2.78377		0	0	0	0	0	0
0.214136	0	0.107068	1.28482	1.49895	0.963612		0	0	0	0	0.394374	0.394374
0	0	1.82016	0.321204	0	0.428272		0	0	0	0	0	0
0.107068	0.107068	0.214136	0	0.749476	1.60602		0	0	0	0	0	0
0	0	2.03429	0.321204	0	0.321204		0	0	0	0	0	0
0.107068	0.321204	0.321204	0	0.107068	0.107068		0	0.394374	0	0	7.4931	0
0.214136	0.642408	0.214136	0	0	0		0	0	0	0	0	0
0	0.749476	0	0.107068	2.78377	0.428272		0	0.394374	0	0	4.73249	0.394374
0.214136	0	0.107068	0.214136	0	0.321204		0	0	0	0	4.33811	0
0	1.92722	0.749476	0.321204	2.78377	0.856544		0	0	0.394374	0	0	0
0	1.07068	0.963612	0.107068	1.49895	0.107068		0	0	0	0	0	0
0	0.214136	1.49895	0.214136	0.214136	0.642408		0	0	0	0	0	0.788748
0.321204	0	0.107068	0.642408	0.428272	0.321204		0	7.4931	0	0	0.394374	0
0	1.28482	0	0.107068	0	1.92722		0	0	0	0	0	0
0.107068	4.06858	0.214136	0	0.107068	0		0	16.1693	0	0	0	0
0	0.642408	1.17775	0	0.107068	0.642408		0	1.18312	0	0	0	0
0		0.642408	0	0.214136	0		0	0.394374	0	0	0	0
0.214136	0.963612	0.749476	0	0	0.642408		0	0	0	0	2.76062	0
0	2.14136	0	0	0.214136	0		0	0	0	0	0.788748	0
0	0	0.321204	0.642408	0.856544	0.214136		0	0	0	0	1.18312	0
0.642408	1.17775	0.963612	0	0.856544	0.321204		0	0	0	0	0	0
2.89084	0	0.107068	0.214136	0.107068	0.53534		0.394374	0	0	0	0	0
1.17775	0.107068	0	0.107068	2.46256	0.214136		0	0	0.788748	0	0.788748	0
0.214136	0	0	0	3.64031	0.107068		0	0	0	0	0	0
0.856544	2.03429	0.321204	0	2.78377	1.28482		0.394374	0	0	0	0	0
0.428272	0.749476	0.214136	0	0.856544	0.856544		0.394374	0	0	0	0	0
1.60602	0.214136	0	0	0.107068	0		0	14.1975	0	0	0	0
1.28482	0.214136	0.214136	0	0.53534	0.642408		0	0	0	0	0	0
0.214136	3.42618	0.642408	0.107068	0.107068	0.214136		0	0	0	0	0	0
0.214136	0	0.321204	0	2.78377	1.92722		0.394374	0	0	0	2.36624	0
0.107068	1.49895	0	0	0.53534	0		0	0	0	0	0.394374	0
1.82016	0.214136	0	0.107068	0.53534	0		0	3.94374	0	0	1.18312	0
1.49895	0	1.71309	0.107068	2.46256	0.214136		0	0	0	0	0	0
0.321204	1.49895	0	0	3.85445	0		0	0	0	0	0	0
0	0.749476	1.07068	0	0.107068	1.07068		0	3.15499	1.5775	0	0	0
0.428272	0.53534	0.214136	0.214136	1.17775	0.107068		0	0	0	0	0.788748	0.788748
0	1.92722	0.856544	0	4.28272	0		0	0	0	0	1.5775	0
1.39188	0	0	0	5.56754	0.749476		0	0	0	0	0.788748	0
0.642408	0.214136	0	0.107068	0.963612	0.107068		0	0	0	0	10.2537	0
0.107068	0.107068	1.39188	0.214136	4.06858	0		0.394374	0.788748	0	0	2.76062	0
0.107068	0.749476	0.107068	0	4.38979	0.642408		0	0	0.788748	0	0.788748	0
0.428272	2.46256	0.107068	0	5.46047	0		0	0	0	0	2.76062	0
0.214136	0.107068	2.3555	0	4.28272	0.107068		0	1.97187	0	0	0	0
0.214136	0.642408	0.107068	0	1.49895	0.428272		0	0	0	0	17.3525	0
0.107068	1.39188	0	0.107068	0.321204	0		0.394374	0	0	0	0	0
0.642408	0.53534	0.107068	0	7.28062	0		0	0.788748	0	0	0	0
0	2.14136	1.82016	0.107068	4.92513	0.107068		0	0	0	0	5.91561	0
0	0.428272	0.428272	0	0.428272	0.214136		0	1.5775	0	0	1.5775	0
0.428272	0.321204	0.214136	0.214136	7.81596	0.214136		0	0	0	0	1.97187	0
0.107068	0.749476	0.53534	0	5.0322	0		0	0.788748	0	0	0.788748	0
0.107068	0	0.214136	0	4.92513	0.321204		0	0	0	0	0	0
0.749476	1.17775	0	0.107068	4.17565	1.39188		0	1.5775	0	0	19.3243	0
0	0.963612	0.214136	0.107068	0	0.214136		0	0	0	0	0	0.394374
0	0.428272	0	0	9.42198	0		0	4.33811	0	0	1.18312	0
0.963612	0	1.17775	0.214136	0.214136	0.749476		0.394374	0	0	0	3.54937	0
0.214136	1.71309	0.749476	0	0.642408	0.107068		0	3.94374	0	0	7.4931	0.788748
1.07068	0	0	0	2.46256	0.428272		0	0	0	0	9.46498	0
0	1.28482	0	0	7.06649	0.963612		0	0	0	0	1.18312	0
0.107068	0.107068	0	0	2.24843	0.214136		0	1.18312	0	0	11.0425	0
0.642408	0.53534	0.428272	0	4.06858	0.749476		0	0	0	0	0	0
0.642408	1.60602	0.107068	0	6.63822	0.107068		0	0	0	0	1.18312	0
0.428272	0	0.214136	0	2.56963	1.82016		0	0	0	0	0.788748	0
0	0.214136	0.321204	0	3.42618	0.321204		0	0.394374	0	0	0	0
0.107068	1.49895	0.642408	0.107068	3.74738	0		0	0	0	0	3.94374	0
0.428272	2.3555	0	0.107068	4.17565	0.642408		0	1.18312	0	0	0.788748	0
0	0	0	0.107068	1.49895	0.856544		0	0.788748	0	0	4.73249	0
0	0.428272	0.214136	0	2.89084	0.107068		0	3.94374	0	0	1.18312	0
0	0.53534	0.642408	0.107068	1.60602	0.107068		0	0.788748	0	0	3.15499	0
0.53534	1.49895	0.107068	0	1.28482	0		0	0	0	0	0	0.788748
0	1.17775	0	0.107068	2.14136	0.642408		0	2.36624	0	0	2.36624	0
0.321204	0.321204	0.107068	0	0.856544	0.428272		0	0	0	0	5.52124	0
0	2.46256	0	0.214136	1.07068	0.107068		0	0.788748	0	0	0	0
0.107068	0.321204	0	0	3.42618	1.49895		0	0	0	0	13.0143	0
0.53534	1.07068	0	0	0.749476	0.107068		0	0	0	0	0.394374	0
0.428272	0.214136	0.107068	0	2.9979	0		0	0	1.18312	0	1.18312	1.18312
0	2.46256	0.214136	0	2.03429	0.107068		0	9.46498	0	0	0	0
0.107068	0.214136	0.749476	0.107068	1.60602	1.49895		0	0	0	0	0	0
0	1.71309	0.428272	0	0	0		0	0	0	0	0	0
0	2.14136	0	0.107068	0	0		0	0	0	0	0.788748	0
0	0	0.963612	0	0.321204	0		0	0	0	0	20.1131	0
0	1.39188	0.428272	0.214136	1.17775	0		0	0	0	0	5.12686	0
0.107068	0.107068	0.428272	0	9.63612	0		0	4.73249	0	0	3.15499	0
0.53534	1.92722	0.856544	0	7.17355	1.39188		0	0	0	0	0	0
0	3.85445	0.107068	0	4.92513	0.107068		0.788748	0	0	0	1.18312	0
0	0.749476	0.107068	0	1.17775	1.71309		0.394374	0	0	0	0.394374	0
0.107068	0.107068	0	0	0.642408	1.39188		0	0	0	0	0	0.394374
1.60602	0	0.214136	0	2.03429	0.214136		0	0	0	0	0	0
0.107068	1.39188	0	0	0.428272	0		0	2.36624	0	0	0	0.394374
0.856544	0	0.428272	0	0.749476	1.17775		0	0	0	0	3.94374	0
0.428272	0.963612	0.321204	0	0.321204	0.856544		0	0	0	0	0	0
1.28482	0	0.53534	0	5.56754	0		0	0.394374	0.394374	0	0	0
0.107068	3.74738	0.53534	0	0.214136	0.321204		0	1.18312	0	0	4.33811	0
0.107068	2.03429	0.107068	0	0.107068	0		0	0	0	0	0	0
0.107068	1.17775	0	0.107068	1.49895	1.17775		0	0	0	0	0	0
0.214136	0.214136	0.642408	0	0	0.749476		0	0	0	0	0.788748	0.788748
0	0.214136	1.17775	0.214136	0	0.749476		0.394374	0	0	0	1.97187	0.394374
0	0.107068	0.856544	0	4.60392	0		0	1.5775	0	0	0	0
2.03429	0.214136	0.214136	0	0.856544	1.28482		0	0	0.788748	0	0.788748	0
0.428272	2.3555	0.214136	0	0.214136	0.214136		0	0	0	0	1.5775	0
0.214136	1.60602	2.56963	0	5.78167	0.107068		0	0	0.788748	0	2.76062	0
0.107068	0.428272	0.963612	0	5.56754	0.749476		0	0	0	0	0.394374	0
0	0.214136	0.321204	0	6.63822	0.856544		0	0	0.788748	0	0	0.394374
0	0.107068	1.17775	0	1.07068	0.53534		0	0	0	0	0	0
0.749476	0.214136	1.07068	0	0.107068	1.60602		0	0	0	0	3.15499	0
0	0.856544	0	0.214136	0	0		0	0	0	0	0	0
0	2.14136	1.39188	0	5.56754	0		0	1.5775	0	0	2.76062	0
0	0.428272	0.214136	0	0	0		0	0	0.394374	0	0	0
0	4.06858	0	0	2.03429	0.107068		0	10.2537	0.394374	0	15.3806	0
0	1.07068	1.71309	0	0.749476	0.107068		0	0	0	0	0	0
0	0.856544	1.39188	0	6.95942	0		0	0	0.394374	0	0	0
0.107068	0	0	0	0.856544	0		0	0.394374	0	0	0.394374	0
0.321204	0.214136	1.39188	0	0	0		0	0	0	0	0	0
0.107068	0.749476	0.321204	0	1.39188	0.214136		0	0	0.394374	0	0	0
0	0.107068	1.28482	0	0.107068	1.60602		0	0	0	0	1.97187	0.394374
0	0.963612	0.749476	0	0.214136	2.56963		0	0	0	0	7.4931	0.788748
0.428272	0	0.107068	0	4.60392	2.03429		0	0	0.788748	0	0	1.18312
0	0.107068	2.56963	0	2.89084	0.963612		0	0	0	0	7.4931	0
0.214136	0.214136	0.963612	0	0	0.963612		0.394374	0	1.18312	0	1.97187	0
0.214136	0.321204	0	0	6.31701	0.856544		0	0	0	0		0.788748
0.107068	0	0.642408	0	4.60392	0.214136		0	0	0	0		0.394374
0.749476	0.856544	0	0		2.6767		0	5.52124	0	0		1.18312
1.07068	0	0.107068	0		0.53534		0.394374	0	0	0		0
1.28482	2.78377	0.749476	0		4.49686		2.36624	0	0	0.394374		0
0.428272	0.214136	0.963612	0		0		0	0	0	0		0
0.642408	0	0	0		1.60602		0	0	1.18312	0		0
0.107068	0.107068	0	0		0		0	0	0	0		0
0.107068	0.107068	2.6767	0		0.107068		0	0.788748	0	0		0.788748
0.321204	1.82016	0.428272	0.107068		1.39188		0	0	1.18312	0		0
0.107068	2.6767	0.856544	0		0.749476		0	0	0	0		0.394374
0.214136	0.107068	1.60602	0.107068		1.17775		0	0	0.394374	0		0
0.428272	0	0	0		0.214136		0	0.788748	0	0		0
0.321204	0.107068	0.749476	0		0.963612		0	0	0	0		0
0	2.24843	0	0		1.60602		0	0	0	0		0.788748
0.214136	0.963612	0.749476	0		0.856544		0	0	0	0		0
0.107068	1.49895	0	0		0.642408		0	0	0	0		0
0.428272	0	0.856544	0		0		0	0.394374	0	0		0
0.214136	1.28482	1.49895	0		0		0.394374	0.788748	0	0		0
0.107068	1.49895	0.53534	0		0.321204		0	0.394374	0.394374	0		0
0.107068	1.39188	1.82016	0		0.214136		0	0	0	0		0
0	0.963612	0.963612	0		0.856544		0	1.97187	0	0		0
0.107068	0.856544	0.321204	0		0.107068		0	0	0	0		0
0.321204	4.60392	0.428272	0		0		0	0	0	0		0
0.214136	0.428272	0	0		1.17775		0	0	0	0		0
0	0.642408	0.107068	0		0.107068		0	0.788748	0.394374	0		0
0	1.07068	0.214136	0		0		0.788748	0	0	0		0
0	2.46256	1.28482	0		0		0	0	0	0		0
0.214136	1.28482	0.321204	0		0		0	0	0	0		1.5775
0	0	0	0		0.642408		0	0	1.5775	0		1.18312
0.749476	2.14136	0	0		1.92722		0	0.788748	0	0		0
0	2.6767	1.39188	0		1.60602		0	0.788748	0	0		0.394374
0.107068	2.24843	0.321204	0		1.17775		0	0	0	0		0
0.214136	5.56754	2.03429	0		0.642408		0	0	0.788748	0		0
0	1.71309	0.321204	0		0.107068		0	0	0	0		0
0	0.107068	0.321204	0		0		0	0	0.788748	0		0
0.214136	3.31911	0.107068	0		0.642408		2.36624	0.394374	0	0		0
0	3.74738	0.749476	0		0		0	0.394374	0	0		0
0.214136	1.60602	0.107068	0		1.82016		0	1.5775	0	0		0
0	0.107068	0	0		0		0	1.18312	0	0		0
0	0.107068	0	0		0.428272		0	0.788748	0.788748	0		0.394374
0	3.53324	0.107068	0		1.71309		0	0.394374	0	0		0
0.214136	1.60602	2.24843	0		2.78377		0	12.2256	0	0		0
0	0.53534	0.107068	0		0.428272		0	0	0	0		0.788748
0.107068	3.53324	0	0		0		0	1.5775	0.394374	0		0
0.749476	1.60602	0.107068	0		1.28482		0	0	0.394374	0		0
0	1.07068	0.642408	0		0		0	0.788748	0	0		0
0	0.428272	1.49895	0		0.214136		0	1.18312	0	0		0.394374
0.107068	1.17775	1.17775	0		0.53534		0	0	0	0		1.18312
0.428272	1.60602	0	0		3.10497		0	0	0	0		0.394374
0.214136	2.46256	0.428272	0		0.963612		0	0.788748	1.5775	0		0
0.107068	0.963612	0	0		0.107068		0	0	0	0		0
0	0.642408	1.49895	0		0		0	0	0	0		0
0.107068	0.214136	0.642408	0		0.107068		0.394374	0	0	0		0
0.321204	2.46256	0.321204	0		0		0	0	0	0		0
0.321204	0	0.321204	0		0		0	0	0	0		0.394374
0.321204	0.749476	0.321204	0		1.39188		0	1.5775	0	0		0.394374
0	0	0.321204	0		2.03429		0	0.394374	0.788748	0		0
0.749476	1.71309	0	0		0.107068		0	0	0	0		9.46498
0	3.10497	2.03429	0		0.321204		0	0	0.394374	0		0.394374
0.107068	0.53534	0	0		2.3555		0	22.4793	0.394374	0		0
0	0	2.56963	0		0.642408		0	0.394374	0	0		0.788748
0.107068	7.60183	0.856544	0		0		0	0	0	0		0.394374
0.428272	1.07068	0.214136	0		0.428272		0	7.09873	0.394374	0		0
0.214136	0.107068	0.321204	0		0.53534		0	0	0	0		0
1.07068	1.82016	1.71309	0		0.107068		0	0.788748	1.18312	0		0
0	0	0	0		0.107068		0	0	0	0		0
0.107068	0.53534	0.963612	0		0.107068		0	0	0	0		0
0	3.42618	0.107068	0		0.749476		0	3.94374	0	0		0
0.107068	0.963612	0	0		0		0	8.67623	0	0		0
0	1.82016	0.107068	0		0.856544		0	0	0	0		0
0.107068	3.74738	0.321204	0		0		0	0	0	0		0
0.321204	0.107068	0	0		0.321204		0	0	0	0		3.94374
0	0	2.24843	0		0.107068		0	0.788748	0	0		0
0.107068	1.28482	0.107068	0		2.6767		0	0	0	0		0
0	0.856544	0	0		0.53534		0	0	0	0		0.394374
0.53534	0	0	0		0.107068		0	0	0	0		0
0.214136	0.107068	0.107068	0		0.53534		0	1.97187	0	0		0
0.214136	0	0.749476	0		0.428272		0	2.76062	0	0		0
0	3.85445	1.82016	0		0.321204		0	2.36624	0.788748	0		0.394374
0	2.6767	0.53534	0		0.321204		0	1.5775	0.394374	0		0.394374
0.428272	0.963612	0.642408	0		1.82016		0	0	0	0		0.394374
0.214136	0.428272	3.10497	0		1.82016		0	0	1.97187	0		0
0	0.749476	0	0		0.214136		0	0	0	0		0
0	1.07068	1.17775	0		0.214136		0	0	0	0		0
0.107068	0.856544	0.107068	0		1.17775		0	0	0	0		1.5775
0	0	0.428272	0		0.53534		0	0	0	0		0.394374
0.107068	0.107068	0.214136	0		0.53534		3.15499	0	0	0		0
0.214136	0.856544	0.107068	0		0.963612		0	0	0	0		0
0.53534	0	0.107068	0		0.214136		1.18312	0	0	0		0
0	1.39188	0	0		1.07068		0	0	0	0		0
2.03429	0.321204	1.92722	0		0.214136		2.76062	0	0	0		0
0.749476	0.214136	0.214136	0		1.39188		0	0	0	0		0.394374
0.749476	0.53534	0.107068	0		0.107068		0	0	0.788748	0		0
0.107068	0.856544	2.46256	0		0.856544		0	1.5775	0.394374	0		0
0.642408	2.89084	0.321204	0		0.321204		0.394374	1.18312	0	0		0
0.107068	0.856544	0.321204	0		0.642408		0	0	0	0		0
1.60602	0.53534	0.107068	0.107068		0		0	0.394374	0	0		1.18312
0	2.3555	0.963612	0		0.107068		0	0	0	0		0
0	0.749476	0	0		1.49895		0.788748	0	0.394374	0		0.788748
0	0.321204	0.428272	0		1.17775		0	15.3806	0	0		0
0.321204	0	0.963612	0		1.49895		0	0	0	0		0
0	3.74738	1.49895	0		1.07068		0	0	0	0		1.5775
0.214136	2.03429	0.107068	0.107068		0		0	3.94374	0	0		0.394374
0	0	0.321204	0		1.39188		0	0	0	0		0
0	0.428272	0.321204	0		1.39188		0	0	0	0		0
0.214136	0.214136	0	0		0		0	0	0	0		0
0	0	0	0.107068		0		0	0	0	0		0.394374
0.107068	0.749476	1.49895	0		1.17775		0	3.94374	0	0		0
0	1.28482	0.214136	0.107068		0.428272		0	0	0	0		0.788748
0	1.71309	1.07068	0		0.321204		0	0	0	0		0
0	1.82016	0.107068	0		0.53534		0	0	0	0		0
0.53534	0.107068	0.321204	0		0.321204		0	0	0.394374	0		0
0	0.963612	0	0		0.963612		0	0	0	0		0
0.107068	0.856544	3.10497	0		0.53534		0	0	0.394374	0		0
0	0	0.107068	0		0		0	0	0	0		0
0.321204	0.749476	0.963612	0		0.53534		0	0	0	0		0.394374
0.53534	0.856544	0	0		0.107068		0	4.73249	0	0		0.788748
0.214136	0	0.107068	0		0.963612		0	0	0	0		0
0.321204	0.856544	0.749476	0.107068		1.07068		0	1.5775	0	0		0
0.642408	1.39188	1.92722	0		0.107068		0	0.394374	1.18312	0		0
0	0.749476	0.428272	0		0		0	0	0.788748	0
0.321204	0.428272	1.07068	0		0		0	0	0	0
0.856544	0.107068	1.07068	0				0	0	0	0
0.107068	0.107068	0.53534	0.107068				0	0	0	0
0	0.642408	0.856544	0.107068				0	0	0	0
0.321204	0.963612	0.107068	0				0	0	0.394374	0
0	0.428272	0.107068	0				0	0	0	0
0	0	0.963612	0				0	0	0	0
0.428272	0.321204	1.82016	0				0	6.30998	0	0
1.39188	0	0	0				0	0	0	0
0.214136	1.39188	1.28482	0.107068				0	0	0	0
0.856544	0.107068	0	0				0	0	0	0
0	0.321204	0.107068	0.107068				0	0	0	0
0.856544	0.53534	0.749476	0				0	0	0	0
0.107068	0.321204	1.28482	0				0	0	0	0
0	0.321204	0	0				0	0	0	0
0	0.321204	0.214136	0				0	3.15499	0	0
0.428272	0.107068	0.214136	0.107068				0	2.36624	0	0
0	0.53534	0	0				0	0	0	0
0.214136	1.28482	0.428272	0				0	0	0	0
0	0.749476	0.321204	0.321204				0	0	0	0
0.214136	0	0	0.107068				0	0	0	0
0.214136	0.749476	1.60602	0				0	0	0	0
0.214136	0.107068	0.214136	0				0	0	0	0
0	0.214136	0	0				0	0	0	0
0.53534	0.428272	0.428272	0				0	0	0	0
0	0.856544	0.53534	0.107068				0	0	0	0
0.107068	0	0.53534	0				0	0	0	0
0	0	0	0				0	0	0	0
0	0.428272	0.321204	0				0	0	0	0
0.321204	0.642408	0.214136	0.214136				0	0	0.394374	0
0	0.107068	0.214136	0				0	0	0	0
0.107068	0	1.07068	0				0	0	0	0
0.107068	0.321204	0.321204	0.107068				0	0.394374	0.394374	0
0	0.107068	0.321204	0				0	0	0
0	0	2.78377	0				0	0	0
0	0.856544	0.53534					0	0	0
0.107068	0.642408	0.107068					0	0	0
0.107068	0.107068	0.107068					0	0	0
0.107068	0	0.749476					0	0	0
0	0.107068	0					0	0	1.5775
0.107068	0.321204	0.214136					0	0	0
0.107068	1.39188	2.56963					0	0	0
0.214136	0.963612	0.856544					0	0	0
0	0.107068	0.749476					0	5.52124	0
0.107068	0.107068	0					0	0.394374	0.788748
0.107068	3.10497	0.214136					0	0	0.788748
0.214136	3.85445	1.39188					0	0	0.394374
0.107068	0.53534	0.107068					0	0	0
0.107068	3.64031	0.53534					0	0	0
0.214136	4.49686	0.963612					0	0	0
0	1.71309	0.107068					0	0	0.394374
0.214136	2.56963	0.428272					0	2.36624	0
0	0.642408	0.749476					0	0	0
0.107068	1.07068	1.71309					0	2.76062	0.394374
0.214136	5.99581	0					0	0	0
0	0.642408	2.14136					0	11.0425	0
0.428272	1.39188	0.214136					0	1.5775	0
0.107068	4.06858	1.60602					0	3.15499	0
0.428272	1.60602	0.53534					0	0.394374	0
0	4.71099	1.17775					0	0	0.394374
1.28482	1.07068	0.856544					0.394374	0	0
0	2.6767	0.428272					0	5.12686	0
0.321204	4.06858	0					0	1.5775	0
0	0.856544	1.60602					0	0.788748	0
1.07068	0.856544	0.963612					0	0	0
0	1.28482	0.53534					0	0	0
0.214136	0.321204	0.214136					0	1.18312	0
0.321204	0.321204	0.214136					0	0	0
0	0.428272	0.214136					0	4.33811	0
0.749476	0.321204	0.107068					0	1.97187	0
0.214136	0.749476	0.107068					0	3.15499	0
0.856544	2.03429	0.749476					0	5.12686	0
0.963612	1.17775	0.749476					0	0	0
0	1.82016	1.07068					1.97187	6.30998	0
0	0.107068	0.321204					0	0	0
0.107068	2.24843	0.214136					0	0	0
0	1.17775	0.749476					0	0	0
0.107068	1.17775	0.428272					0	1.5775	0
0.642408	0	0.214136					5.52124	0	0
0	0.642408	0.107068					0	0	0
0.642408	0.321204	0.321204					0	1.5775	0
0.107068	1.60602	0					0	0	0
0.107068	1.71309	1.71309					0	1.18312	0
0.214136	0	0.321204					0	0	0
0.321204	1.17775	0.107068					0	0	0
0	0	0.749476					0	0	0
0.214136	0.53534	0.107068					0	3.15499	0
0	0	1.71309					0	0	0
0.107068	0.321204	0.214136					0	0	0
0.428272	0.642408	0.214136					0	0.394374	0
0.749476	0	0.321204					0	0.394374	0
0	1.60602	0.321204					0	0	0
0	0.963612	0.749476					0	5.91561	0
0	0.428272	0.107068					0	0	0
1.17775	2.9979	1.28482					0	0	0
0	1.60602	0					0	0.394374	0
0.107068	1.07068	0.107068					0.394374		0
0	3.64031	0.749476					0		0
0.642408		0.214136					0		0
0.53534		0.749476					0		0
0.214136		0					0.394374		0
0.53534		0.214136					0		0
0.214136		0					0		0
0		0					0		0
0		1.39188					0		0
0		0.321204					0		1.18312
0.107068		0.107068					0		0
0.321204		1.49895					0		0
0.749476		0					0		0.394374
0		1.17775					0		0
0.107068		2.14136					0		0
0.107068		0.963612					0		0
0		0.321204					0		1.97187
0		0.107068					0		0
0.428272		1.92722					0		0
0.107068		0					0		0
0		0					0		0.394374
0		0					0		0
0		0.749476					0		0
0		0.321204					0		0
0.107068		0					0		0
0.321204		0					0		0
0		0.214136					0		0
0		0.856544					0		0
0.321204		0					0		0
0.107068		0.107068					0		0
0		0.107068					0		0
0		0					0.394374		0
0		2.03429					0		0
0.107068		0.107068					0		0
0.107068		0					0		0
0.107068		0					0		0
0		0					0		0
0.107068		0.107068					0		0
0.107068		0.107068					0		0
0.214136		1.39188					0		0
0		0.321204					0		0
0		0.107068					0		0.394374
0.107068		1.49895					0		0
0		1.49895					0		0
0.107068		0					0		0
0.321204		0					0		0
0.321204		0					0		0
0		0					0		0
0.107068		0					0		0
0.214136		0.107068					0		0
0.428272		0					0		0
0.214136		0.428272					0		0
0.107068		0.53534					0		0
0		0.214136					0		0
0		0.107068					0		0
0.214136		0					0		0
0		0.107068					0		0
0.107068		0.53534					0		0
0.107068		0					0		0
0.321204		0.107068					0		0
0.107068		0.856544					0		0
0.107068		0.214136					0		0
0.53534		0.53534					0		0
0		0.428272					0		0
0.107068		0.53534					0		0
0		0.963612					0		0
1.49895		0.53534					0		0
0.107068		0.428272					0		3.15499
0		0					0		0
0		2.3555					0		0
0.321204		0.428272					0		0
1.07068		0.321204					0		0
0		0					0		0
0		0					0		4.33811
0.107068		1.49895					0		0
0		1.82016					0		0
0.107068		0.856544					1.18312		0
0		0.107068					0		0
0.107068		0.856544					0		0
0		0.214136					0		0
0		0					0		0
0.107068		0					0		0
0.214136		0.321204					0.788748		0
0.107068		1.39188					0		0
0.214136		0					0		0
0		0					0		0
0		0.53534					0		0
0		0					0		0
0.107068		0.107068					0		0
0		0.428272					0		0
0		0.107068					0		0
0.214136		0					0		0
0.214136		0.214136					0		0.394374
0		1.28482					0		0
0.214136		1.49895					0		0
0.214136		0.214136					0		0
0		0.107068					0.394374		0
0		1.17775					0		0
0.214136		0					0		0
0		0.107068					0		0
0		0.107068					0		0
0		0					0		0
0		0.107068					0		0
0		0.321204					0		0
0.107068		0.214136					0		0
0.214136		2.3555					0		0
0		1.39188					0		0
0.214136		0.428272					0		0
0		0.107068					0		0
0		0.107068					0		0
0		0					0		0
0		0.428272					0.394374		0
0		0					0		0
0		0.53534							0
0		0							0
		0							0.394374
		0.107068							0.394374
		0							0
		1.92722							0
		0.107068							0
		1.28482							0
		0.107068							0
		0							0
		0.107068							0
		1.28482							0
		0.107068							0
		0							0
		1.71309							0
		0.107068							0
		0.642408							0
		0.107068							0
		0.963612							0.394374
		0.321204							0
		1.60602							0
		1.28482							0.394374
		0							0
		1.28482							0
		0							0.394374
		0							0
		0.856544							0
		1.60602							0
		2.46256							0
		0.749476							0.394374
		0							0
		0.963612							0
		0.53534							0
		0							0
		0.642408							0
		0							0
		0							0
		0							0
		1.60602							0
		1.07068							0
		1.71309							0
		0							0
		0.321204							0
		0.428272							0
		0.214136							0
		0.214136							0.394374
		0.856544							0
		1.49895							0
		0							0
		1.28482							0
		0.107068							0
		2.14136							0
		0.963612							0
		0							0
		0.107068							0
		0.963612							0
		1.17775							0
		0							0
		0.642408							0
		0.53534							0
		0							0
		0.107068							0
		0.107068							0
		0							0
		0.107068							0
		0							0
		0.321204							0.394374
		0.749476							0
		0.214136							0
		1.49895							0
		0							0
		0.107068							0
		1.60602							0
		0.53534							0
		0							0
		0							0
		0.963612							0
		1.39188							0
		0							0
		0.642408							0
		0.963612							0
		0							0
		0.321204							0
		0.107068							0
		0							0
		0.107068							0
		1.71309							0
		0.53534							0
		0							0.394374
		0.321204							0
		0.428272							0
		0.321204							0
		0.107068							0
		0.321204							0
		0							0
		1.60602							0
		0							0
		0.107068							0
		0.214136							0
		0.963612							0
		0							0
		0.53534							0
		0.214136							0
		0							0
		0							0
		0							0.394374
		0.321204							0
		1.60602							0
		0							0
		2.03429							0.788748
		1.49895							0
		2.3555							0
		0.107068							0
		0.428272							0
		0.107068							0
		1.71309							0
		0							1.5775
		0.749476							0.788748
		1.28482							0.394374
		1.82016							0
		3.10497							0.788748
		2.56963							0.788748
		3.64031							0
		0.856544							0
		2.03429							0
		0.107068							0
		0.321204							0.788748
		1.60602							0.394374
		0.963612							0
		2.3555							0.394374
		2.6767							0
		1.60602							0
		0							0.394374
		1.17775							1.5775
		1.49895							0
		1.39188							0
		0.642408							0
		0.53534							0
		0.214136							0
		0							0.788748
		0.53534							0
		2.3555							0.394374
		2.56963							0
		1.49895							0
		0.107068							0.788748
		0							0
		2.24843							1.18312
		0.107068							3.94374
		0.214136							0
		4.92513							0
		0.428272							0
		0.107068							0
		0.214136							0.394374
		0.428272							0
		2.46256							0.394374
		1.07068							0
		1.49895							0.394374
		0							0
		2.46256							0
		0							0
		0							0
		0.107068							0
		0.107068							0
		0.428272							1.18312
		0.428272							0
		2.6767							0
		0							0
		0.214136							0
		0.214136							0
		0.53534							0.394374
		1.39188							0
		0.963612							0
		0							0
		0							0
		1.71309							0
		0							0
		1.82016							0
		0.214136							0
		1.07068							0
		0.214136							0
		0							0
		0							0
		2.14136							0
		1.92722							0
		0							0
		0							1.18312
		0.428272							0
		1.60602							1.18312
		1.28482							0
		1.92722							0
		0.321204							1.18312
		0.642408							0
		1.71309							1.5775
		0							0
		1.49895							0
		0							0.788748
		0.856544							0
		1.60602							0
		0							0
		0.856544							0
		1.17775							0
		0							0
		1.60602							0.394374
		0							0
		0.963612
		0					0	0	0	0	0	0
							0	0	0	0	1.98472	0
0.100378	1	0.210667	0.133894	1.25273	0.247184		0	1.44343	0	0	0	0
0	1.1273	0.862055	0	0.132624	0		0	0.180429	0.541287	0	0	0
0	0	0.198936	0	1.45886	0		0	1.98472	0.180429	0.180429	1.08257	0
0.132624	1.52517	0.464184	0.132624	0.33156	0.198936		0	0.180429	0	0.180429	0	0
0.198936	0.265248	0.596808	0.132624	0	0		0	0	0	0	0	0
0.066312	2.65248	0.132624	0.33156	0.530496	0		0	0.902145	0	0	0	0
0	0.862055	0.066312	0.33156	0.198936	0		0	0.360858	0	0	0	0
0	1.52517	1.06099	0.132624	0	0.066312		0	2.52601	0	0	0	0
0	2.32092	0.132624	0	0	0		0	0.180429	0	0	0.541287	0
0.198936	0.397872	0.265248	0.132624	0.066312	0		0	0	0	0	0	0
0.265248	3.51453	0.132624	0.066312	1.72411	0		0	3.06729	0.180429	0	0.360858	0
0	0.132624	0.198936	0.066312	1.79042	0		0	9.20188	0.180429	0	0.902145	0
0	0.132624	0	0.066312	0.132624	0.066312		0	0	0	0	0.360858	0.360858
0.265248	1.52517	0.596808	0	2.51985	0		0.180429	0	0	0	0	0
0.464184	2.98404	0.928367	0.066312	0.994679	0		0	3.06729	0	0.180429	0	0
0	0.596808	0	0.132624	2.91773	0.066312		0	0	0.180429	0	0.360858	0
0	0	0	0	0.265248	0		0	0	0	0	1.08257	0
0	1.79042	0.066312	0.464184	1.6578	0.066312		0	0	0	0	0	0
0.132624	0	0.66312	0.066312	1.1273	0		0	1.44343	0	0	1.62386	0
0.33156	0	0	0	3.58085	0		0.180429	0	0	0	0	0
0	0	0	0	0.066312	0		0	0.180429	0	0	0.721716	0
0	2.12198	0	0	1.45886	0		0	0	0	0	0	0
0.464184	1.52517	0.132624	0.132624	0.265248	0		0	1.263	0	0	0	0
0	1.45886	0.066312	0.132624	0.994679	0		0	2.70643	0	0	0	0
0	0	0.132624	0.066312	0.066312	0		0	0	0	0	0	0
0	0.928367	0.132624	0.198936	0.530496	0		0	1.80429	0.180429	0	0	0
0	1.85673	0.66312	0	2.45354	0.132624		0	0	0	0	3.06729	0
0.198936	0.33156	0.862055	0.066312	0.530496	0.397872		0	0	0	0	0	0
0.066312	1.85673	0.464184	0.530496	0.464184	0		0	0.902145	0	0	2.16515	0.721716
0	0.795743	0.596808	0.066312	3.24929	0.397872		0	0	0	0	0.902145	0
0	0	0.132624	0.265248	0.265248	0		0	0.721716	0.180429	0	2.70643	0
0.198936	1.1273	0.397872	0.33156	2.91773	0.066312		0	0.721716	0	0	0	0
0	0.464184	0	0.066312	1.98936	0.066312		0	3.60858	0	0	0.541287	0.180429
0	1.6578	0.795743	0	1.19362	0		0	0	0	0	0	0.180429
0	0.795743	0	0.265248	0	0		0	0.902145	0	0.180429	0	0
0	2.91773	0.464184	0.132624	2.18829	0		0	0.180429	0	0	0	0
0	0	0.33156	0.596808	0.265248	0.066312		0	0.180429	0	0	0	0
0	0.862055	0.397872	0.464184	0.397872	0		0	0.902145	0	0	0	0
0	1.85673	0	0	0.397872	0		0.180429	0.360858	0.360858	0	0	0
0	0.795743	0	0.132624	0.198936	0.066312		0.180429	9.38231	0	0	0	0
0	1.1273	0	0.066312	0.994679	0.198936		0	0.180429	0	0	1.263	0
0.066312	0.464184	0.530496	0.132624	0.198936	0		0	0.360858	0	0	4.87158	0
0.066312	3.97872	0.066312	0	0	0		0	2.70643	0	0	0	0
0	2.12198	0.132624	0.132624	0.928367	0.198936		0	0.360858	0	0	0	0
0.132624	0.198936	0	0.33156	2.38723	0		0	0	0	0	4.69115	0
0	1.39255	0.066312	0.132624	0.132624	0		0	0	0	0	1.263	0
0	0.464184	0	0	0.33156	0		0	0.541287	0	0	0	0
0.198936	0	0	0.066312	2.12198	0		0	0	0	0	5.5933	0
0.132624	2.32092	0.198936	0.132624	3.05035	0.729431		0	0.360858	0.180429	0	0	0
0	1.39255	0	0.265248	0.33156	0		0	0.902145	0	0	0	0
0.066312	0.795743	0	0	2.98404	0.33156		0	1.98472	0	0	0.360858	0.180429
0	1.19362	0.66312	0	0.795743	0		0	0.902145	0	0	0	0
0	0.33156	0	0.132624	0.132624	0.33156		0	0	0	0	6.49544	0
0	2.7851	0	0	0.530496	0.795743		0	4.14987	0	0	1.08257	0
0.066312	3.18297	0.596808	0	0.132624	0.928367		0	1.98472	0	0	5.05201	0.360858
0	0.795743	0	0	0.464184	0.596808		0	1.08257	0	0	0.902145	0
0.132624	4.24396	0.66312	0.132624	1.59149	0		0	1.44343	0.541287	0	0.360858	0
0.132624	1.92305	0	0	2.32092	0.397872		0	0.541287	0	0	0	0.360858
0	4.90708	0	0	2.25461	0.066312		0	2.70643	0	0	0	0
0.066312	3.64716	0.994679	0	2.38723	0		0	0	0	0	2.52601	0.360858
0	4.9734	0.132624	0	0	0.862055		0	0.360858	0.541287	0	0.902145	0
0.066312	2.91773	0.198936	0.066312	0.198936	0		0	0	0.180429	0	0	0
0.066312	0.66312	0	0	1.72411	0.265248		0	2.52601	0	0	0	0
0	0.530496	0.596808	0	0.464184	0.596808		0	0.721716	0.721716	0	0	0
0.066312	0.132624	0.928367	0.066312	0	0.198936		0	0	0	0	0	0
0.132624	3.3156	0.132624	0	0.066312	0		0	0	0	0	0	0
0	2.32092	0.596808	0	0	0.33156		0	0.360858	0.180429	0	0	0
0	0.729431	0	0	0	0.265248		0	0.721716	0	0	0	0.180429
0	2.7851	0	0	0	0.265248		0.180429	0.902145	0	0	0	0
0	0.928367	0.132624	0	0	0		0	0.360858	0	0	0.360858	0
0.198936	1.39255	0.066312	0	0.066312	0.265248		0	0.541287	0	0	0	0
0.198936	2.91773	0.066312	0	0.397872	0.132624		0	2.88686	0	0	0.180429	0
0	1.92305	0	0	0.132624	0		0	1.44343	0	0	0	0
0	1.25993	0.066312	0	0.066312	0.530496		0	0	0	0	5.77373	0
0	2.32092	0	0	0.397872	0.132624		0	0	0	0	0	0
0.066312	2.71879	0	0	0	0.066312		0	3.60858	0	0	0	0
0.066312	0	0.132624	0	0.928367	0.994679		0	0	0	0	1.62386	0
0	0.132624	0	0	0.397872	0.265248		0	0	0	0	6.13458	0
0	1.59149	0	0	0.729431	0.33156		0	2.16515	0	0	0	0
0	2.91773	0.132624	0	0.928367	0.33156		0	0	0.180429	0	0	1.62386
0.198936	0.132624	0.132624	0	1.1273	0.464184		0	0	0	0	0	0
0.066312	1.6578	0	0	0.066312	0		0	0.541287	0	0	0.360858	0.180429
0	0	0.397872	0	0.928367	0.066312		0	0.721716	0	0.180429	0	0
0.066312	0.066312	0.464184	0.066312	0	0.132624		0	0.360858	0	0	0	0
0.132624	0.265248	0	0	0.265248	0.596808		0	0	0.180429	0	0	0
0.066312	1.92305	0	0.132624	0	0		0	8.66059	0	0	0	0
0	1.1273	0.066312	0	0.066312	0		0	0	0	0	8.66059	1.263
0	0.066312	0.397872	0.132624	0.066312	0		0	3.42815	0	0	0	0
0	3.84609	0	0.066312	0.066312	0.198936		0	0	0	0	0	0
0.066312	0.397872	0	0	5.90176	0.397872		0	0.541287	0	0	2.16515	0
0	2.05567	0	0	0.33156	0.265248		0	0	0	0	0	0
0.066312	0	0	0	0.066312	0.066312		0	0	0	0	0	0
0	0.994679	0	0	1.1273	0.132624		0	5.05201	0	0	0	0
0	0.066312	0	0.265248	0.33156	0		0	0	0	0	0	0
0.066312	0	0.198936	0.132624	0.066312	0.066312		0	0	0	0	0	0
0	2.25461	0.397872	0.066312	1.39255	0.397872		0	0	0	0	3.42815	0
0.066312	0.132624	0.066312	0	0.265248	0		0	0	0	0	0	0
0	0.596808	0	0	0.596808	0		0	4.69115	0	0	4.87158	0
0	0.265248	0.132624	0	1.92305	0.066312		0	0.360858	0	0	5.5933	0
0.066312	0.132624	0	0.198936	1.19362	0		0	6.8563	0	0	4.33029	0
0.066312	2.98404	0	0.198936	2.98404	0		0	0	0	0	1.98472	0
0.066312	0.198936	0.132624	0.132624	2.32092	0		0	0	0	0	0	0
0	2.65248	0	0	3.44822	0		0	0.360858	0	0	1.98472	0
0	0.66312	0	0.132624	4.31028	0.066312		0	0	0	0	1.62386	0
0	0.530496	0.464184	0	0.265248	0.066312		0	0	0	0	0.360858	0
0	0.795743	0	0.066312	1.79042	0.198936		0	0	0	0	0	0
0	0	0	0	1.52517	0.132624		0	1.98472	0	0	1.44343	0
0	0	0	0	0.729431	0		0	0.180429	0	0	6.13458	0
0	0	0.33156	0.066312	0.198936	0.66312		0	0	0	0	6.31501	0
0	1.39255	0	0.066312	3.05035	0		0	0	0	0	0.721716	0
0	0.928367	0.132624	0	2.91773	0.132624		0	0	0	0	0.721716	0
0	0.066312	0.066312	0.132624	2.65248	0.265248		0	0	0	0	0.180429	0.360858
0	0.862055	0	0	0.795743	0.66312		0	0.180429	0	0	0	0
0	0.265248	0	0	1.32624	0		0	0.721716	0	0	15.156	0
0	0.596808	0.198936	0.198936	1.06099	1.1273		0	0.360858	0.360858	0	0	0
0	0.862055	0	0	0.265248	0.33156		0	0	0	0	1.62386	0.180429
0.265248	0.397872	0	0.265248	5.30496	0.33156		0	0.360858	0.360858	0	1.08257	0
0	1.52517	0.132624	0.198936	0.397872	0		0	0	0	0	8.66059	0
0.066312	0.066312	0.066312	0.132624	3.64716	0.397872		0	0	0	0	8.48016	0
0	1.39255	0.265248	0	2.18829	0.066312		0	0.541287	0	0	7.39759	0
0.066312	0.994679	0	0	3.91241	0		0	1.98472	0	0.180429	3.78901	0
0	1.98936	0.596808	0.198936	3.51453	0		0	0	0	0.180429	2.16515	0
0.33156	2.38723	0	0.132624	4.24396	0.596808		0	0	0	0	1.44343	0
0	2.98404	0.132624	0.066312	1.06099	0.066312		0	0.721716	0	0	0.180429	0.180429
0	1.72411	0.066312	0.729431	1.25993	0.066312		0	0	0	0	0	0
0	2.32092	0.33156	0.265248	2.85141	0.066312		0	0.721716	0	0	0	0.180429
0	1.79042	0	0.066312	0.66312	1.32624		0	0.180429	0	0	0	0
0.132624	0.132624	0	0.33156	0	0		0	6.8563	0	0.180429	0	0.180429
0	3.05035	0.066312	0	0	0.862055		0	0.180429	0	0	0	0
0.132624	2.18829	0	0.33156	0	0.198936		0	0	0.360858	0	0	0
0.132624	4.70815	0	0.862055	0.198936	0.198936		0	0	0	0	0	0
0.132624	1.32624	0	0	0	0		0	0	0	0	0	0
0.132624	0.132624	0.198936	0	0.066312	0.265248		0	1.08257	0	0	0	0
0	0.729431	0	0	0.132624	0		0	0	0	0.180429	0	0
0.132624	0.066312	0.132624	0	0	0		0	0.721716	0	0	0	0
0	2.38723	0	0.596808	0.265248	0.265248		0	0	0	0	0	0
0	0.132624	0	0.596808	0.132624	0.530496		0	1.44343	0	0	0.902145	0.180429
0	0.530496	0.132624	0.066312	0	1.19362		0	2.70643	0	0	0	0
0	0	0.066312	0	0.862055	0		0	0	0	0	0	0
0	3.18297	0	0.265248	0.729431	0.132624		0	0	0	0	0	0
0.265248	1.85673	0	0.198936	0.33156	0.066312		0	4.51072	0	0	0.541287	0.180429
0	1.92305	0	0.397872	0	0.066312		0	4.33029	0	0	0.360858	0
0	0.066312	0	0	0	0.132624		0	0	0.180429	0	0	0
0	1.52517	0	0.066312	1.52517	0.132624		0	0.360858	0	0	0.360858	0
0.397872	1.92305	0	0.265248	0.198936	0.066312		0	0	0	0	1.62386	0
0.198936	0.198936	0.928367	0.132624	0.265248	0.397872		0	0	0.902145	0.180429	0.180429	0
0.464184	0.729431	0	0	2.51985	0.132624		0	0.721716	0	0	0	0.180429
0.132624	0	0	0.132624	0.530496	0		0	0	0	0	0	0
0	0.132624	0.862055	0.530496	0.33156	0		0	0	0	0	0	0
0.265248	0.862055	0.265248	0.464184	0.265248	0.33156		0	0.902145	0	0	0.180429	0
0.132624	1.98936	0	0.066312	0	0.132624		0	0	0	0	7.03673	0
0.729431	0.066312	0	0.265248	0	0.397872		0	4.87158	0	0	0	0
0.066312	2.58617	0	0	2.25461	0.530496		0	1.08257	0	0	0	0
0	0	0	0.066312	3.11666	0.33156		0	0	0	0	0	0
0.132624	4.24396	0	0	0.66312	0		0	0.541287	0	0	0	0
0	3.44822	0	0	0	0.066312		0	0.360858	0	0	1.08257	0
0.132624	0.066312	0	0.132624	0	0		0	8.1193	0	0	0.902145	0.180429
0.198936	2.25461	0.265248	0.397872	0	0.198936		0	0.902145	0	0	3.24772	0
0	0.66312	0	0	2.05567	0.066312		0	1.263	0.541287	0	1.62386	0
0	4.64184	0	0	1.1273	0.33156		0.180429	0.180429	0	0	0	1.263
0.066312	0.530496	0.066312	0.066312	1.59149	0.198936		0	3.42815	0	0	0.902145	0
0.066312	1.45886	0.33156	0	3.3156	0.928367		0	0.902145	0	0.180429	1.98472	0
0.132624	1.59149	0	0	2.18829	0.265248		0	0	0	0	1.98472	0
0	3.18297	0	0	2.7851	0.066312		0	0.360858	0	0	1.08257	0
0	0.795743	0	0.66312	1.32624	0.397872		0	0	0	0	0.902145	0
0	0.33156	0.132624	0	2.12198	0.33156		0	0.180429	0	0	3.60858	0
0	2.18829	0.530496	0.795743	1.45886	0		0	0	0	0	0	0
0.066312	0.530496	0	0.066312	4.31028	0		0	0.180429	0	0	2.34558	0
0.198936	1.1273	0.33156	0.198936	2.18829	0		0	0.180429	0	0	1.08257	0
0	3.44822	0.066312	0.066312	0.198936	0.198936		0	0.180429	0	0	0.541287	0
0	0.530496	0	0.066312	1.52517	0.198936		0	0.180429	0	0	1.263	0
0.198936	0.729431	0	0	0.862055	0		0	0.721716	0	0	0	0
0.397872	1.25993	0	0.066312	0.397872	0		0	0	0	0	1.98472	0
0	1.06099	0	0.132624	1.6578	0		0	0	0	0	0.541287	0
0	4.9734	0.066312	0.066312	0.132624	0		0	4.69115	0	0	2.52601	0
0.066312	0.198936	0.198936	0	4.57552	0.265248		0	0.180429	0	0	1.80429	0.180429
0	1.1273	0	0	0.729431	0		0	3.78901	0	0	0	0
0.198936	1.92305	0	0.132624	2.65248	0.066312		0	0.541287	0	0	5.95416	0
0	3.77978	0	0	1.19362	0.198936		0	0	0	0	0.180429	0
0	2.38723	0	0.066312	0.066312	0.198936		0	0.541287	0	0	2.88686	0
0	2.65248	0	0	0.729431	0.198936		0	0	0	0	0	0
0.066312	0.530496	0	0.066312	0.729431	0.066312		0	0	0	0	0.902145	0
0	1.6578	0.066312	0	3.3156	0.132624		0	0.541287	0	0	2.34558	0
0.795743	0.33156	0	0	0	0		0	0	0	0	0	0
0	0.066312	0	0	3.38191	0.397872		0	0	0.180429	0	1.98472	0
0	0.862055	0	0.066312	1.92305	0		0	4.69115	0	5.23244	0.360858	0
0	0.066312	0.066312	0.132624	0.862055	0		0	0	0	0	2.52601	0
0.066312	0.464184	0	0	0.66312	0.132624		0	0	0.180429	0	1.44343	0
0	2.71879	0.132624	4.64184	0.265248	0.066312		0	8.29973	0	0	0.721716	0
0	0	0	0.132624	0.530496	0.066312		0	1.08257	0	0	0	0
0	1.6578	0.198936	0	0.729431	0.066312		0	0.721716	0	0	1.62386	0
0	2.85141	0	0	0.994679	0		0	6.13458	0	0	1.80429	0
0.066312	1.79042	0	0	0.066312	0.066312		0	0	0	0	0.902145	0.902145
0	0.928367	0	0	1.45886	0		0	2.16515	0	0	2.16515	0
0	2.71879	0	0	1.39255	0.066312		0	1.80429	0	0.180429	0	0
0	0.066312	0	0	0.464184	0.132624		0	1.80429	0	0	0	0
0	1.19362	0	0.33156	2.25461	0.33156		0	3.06729	0	0	0	0
0	0.729431	0	0	0	0.397872		0	8.29973	0	0	0	0
0	0.795743	0.928367	0	0	0.198936		0	0	0	0	0	0
0.132624	2.38723	0	0.464184	0	0		0	0	0	0	2.34558	0
0	2.58617	0	0	0.265248	0		0	8.48016	0.180429	0	0	0.180429
0.132624	0.066312	0	0	0	0		0	0	0	0	5.23244	0
0.198936	0	0	0	1.45886	0		0	11.5474	0	0	3.96944	0
0.066312	5.50389	0.397872	0.198936	0	0.265248		0	0	0	0	0	0
0.066312	0.066312	0	0	2.25461	0.132624		0	0.541287	0	0	1.263	0
0.132624	4.37659	0	0	3.18297	0.464184		0	2.16515	0	0	0	0
0	0.198936	0	0	0.132624	0		0	1.44343	0	0	0	3.96944
0	0.530496	0	0.066312	1.79042	0		0	0	1.08257	0	2.16515	0
0	1.72411	0	0	0	0		0.360858	0	0	0	1.44343	0
0.066312	2.85141	0.066312	0	0.198936	2.65248		0	0.180429	0	0	0	1.263
0	0	0	0	2.18829	0		0	0	0	0	1.80429	0.180429
0.265248	0.132624	0	0	1.06099	0.066312		0	1.08257	0	0	4.69115	0
0.33156	0.265248	0	0	0.397872	0.464184		0	0	0	0	21.6515	0
0.132624	0	0	0	3.38191	0.132624		0	0.180429	0	0	0	0
0.198936	0.530496	0	0	1.98936	0.132624		0	9.92359	0	0	9.02145	0
0	0.066312	0	0	8.68687	0.198936		0	0	0	0	1.62386	0
0	0.33156	0	0	0.198936	0		0	3.78901	0	0	0	0
0.132624	2.7851	0	0	3.91241	0.132624		0	1.44343	0	0	0	0.360858
0.132624	0	0	0	2.05567	0		0	0.902145	0	0	0	0
0.066312	2.98404	0	0	0.066312	0.066312		0	1.62386	0	0	0.541287	0
0	1.1273	0	0	0	0.596808		0	2.34558	0	0	1.98472	0
0	2.05567	0	0.198936	0.596808	0		0	1.44343	0	0	0	0
0	2.85141	0	0	3.11666	0		0.180429	1.44343	0	0	0	0.360858
0	0.729431	0	0	4.37659	0.132624		0	1.263	0	0	3.78901	0
0.066312	3.3156	0	0.066312	0	0		0	0	0	0	1.98472	0.180429
0.132624	0.397872	0	0	0.464184	0.33156		0	0.180429	0	0	0	0
0.132624	1.72411	0	0.066312	1.39255	0.397872		0	0	0	0	1.62386	1.263
0.132624	0.066312	0	0	2.58617	0.464184		0	0	0	0	0	0
0.198936	1.59149	0	0	1.72411	0		0	2.16515	0	0	5.41287	0.180429
0	0.66312	0	0.132624	2.45354	0.729431		0	0.360858	0	0	1.62386	0
0.198936	0.132624	0	0.066312	3.11666	0.397872		0	1.263	0	0	0.541287	0
0.066312	2.25461	0	0.066312	0.066312	1.06099		0	0	0	0	4.69115	0
0.066312	1.25993	0	0	0.994679	0.198936		0	0	0	0	10.8257	0.541287
0	1.72411	0	0	1.98936	0.066312		0	0	0	0	0.541287	0
0	0	0	0	0.530496	0		0	0	0	0	2.70643	0.180429
0	0	0	0	2.85141	0.397872		0	0.360858	0	0	0	0
0.066312	1.1273	0	0	2.12198	0.066312		0	0	0	0	0.721716	0.180429
0.132624	0.132624	0	0.066312	1.59149	0.198936		0	2.70643	0	0.180429	1.62386	0
0.066312	1.06099	0	0.132624	0.397872	0		0	0	0	0.180429	0.902145	0.180429
0	0.33156	0	0	0.464184	0.397872		0	0	0	0	6.13458	0
0.066312	1.1273	0	0.198936	3.18297	0		0	0	0	0	0	0
0	0.198936	0	0.066312	1.39255	0.397872		0	0	0	0	0	0
0	1.52517	0	0.066312	0.530496	0		0	1.263	0	0	0	0
0.132624	0	0	0	0.596808	0.464184		0	0	0	0	0	0.180429
0.066312	0.066312	0	0	0	0.66312		0	0	0	0	0	0
0	2.45354	0	0	0	0		0	0	0	0	0	0
0.066312	0.066312	0	0	0	0.33156		0	0.180429	0	0	0.180429	0
0	1.6578	0	0	0	0		0	0	0	0	0	0
0	1.92305	0	0.198936	0.066312	0		0	0.541287	0	0	1.08257	0
0.132624	0.198936	0	0	0	0		0	0.180429	0	0	0	0
0	0	0	0	0	0		0	0	0	0	0.360858	0
0.33156	2.25461	0	0	0.530496	0		0	0.721716	0	0	0.721716	0
0.397872	0.530496	0	0	0.132624	0.464184		0	0	0	0	4.14987	0
0.066312	0.066312	0	0	0.530496	0.265248		0	1.263	0	0	0.721716	0
0.066312	2.05567	0.33156	0	0.198936	0		0	0	0	0	0	0
0	0.066312	0	0.066312	1.72411	0.397872		0	0.541287	0	0	1.263	0
0.132624	0.994679	0.132624	0	0.33156	0		0	0.360858	0	0	5.77373	0
0	0.464184	0.198936	0	1.19362	1.1273		0	0.541287	0	0	1.62386	0
0.198936	0.729431	0.066312	0	0.66312	0.530496		0	1.44343	0	0	1.08257	0
0	0.729431	0	0	1.72411	0.464184		0	0.360858	0	0	0	0
0	0.928367	0	0	0.862055	0.795743		0	0	0.180429	0	3.60858	0.180429
0	0.596808	0	0	1.85673	0.33156		0	0	0.180429	0	0.721716	0
0	0.198936	0	0.066312	0.397872	0.265248		0	0	0	0	0	0
0	0	0.33156	0	2.45354	0.066312		0	0	0.180429	0	0	0
0	0	0.198936	0	2.45354	0.066312		0	0	0.180429	0	0	0
0.066312	0	0.66312	0	0	0.265248		0	0	0	0	1.08257	0
0	0.132624	0.464184	0	0	0		0.180429	0.541287	1.44343	0	0.721716	0
0	0	0.530496	0	0.596808	0.066312		0	0	0	0	0.902145	0
0.265248	0.066312	0.198936	0	1.06099	0.464184		0	0	0	0	0	0
0.066312	0.795743	0.862055	0	1.32624	0.265248		0	0.360858	0	0	3.78901	0
0.132624	0	0.066312	0	0.530496	0.132624		0	5.77373	0	0	1.80429	0
0	0.066312	0.928367	0	0.265248	0		0	0.180429	0	0	0.180429	0
0.66312	1.85673	0	0	4.24396	0.066312		0	10.6453	0	0	3.24772	0
0.397872	2.32092	0.132624	0	0.994679	0.530496		0	0	0	0	3.60858	0
0.132624	0.994679	0	0.066312	2.05567	0.596808		0	5.05201	0.180429	0	1.08257	0
0	2.45354	0	0	1.98936	0.397872		0	0.360858	0	0	0.541287	0.180429
0.198936	0.464184	0	0	1.6578	0		0	0	0	0	0.180429	0
0.132624	0.928367	0.066312	0	0.596808	0		0	0.902145	0	0	0	0
0.066312	1.1273	0	0	0.928367	0.066312		0	0	0	0	0	0
0	0	0	0	1.32624	0		0	1.80429	0.180429	0	0	0
0	0.729431	0.33156	0	0.066312	0.066312		0	0	0.360858	0	0.180429	0
0.132624	0	0	0	0	0		0	5.95416	0	0	0.721716	0
0	0.795743	0.729431	0.066312	0.397872	0		0	0	0	0	5.23244	0
0	0.198936	0.265248	0	2.12198	0		0	0.902145	0	0	0	0
0.265248	2.58617	0.066312	0.132624	3.51453	0		0	2.34558	0	0	0	0
0.596808	0.066312	0.066312	0.132624	2.25461	0		0	0	0	0	0	0
0.066312	0.862055	0	0	0.066312	0.066312		0	0	0.180429	0	0	0
0.066312	1.45886	0	0	3.3156	0.132624		0	0.541287	0	0	0	0
0.198936	0	0.530496	0	0	0.132624		0	1.98472	0	0	1.98472	0
0	0.132624	0.464184	0	0.33156	0		0	0	0	0	0.541287	0.721716
0.132624	1.72411	0.33156	0.066312	0	0.132624		0	0	0	0	1.08257	0
0	2.25461	0.066312	0	2.45354	0.132624		0	0	0	0	1.263	0
0	0.066312	0	0	2.58617	0.530496		0.180429	0	0	0	0	0
0	0.132624	0.397872	0	2.25461	0		0	0.180429	0	0	1.44343	0
0	0	0	0	0.729431	0.530496		0	0.360858	0	0	2.88686	0
0.33156	0.066312	0	0	0.066312	0.596808		0	0	0	0	0.360858	0.180429
0.066312	0.795743	0.464184	0	2.25461	0.066312		0	0	0	0	0.180429	0
0.132624	0.33156	0.530496	0	2.91773	0		0	1.08257	0	0	0	0
0.198936	0	0.066312	0.066312	0.066312	0		0	0.541287	0	0	0	0
0.066312	0.198936	0.132624	0	0.397872	0		0	8.29973	0	0	0.360858	0
0.066312	0.530496	0.132624	0	0.596808	0		0	0	0	0	0	0
0.066312	0.729431	0.066312	0	0.066312	0.33156		0	2.16515	0	0	1.263	0
0	2.12198	0.132624	0	0.198936	0.729431		0	0	0	0	0	0
0	0.132624	0.132624	0	1.06099	0		0	0	0	0	0.721716	0.180429
0	1.1273	0	0.132624	1.1273	0.132624		0	0	0	0	0	0
0	0.066312	0	0	0	0.66312		0	4.33029	0	0	0	0
0	0.132624	0.795743	0	0.464184	0		0	0	0	0	0	0
0	0	0	0.132624	0.132624	0		0.180429	5.41287	0.180429	0	0	0
0.198936	1.85673	0.066312	0	0	0		0	0	0	0	2.16515	0
0.132624	0.530496	0	0	0.596808	0.198936		0	1.98472	0	0	0	0
0.132624	1.72411	0.066312	0.397872	0	0.198936		0	0	0	0	0	0
0	0	0	0.265248	1.1273	0.33156		0	5.5933	0	0	2.88686	0.180429
0	0.596808	0	0	0.066312	0		0.180429	0	0	0	1.44343	0
0	0.198936	0	0.066312	0	0		0	0	0	0	0	0
0	1.6578	0	0	1.39255	0.066312		0	0	0	0	0	0
0.265248	0.066312	0	0	0.994679	0.66312		0	0	0	0	0	0
0.066312	0.265248	0.132624	0	0	0.066312		0	0	0	0	0.721716	0
0.132624	0.066312	0	0	0.066312	0.397872		0	0	0	0	0	0
0.066312	0.198936	0.066312	0.198936	0	0		0	0	0	0	8.48016	0
0	0.066312	0	0	1.72411	0.132624		0	0	0	0	3.42815	0
0.132624	0.397872	0	0	0	0		0	0	0	0	0	0.180429
0	0	0	0.132624	4.50921	0		0	0.721716	0	0	0.721716	0
0	0.066312	0	0.066312	1.6578	0.132624		0	0	0	0	3.06729	0
0.066312	0.198936	0	0.066312	0	0.132624		0	4.87158	0	0	5.05201	0.180429
0	2.18829	0	0.132624	2.58617	0.132624		0	2.16515	0	0	2.34558	0
0	1.19362	0	0.265248	1.85673	0		0	1.08257	0	0	0	0
0	4.31028	0	0	5.50389	0.397872		0	0	0	0	0	0
0	1.52517	0	0	3.97872	0		0	7.21716	0	0	9.02145	0
0.066312	0.397872	0	0.198936	0	0		0	5.5933	0	0	1.08257	0
0.397872	0.530496	0.132624	0.198936	0.066312	0.265248		0	0	0	0	6.67587	0
0	1.98936	0	0	7.55956	0.33156		0	0	0	0	5.77373	0
0.132624	3.3156	0	0.397872	4.31028	0		0	4.87158	0	0	1.98472	0
0.132624	1.1273	0	0	4.90708	0		0	0.360858	0	0	0.360858	0
0	0.397872	0	0.265248	2.91773	0		0	0.541287	0	0	0	0
0	2.32092	0	0.198936	4.11134	0.066312		0	0	0	0	1.80429	0
0	0.265248	0	0.530496	1.59149	0.464184		0	0	0	0	0	0
0	0.66312	0	0.132624	0.596808	0		0	0	0	0	0	0
0.066312	0.729431	0.066312	0.132624	5.83545	0.066312		0	0.360858	0	0	2.88686	0
0.066312	0	0	0.132624	0.596808	0.066312		0	0	0	0.541287	0.180429	0
0.066312	0.198936	0	0	4.11134	0		0	0	0	0	0	0
0	3.05035	0	0.132624	2.91773	0		0	0	0	0	0	0
0	0.397872	0	0.862055	1.98936	0		0	0	0	0	0	0
0.33156	0.132624	0	0	2.71879	0.132624		0	2.88686	0	0	0.360858	0
0.132624	0.66312	0	0.132624	0.928367	0		0	0	0	0	0	0
0.132624	0.066312	0	0.066312	0.066312	0.066312		0	0.902145	0	0	1.44343	0
0	1.85673	0	0.066312	0.994679	0.066312		0	0	0	0	1.08257	0
0.265248	0	0	0.132624	0.795743	0		0	0	0	0.541287	0	0
0	0.596808	0	0.132624	1.32624	0.530496		0	0	0	0	0.902145	0
0	0	0	0.464184	0.994679	0		0	0	0	0.360858	1.80429	0
0	0	0	0.66312	0.397872	0		0	0.360858	0	0	1.263	0
0.265248	0.132624	0	0.464184	0.530496	0		0	0	0	0	2.88686	0
0	0.132624	0	1.19362	4.04503	0		0	0	0	0	0.721716	0
0.066312	1.6578	0	0.066312	0.66312	0		0	0	0	0.541287	8.84102	0
0.132624	0.066312	0	0	1.1273	0		0.180429	1.08257	0	0	1.44343	0.180429
0	0.132624	0	0.132624	3.77978	0		0	0.902145	0	0	0	0.360858
0.066312	0.066312	0	0.132624	0.795743	0		0	0	0	0	0.360858	0
0.132624	2.38723	0	0.464184	2.65248	2.12198		0	0	0	0	4.69115	0
0	1.72411	0	0.132624	0.066312	0.795743		0	0.360858	0	0	6.67587	0
0	0	0	0	0.795743	0.132624		0.180429	2.34558	0	0	3.42815	0.180429
0	0	0	0	2.98404	1.6578		0	0	0	0	0	0
0.132624	1.79042	0	0	3.24929	0.066312		0	0.360858	0.180429	0.180429	0	0.721716
0.464184	4.11134	0	0.066312	5.50389	0.66312		0	0	0	0.180429	0.541287	0.360858
0.066312	0.066312	0	0	0.66312	0.198936		0	0	0	0	3.96944	0
0	1.19362	0.33156	0.397872	0.66312	1.6578		0	0.721716	0	0	0	0
0	0.066312	0	0	1.1273	0.464184		0	0	0	0	6.31501	0
0	0.066312	0	0.132624	3.38191	0.464184		0	2.34558	0	0.180429	1.263	0.360858
0.33156	2.45354	0.729431	0.397872	0.132624	0.066312		0	0	0	0	0.721716	0
0	0.928367	0.729431	0	2.65248	0.132624		0	0	0	0	4.33029	0
0.066312	2.7851	0.795743	0.33156	4.17765	0.265248		0	4.69115	0	0	0.180429	0.541287
0	0.066312	0.795743	0	0.530496	0.066312		0	1.263	0	0	0	0
0.265248	0	0.198936	0.132624	3.51453	0		0	0.721716	0.180429	0	3.24772	0
0	1.72411	0	0	1.6578	1.6578		0	0	0	0	0	0.180429
0	1.39255	0	0.066312	2.58617	0.066312		0	0	0	0	0	0
0	0.397872	0.265248	0.066312	3.64716	0.066312		0	1.263	0	0	0.721716	1.80429
0	0.132624	0	0.066312	0	0.994679		0	0.721716	0.180429	0	0.721716	0
0	0.265248	0.198936	0.066312	0	0.066312		0	0	0	0	5.5933	0
0.066312	1.52517	0	0	2.18829	2.32092		0	0.902145	0	0	2.16515	0
0	1.59149	0.397872	0	0.397872	0		0	0	0.180429	0	7.21716	0
0	0.397872	0	0.33156	3.18297	0		0	3.42815	0	0	3.24772	0
0	0.795743	0	0.066312	3.3156	0.066312		0	0	0	0	0	0
0	0.33156	0.397872	0	2.45354	0		0	1.80429	0	0	1.62386	0
0.464184	0.729431	0.132624	0.066312	2.05567	0		0	0	0	0	3.60858	0.902145
0.066312	0	0.530496	0.066312	0.862055	0.265248		0	0	0	0	0.541287	0.721716
0.33156	0.729431	0.397872	0	2.65248	0		0	0	0	0	5.77373	0
0.198936	0.464184	0	0	2.32092	2.18829		0	3.24772	0	0	1.263	0.180429
0	0.066312	0.066312	0	3.11666	1.52517		0	0	0	0	0	0
0.530496	0	0	0.066312	2.85141	0.066312		0	0.180429	0	0	0	0
0.132624	2.05567	0	0.132624	1.79042	2.05567		0	0	0	0	1.263	1.263
0	0.132624	0.265248	0.066312	0.33156	0		0.180429	0	0	0	1.98472	0
0.198936	0.795743	0.066312	0.265248	0.596808	0		0	0	0.180429	0	0	0
0.066312	0	0.066312	0	3.11666	0.132624		0	0	0	0	0.721716	1.08257
0	0	0.066312	0	1.72411	1.98936		0	0	0	0	0	0.180429
0.132624	0.596808	0.066312	0.265248	0.265248	0		0	0	0	0	0	1.08257
0	0	0.066312	0	1.85673	0.265248		0	0	0	0	0	0
0	0	0	0.265248	0.265248	1.25993		0	2.16515	0	0	0	0
0.132624	0	0	0.066312	0	1.39255		0	0	0	0	0	3.06729
0.066312	0.33156	0	0.066312	0.132624	0		0	6.67587	0	0	0	0.360858
0	1.45886	0	0.198936	0	0.729431		0	0.721716	0	0.180429	0	0
0.132624	1.06099	0.066312	0.066312	0	2.18829		0	0.360858	0.180429	0.180429	0	0
0	2.85141	0.198936	0.530496	0.33156	1.72411		0	0	0	0	0.180429	0
0	1.85673	0.132624	0	0.132624	0.464184		0	0	0	0	0	0.721716
0	0.464184	0.33156	0.066312	0	0.596808		0.721716	0.721716	0	0	0	0
0	0.198936	0.265248	0.066312	0.265248	0.596808		0	0	0	0	0	0
0	0	0	0	0.464184	0.729431		0	4.14987	0	0	0	0.180429
0.464184	0.928367	0.066312	0	0.198936	0		0	1.44343	0	0	0	0
0	0.862055	0.066312	0	0.066312	0.994679		0	0.360858	0	0	1.263	0.360858
0	3.64716	0.33156	0.464184	0.132624	1.06099		0	3.60858	0	0	0	0
0	1.06099	0	0	0	0.265248		0	1.263	0	0	0	0
0.066312	0.397872	0.132624	0.066312	1.79042	0.464184		0	1.44343	0	0	0	0
0	2.91773	0	0.066312	0.397872	0		0	0	0	0	0	0
0	0.928367	0	0.265248	0.928367	0.33156		0	1.62386	0	0	0.541287	0
0	2.12198	0.265248	0.464184	0.066312	0		0	0.721716	0	0	0	0.180429
0	0.928367	0	0	0.066312	0		0	0.541287	0	0	0	0
0	2.05567	0	0	0.862055	0		0	0.721716	0	0	0.180429	0
0	2.45354	0.198936	0.198936	0.132624	0.928367		0	1.263	0	0	2.34558	0
0	1.1273	0.397872	0.397872	1.1273	0.265248		0	0	0	0	0	0
0.132624	1.45886	0	0.198936	0.397872	0		0	0.180429	0	0	0	0
0.33156	1.79042	0	0	0.928367	0		0	0	0	0	0	0
0	0.066312	0.198936	0	0.066312	0		0	0.541287	0	0	0	0
0	1.1273	0	0.265248	0.464184	0.066312		0	0.180429	0	0	0.360858	0
0	0	0.132624	0.066312	0.33156	0		0	1.263	0	0	6.67587	0
0.198936	1.85673	0.066312	0.198936	2.12198	0		0	1.263	0	0	0.180429	0
0	1.79042	0	0.066312	2.51985	0		0	0	0.180429	0	3.78901	0
0.066312	2.38723	0.066312	0.066312	3.05035	0		0	0	0	0	0	0
0	0.530496	0.066312	0.066312	1.79042	0		0	4.33029	0	0	1.62386	0
0.066312	0	0	0	2.7851	0		0	3.42815	0	0	1.263	0
0	0	0	0	0.265248	0		0	0.721716	0	0	0	0.180429
0	1.52517	0.198936	0	1.59149	0.066312		0	0	0	0	0	0
0	0.464184	0.132624	0	1.92305	0		0	0.902145	0	0	2.70643	0
0.066312	0.530496	0.33156	0.132624	0.066312	0		0	1.80429	0	0	1.44343	0
0	0	0	0	1.98936	0		0	1.08257	0	0	0	0
0	0.464184	0	0.066312	2.98404	0		0	2.34558	0	0	2.52601	0
0	0.066312	0	0.132624	0.862055	0		0	1.44343	0	0	0.360858	0
0	0.132624	0	0	0.066312	0		0	0	0	0	0	0
0	0.862055	0	0.33156	3.11666	0		0	0	0	0	0	0
0.265248	0.132624	0	0	1.45886	0		0	0	0	0	17.8625	0
0	0.862055	0.066312	0.33156	0	0		0	0	0	0	4.33029	0
0	0.066312	0	0.066312	0.066312	0.066312		0	0	0	0	0	0
0	0.066312	0.132624	0.066312	0.33156	0		0	0	0	0	2.34558	0
0	0	0	0.198936	3.84609	0		0	0	0	0	0	0
0	0.066312	0.132624	0.066312	0.132624	0		0	0	0	0	1.80429	0
0	0	0.066312	0.066312	1.25993	0		0	0.180429	0	0	10.6453	0
0	1.72411	0	0.33156	0.464184	0		0	0	0	3.42815	3.24772	0
0	0.198936	0	0.33156	2.85141	0		0	0.180429	0	0.721716	0	0
0	1.45886	0	0.066312	3.18297	0		0	0	0	5.05201	0	0
0	0.066312	0	2.38723	3.58085	0		0	0	0	0	0.180429	0
0	0.66312	0	0.66312	0	0		0	0	0	0	0	0.360858
0	0	0	2.91773	0.132624	0		0	0	0	0	0	0
0	0.198936	0	0	0.397872	0		0.180429	0	0	0	1.263	0
0	0.132624	0	0.795743	0.132624	0		0	0.180429	0	0	0	0
0	0.066312	0	0.397872	0.198936	0.066312		0	0	0	0	1.62386	0
0.132624	0.066312	0	0	0.66312	0.198936		0	0	0	0.180429	1.44343	0
0.132624	0.132624	0	0.530496	0.066312	0		0	0	0	0	0	0
0	0	0.066312	0.596808	0.729431	0		0	0.360858	0	0	0	0
0	0.464184	0	0.596808	0.66312	0.33156		0	0	0	0	0	0
0	0	0	0.265248	0.132624	0.132624		0	0	0	0	0	0
0.132624	0.198936	0	0.066312	0.132624	0.066312		0	0	0	0	0	0
0	0	0	0.33156	0	0		0	0	0	0	1.08257	0
0.132624	0.066312	0	0.198936	0.132624	0.066312		0	1.62386	0	0	0	0
0	0	0.066312	0.464184	0.066312	0		0	9.20188	0	0	4.51072	0
0	0.132624	0	0.132624	1.72411	0		0	0	0	0	0.541287	0
0	2.98404	0	0.198936	0.132624	0		0.180429	0	0	0	0.180429	0
0	4.17765	0	0	1.98936	0		0	5.41287	0	0	0	0
0.132624	1.6578	0	0.596808	2.7851	0.198936		0	2.52601	0	0	1.08257	0
0.464184	1.72411	0	0	0.265248	0.066312		0	0	0	0	3.06729	0
0.132624	2.51985	0	0.066312	0.132624	0		0	0.180429	0	1.44343	1.08257	0
0	1.92305	0.198936	0.265248	5.43758	0		0	0.721716	0	0	0.360858	0
0	1.85673	0.198936	0	3.44822	0		0	0	0	0	0	0
0	2.05567	0	0	2.98404	0		0	0.180429	0	0	0	0
0.198936	0.132624	0	0.066312	0.132624	0		0	0.541287	0	0	1.44343	0
0	0.265248	0	0	3.11666	0		0	3.60858	0	0.180429	0.541287	0
0	0.795743	0	0.132624	0.198936	0		0.180429	3.06729	0	0	0.541287	0
0	2.7851	0	0.265248	3.3156	0		0	0.541287	0	0	0	0.180429
0	3.11666	0.066312	0.066312	1.06099	0.066312		0	0	0	0	1.62386	0
0.132624	1.32624	0.066312	0.596808	1.98936	0		0	0	0	0	0	0
0.066312	0.66312	0	0.066312	0	0.066312		0	0	0	0	1.263	0
0	0.33156	0	0	2.65248	0		0	1.263	0	0	0	0
0.596808	0	0	0	0	0		0	0.180429	0	0		0
0	0	0	0.066312	2.25461	0		0	0	0.180429	0		0
0	1.1273	0	0	0.464184	0.066312		0	0	0	0		0
0	0.994679	0	0		0		0	0	0	0		0
0.132624	1.45886	0	0		0.066312		0	0	0	0		0
0	0.132624	0	0.066312		0		0	0	0	0		0
0.33156	0.530496	0	0.132624		0		0	0	0.360858	0		0
0	0	0	0		0		0	4.51072	0	0		0
0.066312	0.198936	0	0.066312		0.066312		0	0	0	0		0
0	0.862055	1.19362	0		0		0	0	0	0		0
0.265248	2.58617	0.132624	0		0		0	0	0	0		0
0	0	0	0.132624		0		0	0.360858	0	0		0
0	0	0	0		0		0	1.98472	0	0		0
0.066312	0	0.132624	0		0.132624		0	0	0	0		0
0.265248	0	0	0		0		0	0	0	0		0
0.132624	1.39255	0	0		0		0	0	0	0.180429		0
0.066312	0.132624	0.198936	0		0		0	3.06729	0	0		0
0.132624	0	0.198936	0.066312		0		0	0	0.180429	0		0
0.265248	0.265248	0.066312	0.132624		0.132624		0	0	0.360858	0		0
0.33156	1.32624	0	0		0		0.180429	1.08257	0	0		0
0.066312	1.06099	2.45354	0		0.132624		0	0	0	0		0
0.397872	1.1273	1.25993	0.066312		0.132624		0.360858	0	0	0		0.180429
0.530496	0.66312	0.33156	0.066312		0		0	4.69115	0	0		0
0.729431	0.198936	0.066312	0.198936		0		0	0.721716	0	0		0
0.397872	0	0	0.464184		1.06099		0	0	0	0		0.180429
[truncated: 426 more rows]
