# Supplementary material for: Nucleophagy removes cytotoxic trapped PARP1
Source: Nat Cell Biol. 2026 Jun 2;28(6):1219–34. doi: 10.1038/s41556-026-01961-5 (PMC13278974; doi:10.1038/s41556-026-01961-5)
Supplement: Supplementary file 29 — Statistical Source Data. [file 41556_2026_1961_MOESM29_ESM.xlsx]

## Sheet: Fig ED-8B
yH2AX foci per cell normalised to WT Tala								RPA foci per cell normalised to WT Tala
WT utd	WT Tala	TEX264-/- utd	TEX264-/- Tala	TEX264-/- +WT Tala	TEX264-/- +SHP Tala	TEX264-/- +LIR Tala		WT utd	WT Tala	TEX264-/- utd	TEX264-/- Tala	TEX264-/- +WT Tala	TEX264-/- +SHP Tala	TEX264-/- +LIR Tala
0.15799	1	0.12516	1.32491	1.45795	2.38619	1.24573		0.146752	1	0.10068	1.48627	1.26818	3.13023	1.39881			Ordinary one-way ANOVA. Multiple comparisons.
0.023155	0.23155	0.02316	0.0231554	1.31986	0.602041	0.185243		0.065193	0.32597	0.06519	0	1.04309	0.847514	0			Number of families	1
0.023155	0	0	1.34301	1.08831	0.185243	0.995683		0.260773	0	0	2.02099	0.912707	0	1.43425			Number of comparisons per family	6
0.532575	1.2967	0	1.45879	0.81044	0.185243	0.903061		0.130387	1.43425	0	2.21657	0.58674	0.065193	1.23867			Alpha	0.05
0.069466	0.67151	0	0.85675	0.370487	0.625196	0.208399		0.325967	0.91271	0	1.43425	0.39116	0.325967	0
0.046311	0.32418	0.09262	0.764129	0.532575	2.17661	1.87559		0.065193	0.26077	0.26077	1.36906	0.456354	0.717127	2.08619			Šídák's multiple comparisons test	Mean Diff.	95.00% CI of diff.	Below threshold?	Summary	Adjusted P Value
0	0.06947	0.02316	1.75981	0.509419	3.427	0.532575		0.39116	0	0.65193	3.58564	0.521547	5.21547	0.58674			WT Tala vs. TEXKO Tala	-0.9818	-1.129 to -0.8344	Yes	****	<0.0001	B-D
0.023155	0.37049	0.04631	0.740973	0.972527	3.24176	0		0.19558	0.58674	0.13039	1.62983	1.36906	4.82431	0			TEXKO Tala vs. KO+WT 3 Tala	0.8333	0.6925 to 0.9741	Yes	****	<0.0001	D-E
0.023155	0.6252	0.02316	0.578885	0.764129	1.18093	0.0694662		0.19558	0.9779	0.13039	1.04309	0.78232	1.36906	0			TEXKO Tala vs. KO+SHP Tala	-0.06097	-0.2174 to 0.09551	No	ns	0.8875	D-F
0.046311	0.37049	0	1.5051	2.3387	1.87559	0.532575		0.19558	0.32597	0	2.41215	4.10718	2.41215	0.912707			TEXKO Tala vs. KO+LIR Tala	0.2918	0.1380 to 0.4457	Yes	****	<0.0001	D-G
0	0.27786	0	0.115777	0.532575	1.36617	0.532575		0.065193	0.13039	0.06519	0.260773	0.325967	2.34696	0.847514			WT Tala vs. KO+LIR Tala	-0.69	-0.8357 to -0.5442	Yes	****	<0.0001	B-G
0.162088	0	0.25471	0.764129	0.85675	0.208399	0.463108		0.130387	0	0	0.0651934	0.456354	0.065193	0.456354			WT Tala vs. KO+WT 3 Tala	-0.1485	-0.2804 to -0.01666	Yes	*	0.0181	B-E
0.115777	0.04631	0.04631	0.231554	0.717818	0.671507	0.0694662		0.19558	0	0	0.130387	0.325967	0.912707	0
0.023155	0.71782	0.43995	0.509419	0.439953	0.995683	0.115777		0.130387	0.52155	0.13039	0.717127	0	0.847514	0			Test details	Mean 1	Mean 2	Mean Diff.	SE of diff.	n1	n2	t	DF
0	0.02316	0.09262	0.532575	0.162088	1.55141	0		0	0	0	0.78232	0	2.9337	0			WT Tala vs. TEXKO Tala	1	1.982	-0.9818	0.05602	1185	946	17.53	8159
0.347331	0	0	2.77865	0.324176	1.18093	1.36617		0.130387	0	0.19558	3.39006	0.260773	1.43425	3.06409			TEXKO Tala vs. KO+WT 3 Tala	1.982	1.149	0.8333	0.0535	946	1478	15.58	8159
0.694662	0.11578	0	0.578885	0.787284	2.87127	0.439953		0	0	0.13039	0.977901	0.847514	5.28066	0.717127			TEXKO Tala vs. KO+SHP Tala	1.982	2.043	-0.06097	0.05946	946	922	1.025	8159
0.717818	0.06947	0	1.57457	0.092622	0.277865	0.25471		0	0	0.13039	2.41215	0	0.065193	0.260773			TEXKO Tala vs. KO+LIR Tala	1.982	1.69	0.2918	0.05846	946	987	4.992	8159
0.046311	0.02316	0.02316	2.36185	0.208399	0.764129	0.162088		0	0.06519	0	4.23757	0	0.19558	0.19558			WT Tala vs. KO+LIR Tala	1	1.69	-0.69	0.05537	1185	987	12.46	8159
0	0.74097	0	1.34301	0.185243	2.36185	0.324176		0	1.56464	0	1.69503	0	4.30276	0.260773			WT Tala vs. KO+WT 3 Tala	1	1.149	-0.1485	0.0501	1185	1478	2.964	8159
0.463108	0	0	1.0883	0.208399	0.463108	0.439953		0.065193	0	0	1.43425	0	0.521547	0.651934
0.023155	0	0	0.879906	1.73666	0.81044	0.509419		0	0.06519	0	1.36906	2.80332	0.521547	0.521547
0.046311	0	0.2084	0.671507	1.94505	6.46036	0.138932		0	0	0.19558	0.260773	2.02099	11.3437	0.0651934			Ordinary one-way ANOVA. Multiple comparisons.
0.046311	0	0.04631	0.463108	0.85675	4.86264	0.486264		0.130387	0	0	0.521547	0.260773	7.49724	0.456354			Number of families	1
0.092622	1.27355	0.13893	0.0231554	0.231554	2.36185	0.370487		0.065193	2.47735	0	0	0	4.36796	0.39116			Number of comparisons per family	4
0.046311	0.11578	0	0.162088	2.61656	2.66287	0.208399		0.130387	0	0	0.0651934	0.19558	6.12818	0			Alpha	0.05
0.208399	0.02316	0.23155	0.185243	1.57457	4.81633	0.463108		0	0	0	0.130387	0.325967	8.93149	0.0651934
0.162088	0.13893	0	0.231554	0.717818	3.28807	0.602041		0.065193	0	0	0	0	5.15028	0.456354			Šídák's multiple comparisons test	Mean Diff.	95.00% CI of diff.	Below threshold?	Summary	Adjusted P Value
0.069466	0.64835	0.04631	0.949372	0.509419	0.903061	0.0926217		0	1.23867	0	1.17348	0.521547	1.43425	0.19558			WT Tala vs. TEXKO Tala	-2.023	-2.274 to -1.772	Yes	****	<0.0001	B-D
0	2.08399	0	0.602041	0.486264	1.75981	0.625196		0	4.04199	0	0.456354	0.456354	0	0.847514			TEXKO Tala vs. KO+WT 3 Tala	1.559	1.320 to 1.799	Yes	****	<0.0001	D-E
0.185243	0.76413	0	1.22724	0.185243	1.22724	1.52826		0.130387	1.10829	0.32597	1.49945	0	1.9558	2.80331			TEXKO Tala vs. KO+SHP Tala	-0.237	-0.5033 to 0.02935	No	ns	0.1024	D-F
0.185243	0.37049	0	1.25039	0.115777	1.87559	0.764129		0.19558	0.13039	0	2.41215	0	1.43425	1.04309			TEXKO Tala vs. KO+LIR Tala	0.1943	-0.06746 to 0.4561	No	ns	0.2338	D-G
0.023155	0.02316	0.02316	0.138932	0.347331	2.36185	0.625196		0	0	0.19558	0.0651934	0.19558	3.52044	0.456354
0.046311	0.02316	0	1.5051	0.185243	2.22292	0.138932		0.130387	0	0.13039	2.02099	0	3.39005	0			Test details	Mean 1	Mean 2	Mean Diff.	SE of diff.	n1	n2	t	DF
0.509419	0.39364	0	0.903061	0.277865	2.06083	0.0463108		0	0.52155	0.06519	1.04309	0	1.23867	0			WT Tala vs. TEXKO Tala	1	3.023	-2.023	0.1007	1185	945	20.09	8062
0.416797	0.32418	0.13893	0.25471	0.208399	2.70918	0.463108		0.130387	0.19558	0	0.260773	0	3.19448	0.58674			TEXKO Tala vs. KO+WT 3 Tala	3.023	1.464	1.559	0.09615	945	1479	16.22	8062
0.185243	0.09262	0.02316	2.15345	1.85243	3.33438	0.486264		0	0	0.13039	1.69503	1.23867	4.23757	0.521547			TEXKO Tala vs. KO+SHP Tala	3.023	3.26	-0.237	0.1069	945	921	2.217	8062
0.069466	0.46311	0	0.764129	1.94505	0.995683	0		0	1.04309	0	0.58674	1.49945	1.89061	0			TEXKO Tala vs. KO+LIR Tala	3.023	2.829	0.1943	0.1051	945	987	1.849	8062
0	0	0.02316	0.393642	1.96821	1.41248	0.0463108		0.065193	0	0.06519	0.130387	2.9989	3.32486	0
0	0.16209	0.02316	0.439953	1.78297	2.77865	0.0231554		0.065193	0	0.06519	0.130387	1.17348	0.456354	0
0	0.04631	0.25471	0.115777	2.08399	2.70918	0.416797		0.065193	0	0.06519	0	1.30387	5.73702	0.19558
0	0.02316	0.53257	2.17661	2.17661	2.87127	0.0926217		0.130387	0	0.13039	0.521547	1.10829	4.69392	0
0	0.09262	0	2.03768	1.7135	1.69034	1.5051		0.130387	0.06519	0	0.130387	2.41215	0.325967	2.41215
0	0.06947	0	0.208399	1.01884	1.36617	0.694662		0.130387	0	0.06519	0	0	0.130387	0.521547
0.023155	0.55573	0	1.7135	0.949372	0.949372	1.0883		0.39116	0.39116	0.06519	3.39006	0	0.651934	1.76022
0	0.02316	0.2084	0.30102	2.59341	1.41248	0.439953		0.130387	0	0	0.651934	2.08619	1.82541	0.39116
0	0.39364	0	0.30102	1.9219	1.7135	0.717818		0.58674	0.26077	0	0.325967	1.10829	0.912707	0.847514
0	1.15777	0	0.85675	1.2967	2.94074	2.24608		0.456354	0.65193	0	1.36906	0.847514	4.8895	3.12928
0	1.11146	0.02316	0.995683	2.29239	4.0522	2.82496		0	1.9558	0.06519	1.04309	2.47735	8.67072	5.01989
0	0.69466	0	2.01452	1.89874	2.3387	1.36617		0.19558	0.39116	0	3.9116	0.521547	3.58563	1.10829
0.393642	0.16209	0.06947	0.439953	0.833595	3.8438	1.01884		0.19558	0.19558	0	0	0	4.36796	1.76022
0	0.43995	0.09262	0	0.694662	0.347331	1.7135		0	0.32597	0.06519	0	0	0	1.56464
0.023155	0.71782	0.04631	0.0694662	2.5471	1.13461	2.26923		0.065193	1.10829	0.13039	0	2.02099	1.04309	3.45525
0	1.34301	0	0.486264	1.57457	4.02904	1.31986		0.130387	1.23867	0.06519	0.521547	0.977901	4.8895	2.80331
0	0.02316	0.09262	1.80612	2.19977	3.07967	1.59772		0	0.06519	0.13039	3.39006	2.34696	3.06409	2.67293
0	0.02316	0.09262	1.25039	1.7135	2.98705	1.22724		0.130387	0.06519	0	0.521547	1.49945	2.9337	1.9558
0	0.37049	0.13893	1.01884	1.99137	3.2186	1.31986		0	0.19558	0.06519	0.977901	2.86851	4.17238	1.69503
0	0.67151	0	0.81044	2.15345	2.98705	1.36617		0	1.04309	0	0.977901	3.32486	3.32486	0
0.25471	0.02316	0	2.08399	0.115777	3.26491	0.926217		0	0	0.06519	3.9768	0	3.19448	0.130387
0	0.43995	0	1.52826	1.64403	2.94074	0.833595		0	0.06519	0.06519	1.56464	1.17348	6.12818	0.651934
0.115777	0.50942	0	1.11146	2.84812	3.26491	1.15777		0	0.39116	0.06519	1.82541	2.47735	5.9326	1.89061
0.046311	0.04631	0.04631	1.11146	2.59341	2.66287	2.26923		0	0.06519	0	1.49945	3.19448	3.71602	1.76022
0.023155	0.13893	0.02316	1.82928	1.87559	3.14914	1.41248		0	0.26077	0	0.977901	1.43425	4.04199	2.80331
0.023155	1.66719	0	2.5471	1.75981	2.8018	0.787284		0	2.34696	0.13039	0.78232	2.41215	3.19448	0.130387
0.069466	0.2084	0.04631	2.10714	1.75981	6.04356	0.671507		0	0	0	0.58674	1.82541	13.9514	0.0651934
0.023155	0.04631	0.06947	1.5051	0.277865	1.99137	0.764129		0	0	0.06519	0.0651934	0	2.47735	0.260773
0.023155	0.71782	0	1.89874	1.87559	2.43132	1.38932		0	1.43425	0	3.32486	1.69503	1.76022	1.30387
0.023155	0.4168	0	1.96821	1.27355	2.38501	1.06515		0	0.65193	0.13039	0	0.78232	3.32486	0.39116
0.046311	1.06515	0	0.787284	2.1303	1.80612	2.68603		0	1.43425	0.13039	0	1.76022	2.02099	1.43425
0.30102	0.74097	0.04631	1.57457	1.48195	1.2967	2.50078		0	0.58674	0	2.67293	1.82541	2.86851	1.04309
0.023155	0.78728	0.06947	1.27355	2.03768	2.1303	2.89443		0	0.32597	0	0.977901	1.89061	4.49834	4.43315
0.092622	0.67151	0	0.671507	1.69034	2.10714	1.2967		0.065193	0.65193	0	0.78232	1.17348	3.19448	2.67293
0.046311	0.09262	0	1.85243	1.22724	1.11146	0.532575		0	0.13039	0	0.977901	0.78232	1.04309	0
0.046311	0.39364	0.11578	1.73666	1.96821	2.36185	1.43564		0	0.39116	0.06519	1.82541	1.17348	3.84641	0.0651934
0.069466	0.46311	0	0.740973	1.34301	3.31122	1.69035		0	0.32597	0	0	1.62983	0.521547	2.08619
0	0.67151	0.02316	1.52826	1.48195	2.24607	1.59772		0.065193	0.78232	0.13039	2.9337	1.62983	0.58674	3.12928
0.023155	0.94937	0	0.949372	1.08831	1.38932	0.416797		0.19558	1.30387	0.13039	0	0.651934	0.065193	0.0651934
0.069466	0.53257	0	0.602041	0.903061	2.89443	0.694662		0.19558	0.26077	0.06519	0	0.39116	4.04199	0.39116
0.023155	0.48626	0	1.43564	0.833595	4.2606	1.99137		0.130387	0.06519	0.06519	2.86851	0.651934	6.9105	2.02099
0.046311	0.04631	0	1.52826	0.185243	3.65856	1.34301		0	0	0.19558	2.73812	0	5.34586	0.912707
0	0	0	1.5051	1.69034	4.14482	1.69035		0.19558	0.06519	0.06519	1.49945	1.62983	5.01989	2.54254
0	0.06947	0.02316	1.64403	2.98705	1.2967	2.43132		0.130387	0	0	2.02099	1.82541	2.02099	4.36796
0	0.02316	0.04631	2.45447	2.15345	3.26491	1.57457		0.19558	0	0.06519	2.73812	0.977901	2.86851	0.977901
0	0.64835	0.04631	1.87559	0.995683	2.98705	1.2967		0.325967	0.45635	0	2.67293	0.521547	3.52044	1.62983
0.231554	1.06515	0.06947	1.27355	1.2967	3.17229	1.11146		0.58674	1.23867	0	1.56464	0.260773	5.08508	0.977901
0	0.92622	0	2.26923	1.64403	2.31554	1.57457		0.130387	1.17348	0	2.86851	2.41215	3.78121	2.41215
0.046311	1.31986	0	1.78297	1.11146	3.19545	1.99137		0	1.69503	0.06519	2.41215	1.43425	4.75912	3.06409
0	0.4168	0	1.5051	2.26923	2.82496	1.34301		0	0.13039	0.26077	0.78232	4.10718	4.30276	1.36906
0	0.64835	0	1.66719	1.96821	2.94074	1.73666		0	0.78232	0	1.36906	2.60773	3.25967	2.08619
0.023155	0.55573	0.02316	2.1303	2.22292	3.03336	1.15777		0	0.13039	0	2.28177	3.9116	1.23867	1.56464
0	1.69035	0.04631	1.34301	2.59341	1.48195	1.52826		0.065193	1.9558	0	2.08619	3.45525	0.260773	2.67293
0	1.31986	0	1.87559	2.68603	1.59772	1.45879		0	1.23867	0.06519	2.86851	1.36906	1.69503	1.30387
0.486264	2.10714	0.16209	1.7135	2.5471	2.31554	1.87559		0	1.30387	0.06519	0.260773	1.49945	2.41215	2.34696
0.231554	1.7135	0.02316	1.48195	2.68603	3.14914	2.31554		0.19558	0.52155	0.06519	0.912707	0.651934	4.82431	3.52044
0.671507	1.31986	0	1.0883	2.29239	3.89011	2.68603		0.065193	0.91271	0.06519	0.0651934	0.58674	0.521547	1.82541
0.486264	1.0883	0.02316	1.27355	1.66719	3.61225	1.43564		0.065193	0.71713	0	0.19558	1.89061	0.912707	2.80331
0.046311	1.87559	0	1.5051	1.55141	1.89874	1.9219		0	0.06519	0	0.39116	1.62983	2.47735	1.49945
0.069466	0.97253	0	1.87559	3.26491	1.73666	2.82496		0.065193	0	0	0.521547	0.19558	1.30387	4.82431
0.55573	1.5051	0.02316	1.5051	3.28807	3.2186	1.38932		0.065193	0.06519	0	1.04309	0.456354	4.43315	2.73812
0	1.18093	0	1.2967	1.2967	2.15345	0.787284		0	2.54254	0.32597	0.130387	0	2.86851	0.847514
0	2.10714	0	1.73666	0.717818	3.05652	0.370487		0.130387	4.49834	0.19558	0.58674	0.260773	6.19337	0.325967
0.532575	2.29239	0.11578	1.31986	2.5471	3.86695	2.29239		0.130387	0.84751	0	0.260773	0.651934	4.8895	3.52044
0	1.82928	0.2084	1.57457	2.52394	4.2606	0.926217		0	1.89061	0.06519	2.47735	0.325967	6.8453	1.76022
0.023155	2.52394	0	1.69035	2.03768	2.63972	1.57457		0.39116	0.84751	0	1.76022	0.717127	6.64972	2.41215
0.046311	1.99137	0	1.69035	2.43132	2.91758	3.58909		0	0.65193	0	0.651934	0.58674	7.23646	1.36906
0	2.08399	0.02316	0.879906	1.11146	2.24607	3.38069		0	3.39006	0.06519	0.651934	0	3.78121	1.17348
0	1.7135	0.02316	1.59772	0.416797	2.40816	2.43132		0.130387	1.10829	0	2.9337	0	2.67293	0.651934
0.046311	1.73666	0	0.972527	0.30102	3.98273	1.64403		0	1.36906	0	0.847514	0	2.9989	1.49945
0.023155	2.06083	0.04631	1.73666	1.45879	2.5471	1.52826		0.065193	1.49945	0	1.04309	0.065193	2.9989	1.04309
0	2.36185	0.02316	1.06515	1.01884	0.069466	1.82928		0	2.60773	0	0.130387	0	0	0.717127
0	1.2967	0.02316	1.31986	1.75981	0.138932	2.36185		0	0.19558	0	2.34696	4.10718	0	2.15138
0	0.90306	0.02316	2.26923	1.78297	2.84812	1.20408		0.065193	0.45635	0	2.34696	1.23867	4.30276	0.58674
0.023155	0.60204	0.16209	1.25039	1.01884	2.66287	1.55141		0	0	0.06519	1.9558	3.12928	3.52044	0.78232
0	0.30102	0.13893	1.45879	2.45447	2.01452	1.43564		0.19558	0	0	2.47735	3.84641	1.9558	1.23867
0	1.52826	0.25471	1.27355	1.01884	1.82928	2.15345		0	0.71713	0	2.08619	1.56464	0.847514	3.45525
0	1.75981	0.18524	2.50078	1.94505	2.43132	1.20408		0.065193	0.39116	0.13039	3.65083	2.9989	1.82541	0.260773
0	1.96821	0.09262	0.972527	1.7135	2.01452	1.85243		0.065193	0.58674	0	1.69503	2.21658	1.43425	1.04309
0	0.76413	0.02316	1.78297	2.03768	2.40816	1.96821		0.130387	0.06519	0	2.41215	3.12928	3.32486	3.71602
0	0.85675	0.25471	1.55141	2.36185	1.89874	1.38932		0.065193	0	0.13039	2.28177	3.52044	3.12928	1.82541
0.023155	1.15777	0.37049	1.89874	1.96821	2.15345	1.20408		0.065193	0.45635	0.06519	3.78122	3.58563	2.9337	1.82541
0.023155	0.92622	0.11578	1.9219	1.01884	1.99137	0.81044		0.065193	0.32597	0	2.9337	0.065193	3.19448	0.847514
0.138932	1.55141	0	1.52826	1.01884	2.61656	0.532575		0.130387	1.10829	0	2.60773	0.260773	4.9547	0.39116
0.81044	1.34301	0.18524	0.208399	0.787284	3.26491	1.27355		0.847514	2.60773	0	0.39116	0.260773	5.73702	1.17348
0.625196	1.96821	0.30102	1.75981	0.81044	2.63972	1.06515		0.325967	1.69503	0	1.69503	0.456354	4.56354	1.62983
0.046311	0.99568	0	1.9219	1.22724	2.98705	0.393642		0	1.69503	0	3.39006	1.56464	5.67182	0.456354
0.115777	1.38932	0.02316	1.82928	3.2186	1.96821	1.73666		0.130387	2.34696	0	2.9337	6.8453	3.84641	1.62983
0.046311	2.29239	0.11578	2.63972	3.58909	1.96821	2.17661		0.717127	3.06409	0.06519	7.10608	7.56243	3.65083	1.23867
0.138932	1.78297	1.18093	1.01884	2.61656	2.29239	2.10714		0	3.58564	0.19558	1.04309	4.69392	3.65083	2.54254
0.625196	0.92622	0.16209	1.45879	2.47763	4.28375	2.24608		0.39116	0.52155	0	3.06409	3.12928	6.12818	1.17348
0.416797	1.69035	0.76413	0.972527	0.740973	2.75549	1.25039		0.325967	2.41215	0.13039	1.23867	0.325967	4.30276	0.0651934
0.625196	2.29239	0	1.45879	0.787284	1.99137	1.48195		0.19558	1.30387	0	2.15138	0.065193	2.54254	1.10829
0	1.2967	0.06947	1.64403	1.15777	2.59341	1.15777		0	0.71713	0	1.56464	0	3.39005	1.36906
0.416797	1.78297	0.16209	1.41248	1.48195	1.55141	1.62088		0.651934	0.71713	0.06519	1.30387	0.847514	1.10829	1.82541
0.115777	1.48195	0.18524	0.30102	1.94505	2.52394	0.949372		0.325967	0.39116	0	0.19558	1.43425	2.02099	1.43425
0.30102	0.69466	0.06947	1.41248	1.66719	1.89874	1.75981		0.260773	0.06519	0.19558	1.62983	1.17348	0	2.86851
0	1.15777	0.2084	1.11146	0.25471	2.87127	1.15777		0.065193	0.52155	0.19558	0.912707	0	1.89061	1.9558
0.092622	2.03768	0.11578	1.99137	2.22292	2.47763	1.45879		0.19558	2.9337	0.06519	0.717127	1.43425	0.847514	1.9558
0.092622	1.31986	0.34733	1.34301	1.06515	3.31122	1.99137		0.651934	1.04309	0.06519	0	0.717127	3.65083	3.71602
0.023155	1.9219	0.43995	1.75981			1.31986		0.260773	2.86851	0.06519	0.39116			0.847514
0.138932	1.43564	0.27786	1.20408			2.15345		0.065193	1.17348	0.19558	1.23867			3.9116
0.092622	1.25039	0.4168	1.57457			1.36617		0.130387	0.9779	0	1.10829			1.04309
0.162088	1.34301	0.06947	1.52826			1.66719		0.39116	1.04309	0	1.36906			3.25967
0.069466	1.41248	0.30102	1.41248			2.45447		0	0.91271	0	0.456354			2.67293
0.115777	1.52826	0.23155	0.903061			2.43132		0.065193	2.47735	0	0.78232			1.82541
0.439953	1.80612	0.13893	1.15777			1.43564		0.260773	1.82541	0	1.49945			1.76022
0.092622	1.2967	0.04631	1.59772			1.52826		0.065193	0.91271	0	0.78232			3.39006
0.648352	2.06083	0.2084	0.717818			1.52826		0.260773	3.52044	0	0.521547			1.62983
0.532575	1.41248	0.2084	1.87559			1.62088		0.065193	2.34696	0	1.69503			2.41215
0.208399	1.27355	0.04631	1.78297			1.18093		0.130387	2.08619	0.13039	2.67293			0.977901
0.370487	1.59772	0.13893	2.10714			1.06515		0.065193	2.41215	0.06519	4.43315			0.521547
0.347331	2.06083	0.37049	1.01884					0.065193	2.41215	0.06519	1.17348
0.671507	1.85243	0.48626	1.2967					0.130387	1.62983	0	1.23867
0.509419	1.48195	0.25471	0.648352					0.19558	0.91271	0	0.58674
0.717818	1.13462	0.04631	3.0102					0.19558	1.23867	0	4.69392
0.138932	2.43132	0.09262	0.926217					0.19558	1.9558	0	1.36906
0.231554	2.01452	0.09262	0.903061					0.065193	3.58564	0	0.651934
0.231554	2.24608	0.64835	1.34301					0.19558	3.45525	0.26077	1.43425
0.046311	1.31986	0.11578	0.694662					0.065193	1.43425	0.06519	0.58674
0.277865	1.7135	0.18524	0.85675					0.325967	1.43425	0	1.23867
0.092622	1.59772	0.04631	1.15777					0.325967	1.76022	0.06519	0.0651934
0.069466	2.03768	0.09262	1.31986					0.130387	0.58674	0	0
0.277865	1.7135	0.27786	1.31986					0.065193	0.13039	0	0
0.185243	1.89874	0.06947	1.52826					0	1.76022	0	0
0.092622	1.78297	0.13893	2.80181					0.065193	2.47735	0.13039	5.41105
0.439953	1.69035	0.30102	1.5051					0.521547	2.08619	0.06519	1.62983
0.162088	0.32418	0.13893	1.78297					0.39116	0	0	2.9337
0.115777	1.22724	0.04631	2.31554					0.19558	0.52155	0.19558	5.01989
0.162088	0.83359	0.04631	1.7135					0.456354	0.06519	0.06519	3.52044
0.602041	2.80181	0.13893	1.18093					0.521547	4.82431	0	1.62983
0.717818	1.82928	0.18524	1.78297					0.78232	3.71602	0.06519	3.52044
0.509419	0.23155	0.13893	1.20408					0.19558	0.06519	0	0.260773
0.046311	2.89443	0	2.15345					0.130387	5.9326	0	1.62983
0.694662	1.5051	0.16209	1.31986					0.260773	2.34696	0.06519	0.912707
0.069466	0.13893	0.11578	1.52826					0.130387	0.19558	0.19558	1.62983
0.138932	3.49647	0.04631	1.73666					0.065193	5.73702	0.06519	0.521547
0.231554	2.22292	0.06947	2.1303					0.065193	1.43425	0.32597	1.49945
0.30102	1.55141	0.09262	1.43564					0.456354	0.71713	0.06519	0.58674
0.416797	1.5051	0.18524	0.740973					0.19558	1.04309	0.32597	1.30387
0.115777		0.02316	2.66287					0.065193		0.06519	5.73702
0.092622		0.16209	2.84812					0		0.06519	4.69392
0.115777		0.13893	1.01884					0.065193		0.19558	1.04309
0.115777		0.23155	1.89874					0.065193		0.06519	2.21657
0		0.57889	1.36617					0		0.26077	1.10829
0.30102		0.30102	1.69035					0.130387		0.06519	2.02099
0.231554		0.34733	1.69035					0.130387		0.13039	2.47735
0.324176		0.2084	0.740973					0		0.06519	0.325967
0.486264		0.04631	1.01884					0.19558		0	0.521547
0.463108		0.2084	1.22724					0		0	1.49945
0.115777		0.02316	1.31986					0.065193		0	2.08619
0		0.27786						0		0.26077
0.185243		0.4168						0.065193		0.06519
0.694662		0.39364						0.065193		0.06519
0.069466		0.53257						0.130387		0.19558
0.532575		0.30102						0.325967		0
0.069466		0						0.065193		0
0.30102		0						0.130387		0
0.81044		0						0.065193		0
0.138932		0.02316						0.19558		0
0.069466		0						0.065193		0
0.833595		0.02316						0.19558		0
0.879906		0.13893						0		2.08619
0.231554		0.37049						0.19558		0.91271
0.30102		0.16209						0.260773		0.13039
0.069466		0.04631						0.19558		0.58674
0.439953		0.25471						0.19558		0.91271
0.324176		0.25471						0.19558		0.19558
0.879906		0.25471						0.456354		0.32597
0.185243		0.25471						0.325967		0
0.138932		0.32418						0.325967		0.58674
0.55573		0.16209						0.78232		0
0.115777		0.2084						0.19558		0.13039
0.671507		0.11578						0.325967		1.30387
0.25471		0.06947						0		0
0.138932		0.18524						0.521547		0.26077
0.069466		0.11578						0.130387		0.19558
0.25471		0.02316						0.325967		0.13039
0.509419		0.18524						0.325967		0.06519
0.231554		0.18524						0.065193		0.26077
0.509419		0.13893						0.260773		0.13039
0.370487		0.6252						0.39116		0.06519
0.347331		0.06947						0.260773		0.06519
0.926217		0.06947						0.130387		0
0.85675		0.16209						0.130387		0
0.578885		0.02316						0.065193		0.32597
0.972527		0.06947						0.19558		0.13039
0.926217		0.34733						0.260773		0.39116
0.509419		0.27786						0.58674		0.32597
0.25471		0.30102						0.19558		0.06519
0.602041		0.30102						0.19558		0.19558
0.694662		0.09262						0.130387		0.19558
0.25471		0.25471						0.130387		0.32597
1.06515		0.13893						0.58674		0.26077
0.162088		0.30102						0.260773		0.19558
0.277865		0						0		0.13039
0.208399		0.11578						0.19558		0.13039
0.439953		0.25471						0.130387		0
0.578885		0.39364						0.065193		0.52155
0.115777		0.64835						0.325967		0.39116
0.162088								0
0.764129								0.19558
0.393642								0
0.416797								0
0.162088								0
0.138932								0.065193
0.069466
0.023155								0	0	0	0.839666	2.43503	3.7785	1.84726
0.023155								0	0	0	0.587766	1.17553	6.21353	0
0								0	0	0	1.7633	1.67933	5.96163	0.755699
0								0.0839666	0	0.0839666	1.42743	6.80129	2.85486	0
0.115777								0	2.2671	0	0.755699	1.17553	7.97682	0.167933
0.162088								0	0.0839666	0	3.19073	4.87006	1.2595	0.503799
0.023155								0	0	0	2.18313	5.54179	0.587766	1.59536
0								0	0.923632	0.0839666	3.7785	1.09157	0.2519	0.839666
0.023155								0	1.5114	0	1.42743	4.70213	1.7633	0.419833
0								0	0	0	0.587766	4.53419	0.587766	1.42743
0.046311								0	1.5114	0.0839666	5.28989	4.19833	0.503799	0.923632
0								0	1.09157	0	4.28229	0	1.17553	1.59536
0								0	2.43503	0	4.78609	0	1.67933	3.19073
0								0	0.587766	0	5.03799	1.42743	3.35866	3.35866
0								0	2.0152	0	0.755699	0.755699	2.519	0
0								0	2.35106	0	4.78609	6.46543	4.0304	6.38146
0								0	0	0	1.59536	4.0304	2.7709	3.10676
0								0	1.59536	0	6.04559	0.167933	3.2747	2.2671
0.023155								0	0.503799	0.0839666	2.09916	1.42743	2.93883	1.93123
0								0	0	0	1.7633	4.36626	2.18313	2.68693
0								0	4.45023	0	5.96163	2.0152	4.70213	3.69453
0								0	1.34347	0	1.7633	0.503799	3.44263	0.503799
0								0	0	0	3.5266	0.0839666	1.84726	3.5266
0								0	0.0839666	0	3.2747	4.0304	1.93123	4.28229
0								0	0	0	6.12956	6.04559	2.519	2.09916
0.023155								0	0	0	3.86246	3.10676	8.90046	3.0228
0								0	0.503799	0	0.503799	2.68693	4.87006	3.35866
0.023155								0	0.755699	0	5.96163	1.0076	2.60296	1.59536
0								0	0.755699	0	1.59536	1.5114	2.7709	3.7785
0								0	2.2671	0	2.7709	2.85486	1.42743	3.35866
0								0	0	0	2.18313	1.09157	0.419833	4.95403
0								0	1.59536	0	1.7633	5.54179	3.10676	1.42743
0								0	0	0	6.71733	2.0152	0.419833	6.12956
0								0	5.03799	0	1.17553	1.84726	0.335866	3.5266
0								0	0.923632	0	3.44263	1.0076	3.35866	0
0								0	0.671733	0	3.86246	2.7709	2.85486	0
0								0	0.2519	0	5.03799	0.839666	2.0152	2.35106
0								0	0.755699	0	4.70213	0.503799	0.671733	4.95403
0.023155								0	1.0076	0	2.18313	3.19073	1.7633	0
0								0	0.335866	0	6.71733	2.43503	4.0304	0
0								0	1.0076	0	5.37386	1.34347	4.19833	0
0.023155								0	0.419833	0	6.54939	0	0.167933	0
0								0	1.67933	0	2.93883	3.0228	1.34347	7.97682
0								0.2519	0	0	2.7709	0.419833	5.62576	2.93883
0								0	0.503799	0	2.43503	1.2595	1.5114	0.923632
0								0	1.84726	0	2.09916	0.755699	2.43503	4.45023
0								0	1.34347	0	4.53419	3.44263	6.04559	1.7633
0								0	0.923632	0	0.755699	2.43503	0.0839666	8.06079
0								0.0839666	1.2595	0	1.67933	6.46543	0.419833	3.10676
0								0	2.43503	0	3.0228	2.18313	1.34347	5.03799
0								0	2.2671	0	6.21353	5.20593	2.2671	3.86246
0								0	1.7633	0	1.34347	2.7709	0.335866	2.35106
0								0	0	0	0.923632	2.35106	5.79369	8.81649
0								0	0	0	4.45023	4.28229	10.4119	2.09916
0								0	1.5114	0	2.85486	0.2519	3.10676	1.5114
0								0	1.09157	0.0839666	3.69453	0.671733	2.60296	7.30509
0								0	0	0	5.28989	2.43503	0.587766	2.09916
0.046311								0	0	0	6.63336	0	0.671733	0.671733
0								0	0.755699	0	3.61056	4.19833	0.923632	4.87006
0								0	0	0	5.62576	0	3.94643	4.95403
0								0	0	0	7.22112	6.12956	1.7633	3.35866
0								0	1.67933	0	3.0228	2.519	3.94643	1.5114
0								0	2.60296	0	2.0152	1.84726	1.42743	2.93883
0								0	2.18313	0	0	0.419833	0	3.10676
0								0	0.2519	0	2.43503	3.7785	4.87006	3.69453
0								0	0.2519	0	0	4.0304	6.29749	2.85486
0								0	0.839666	0	0	0.923632	5.79369	5.62576
0								0	0	0	4.28229	1.59536	0	5.70973
0								0	0.923632	0	3.61056	0.587766	0	3.86246
0								0	0	0	1.59536	1.67933	2.7709	1.34347
0								0	0	0	0.0839666	0	1.17553	1.2595
0								0	0	0	3.69453	0	2.0152	2.85486
0.046311								0	0.503799	0	2.93883	1.67933	1.93123	3.61056
0								0	1.59536	0	4.87006	0.755699	3.35866	2.0152
0.046311								0	0.671733	0	4.95403	0.2519	2.2671	2.85486
0								0	1.34347	0	5.62576	3.69453	1.42743	3.86246
0.138932								0	0	0.167933	4.0304	4.36626	3.35866	2.18313
0.023155								0	0	0	5.70973	0.335866	0	5.87766
0.092622								0	2.60296	0	4.36626	0	0	5.45783
0.046311								0	0.755699	0	0.755699	0	5.62576	4.95403
0.092622								0	1.93123	0	2.60296	1.7633	2.2671	4.61816
0.023155								0	1.34347	0	5.96163	2.0152	9.48822	5.79369
0								0	2.43503	0	2.7709	0.671733	4.53419	2.68693
0								0	1.93123	0	5.70973	0.2519	5.28989	2.18313
0.023155								0	1.34347	0	4.11436	4.11436	5.20593	3.2747
0.023155								0	2.93883	0	4.70213	1.93123	3.35866	4.45023
0.115777								0.167933	0.419833	0	2.7709	4.45023	1.84726	0.335866
0.023155								0	1.17553	0	0.923632	0	2.85486	6.71733
0.023155								0	0	0	2.93883	0	2.2671	0.755699
0								0	0	0	5.62576	3.61056	2.68693	4.61816
0.023155								0	3.44263	0	1.93123	0	0.839666	2.85486
0								0	1.7633	0	3.94643	0.167933	0.923632	3.19073
0								0	3.19073	0	3.94643	0	1.59536	0.2519
0.046311								0	0.167933	0	1.7633	0.671733	1.2595	0.755699
0.023155								0	0.0839666	0	0	0.755699	1.17553	1.59536
								0	0.419833	0	0	0.503799	0.755699	11.3355
0.242857	0.364286	0.0485714	1.14143	0.631429	1.77286	1.38429		0	0.419833	0	1.93123	0	1.34347	7.64096
0.0242857	0.291429	0	0.315714	0.825714	3.35143	1.60286		0	0.587766	0	3.86246	0	0	0.587766
0.34	0.0485714	0	0.85	2.13714	2.76857	2.35571		0	0.671733	0	2.18313	0	3.35866	2.35106
0.0971429	0.121429	0.145714	2.01571	3.61857	1.99143	1.94286		0	1.59536	0	0.167933	0.671733	0	4.45023
0.0242857	0.85	0	1.28714	3.13286	3.52143	1.31143		0	2.7709	0	2.2671	1.2595	0.923632	6.54939
0	0.874286	0	1.7	1.84571	1.21429	1.31143		0	1.2595	0	2.0152	0.0839666	1.17553	0
0.0242857	0.0485714	0	2.35571	1.31143	1.82143	0.947143		0	2.09916	0	1.67933	2.09916	3.0228	6.80129
0	0.558571	0.0971429	1.74857	1.16571	0.874286	2.16143		0.0839666	5.62576	0	3.5266	1.17553	9.40426	1.59536
0	1.79714	0	1.89429	2.13714	2.45286	1.77286		0	0	0	1.2595	0.2519	0	0
0.0242857	0.0485714	0	1.45714	2.84143	1.99143	1.65143		0	4.11436	0	1.2595	0.755699	5.79369	7.89286
0	1.65143	0.0242857	1.82143	1.38429	1.55429	1.28714		0	1.0076	0	3.2747	0.839666	0	0
0	2.23429	0.0242857	1.40857	0.0485714	1.74857	1.55429		0	0.839666	0	0	1.0076	2.43503	1.2595
0.145714	1.02	0	2.23429	0.0728571	1.48143	1.79714		0	0.755699	0	2.68693	0.2519	3.94643	0
0	1.87	0	1.38429	1.26286	2.30714	2.04		0	1.67933	0	1.7633	1.17553	4.19833	4.28229
0	2.23429	0	0.461429	0.34	0.922857	1.50571		0	0.839666	0	1.67933	3.0228	2.0152	4.28229
0	0.898571	0	1.89429	2.04	2.91429	2.45286		0	0	0	0.419833	3.44263	2.60296	2.09916
0.0242857	0.0971429	0.0485714	1.94286	2.06429	2.45286	1.77286		0	2.43503	0	2.18313	2.68693	2.7709	0.167933
0.0242857	2.21	0.0242857	1.72429	0.947143	2.23429	1.79714		0	1.59536	0	4.53419	1.67933	7.72492	1.84726
0.0242857	0.34	0	1.11714	1.94286	1.55429	2.01571		0	1.67933	0	1.93123	7.30509	8.31269	2.0152
0.0242857	0.0485714	0.0485714	2.18571	1.99143	1.43286	1.50571		0	0	0	2.2671	1.5114	3.5266	3.10676
0	1.31143	0	3.13286	1.14143	1.82143	3.69143		0	0.2519	0	1.2595	3.69453	2.60296	2.35106
0	0.388571	0	0.85	0.558571	2.35571	0.315714		0	3.0228	0	2.2671	0.923632	4.11436	2.519
0	0.121429	0	1.72429	0.194286	2.38	2.69571		0	0	0	5.96163	4.19833	3.86246	4.78609
0	0.218571	0.0971429	1.23857	2.16143	1.26286	3.57		0	0	0	0	0.923632	5.12196	6.12956
0	0.121429	0	2.38	2.16143	2.04	1.91857		0	0	0	2.7709	0.755699	3.94643	2.519
0.0242857	0	0	1.45714	1.31143	5.12429	1.79714		0	0	0	5.03799	0	1.17553	5.03799
0	0.242857	0	0.388571	1.65143	2.13714	1.57857		0	0.923632	0	1.09157	0	1.5114	3.0228
0	0.461429	0	2.28286	0.898571	0.364286	2.62286		0	0.923632	0	6.54939	1.2595	2.18313	1.59536
0.0242857	1.55429	0	1.60286	0.971429	2.55	2.38		0	2.35106	0	4.45023	1.2595	3.35866	2.68693
0	2.84143	0	1.33571	1.40857	1.60286	2.91429		0	3.86246	0	6.12956	4.19833	4.45023	3.10676
0	0.0971429	0	0.582857	1.02	0.461429	1.60286		0	0.839666	0	1.93123	5.79369	1.7633	2.18313
0	2.30714	0	1.77286	2.21	1.91857	0.995714		0	0.335866	0	4.53419	6.38146	3.10676	3.19073
0	0.0242857	0	1.89429	1.36	0.777143	1.40857		0	2.85486	0	1.7633	1.84726	0.587766	1.7633
0	1.60286	0	1.55429	1.23857	1.19	2.98714		0	0.2519	0	6.96922	2.519	0.167933	5.03799
0	1.31143	0	1.28714	0.461429	1.21429	1.04429		0	6.88526	0.2519	5.37386	1.93123	4.95403	2.85486
0.0728571	2.40429	0.0485714	2.01571	1.99143	1.31143	0.0728571		0	0	0.167933	0.167933	0.671733	0.167933	3.10676
0	1.62714	0	2.89	1.7	1.62714	1.79714		0	0	0	0.419833	0.923632	0.923632	5.87766
0	1.53	0	0.874286	1.57857	1.48143	2.55		0	0	0.0839666	1.0076	0.167933	0	5.54179
0.0728571	1.23857	0	1.02	0.995714	1.43286	0.0242857		0	0	0	0.755699	0	1.59536	5.79369
0	0.388571	0	2.47714	0.801429	1.60286	0.0485714		0	0.839666	0	0.587766	2.2671	1.2595	1.5114
0.17	2.33143	0	2.35571	0.995714	1.7	0.291429		0	0.587766	0	3.10676	1.5114	0	1.5114
0.145714	1.28714	0	2.64714	0.121429	0.291429	0.121429		0	0	0	4.45023	0	1.59536	3.10676
0.0242857	1.26286	0	2.11286	1.38429	1.26286	4.05571		0	0	0	3.0228	0	5.12196	2.09916
0.0728571	0.0728571	0	2.25857	0.315714	2.59857	1.79714		0	6.46543	0	2.60296	0.167933	0	4.87006
0.0242857	1.48143	0	1.77286	1.06857	1.57857	0.947143		0	0.839666	0	3.44263	0	0	5.20593
0	1.09286	0	0.655714	0.607143	1.74857	2.08857		0	0	0	2.68693	0.755699	0.923632	1.7633
0.0485714	1.11714	0	1.74857	1.7	2.38	1.38429		0	2.519	0	3.5266	1.5114	0.839666	5.79369
0.0485714	2.21	0	0.315714	1.06857	0.85	2.21		0	1.42743	0	4.61816	0	0.755699	1.42743
0.0728571	1.31143	0.0242857	2.40429	2.72	1.45714	1.87		0	2.0152	0	3.35866	1.59536	0	3.5266
0.0971429	1.40857	0	1.57857	0.971429	0.777143	1.67571		0	1.17553	0	3.44263	0.167933	3.2747	2.0152
0	1.72429	0	2.47714	1.50571	1.72429	2.08857		0	0.587766	0	2.35106	0	2.68693	5.37386
0.0242857	1.53	0.0242857	2.11286	1.23857	2.01571	1.74857		0	2.2671	0	2.7709	0	2.7709	0.0839666
0	1.06857	0	0.34	1.89429	2.08857	2.47714		0	0	0	2.68693	0.0839666	4.61816	9.40426
0	1.72429	0	2.04	2.21	1.38429	1.87		0	0.503799	0	6.29749	1.0076	0	2.68693
0	1.02	0	1.33571	0.0971429	3.30286	2.18571		0	2.18313	0.0839666	2.93883	4.53419	1.17553	5.03799
0.0242857	1.72429	0.0242857	1.48143	0.218571	1.50571	2.33143		0	0.587766	0	5.12196	0	0	5.79369
0.0242857	0	0	1.96714	1.06857	1.19	2.62286		0	0.0839666	0	3.7785	0.755699	1.42743	5.28989
0.0728571	2.04	0.0971429	2.42857	0	1.23857	0.388571		0	0.587766	0	5.70973	0.0839666	4.53419	3.19073
0	1.36	0	1.91857	2.50143	2.45286	1.91857		0	0.503799	0	4.36626	0	3.19073	1.93123
0	0.0971429	0	2.38	0	2.76857	1.77286		0	0.419833	0	2.7709	0	0.335866	4.61816
0	0	0	2.74429	1.21429	1.65143	0.752857		0	1.09157	0	4.95403	0.2519	3.86246
0	1.23857	0	1.57857	1.31143	2.35571	0.85		0	0	0	3.2747	1.09157	1.34347
0	1.79714	0	2.04	0.728571	2.01571	2.62286		0	0	0	5.20593	2.519	2.0152
0.0242857	1.09286	0	0.0242857	0.728571	0.0242857	2.13714		0	0.335866	0.167933	1.67933	0.503799	3.94643
0.242857	0.194286	0	0.801429	1.96714	2.84143	2.25857		0	0	0	3.44263	4.0304	3.44263
0.558571	0.0728571	0	0	2.18571	2.50143	1.72429		0	0.587766	0	1.2595	6.54939	4.36626
0	0.34	0	0.971429	1.11714	2.28286	3.03571		0	0.335866	0	1.34347	2.35106	4.78609
0.388571	0.0485714	0	2.98714	0.655714	0.0242857	3.23		0	0.839666	0	3.5266	0.587766	3.61056
0.218571	0.267143	0	1.82143	0.267143	0.0242857	1.09286		0	1.5114	0.0839666	1.0076	1.0076	6.46543
0	0.0971429	0	1.60286	0.704286	1.11714	0.825714		0	1.09157	0	1.2595	0.2519	2.09916
0	0.0485714	0	1.43286	0.0971429	0.534286	0.582857		0	0.419833	0	2.18313	0	6.88526
0.0242857	0.0485714	0	1.40857	0.0971429	1.79714	1.62714		0	1.09157	0	3.35866	4.78609	4.19833
0	0.242857	0	1.62714	0.534286	1.26286	1.84571		0	3.10676	0		1.5114	5.28989
0	0.777143	0.0485714	1.38429	0.898571	2.18571	1.28714		0	0.0839666	0		1.42743	3.19073
0.0485714	0.34	0	2.11286	1.14143	1.79714	1.60286		0.0839666	0.2519	0		3.19073	0.335866
0.0728571	2.01571	0	1.57857	1.57857	1.28714	1.60286		0	0.755699	0		0.0839666	0
0.0728571	0.34	0.0971429	1.94286	2.01571	1.96714	1.16571		0	2.7709	0		6.80129	1.42743
0.194286	0	0	2.23429	0.485714	0	2.01571		0	2.0152	0		1.93123	3.35866
0	1.55429	0	2.08857	0.121429	0	2.76857		0	0.335866	0		3.5266	1.5114
0	1.55429	0	0.558571	0.0728571	2.18571	1.84571		0	2.93883	0		1.2595	1.42743
0	2.42857	0	1.26286	0.922857	2.33143	2.21		0	1.5114	0		4.19833	1.93123
0	2.08857	0	2.04	0.728571	2.47714	1.94286		0	1.17553	0		0.2519	4.78609
0	1.87	0	2.23429	1.43286	2.55	1.72429		0	1.84726	0		0.335866	0.587766
0	2.23429	0	2.08857	0.777143	2.04	0.898571		0.0839666	2.2671	0		3.7785	4.53419
0	3.06	0	2.06429	1.23857	2.06429	1.87		0	1.0076	0.0839666		2.7709	6.63336
0	1.67571	0	2.42857	1.50571	1.43286	2.01571		0	1.7633	0.0839666		4.19833	1.09157
0.0485714	2.55	0	1.7	2.30714	0.752857	1.45714		0	2.0152	0		0.587766	3.0228
0.364286	0.51	0	0.34	0.121429	1.33571	2.79286		0	0.419833	0		0.587766	4.19833
0	0	0	1.16571	0.0728571	1.74857	1.50571		0	0.671733	0		0	0.587766
0	0	0	2.69571	2.33143	1.62714	2.50143		0	2.35106	0		0.587766	3.19073
0	1.19	0	1.26286	0	1.31143	1.55429		0	0.419833	0.167933		1.42743	2.35106
0	1.87	0	1.94286	0.461429	2.04	2.47714		0	1.5114	0		0	3.10676
0	1.62714	0	2.08857	0.437143	2.28286	2.16143		0	0.0839666	0		2.09916	0
0.0485714	0.121429	0	1.06857	0.534286	2.21	1.38429		0	0.419833	0		0.503799	0.167933
0	1.57857	0.145714	0.0242857	0.145714	1.45714	1.14143		0	0	0.0839666		0.839666	0
0	0.267143	0	0.461429	0.728571	1.57857	5.36714		0	0	0		4.36626	0.2519
0.0242857	0.437143	0	1.33571	1.19	2.04	2.23429		0	0	0		0.755699	4.28229
0.0485714	1.57857	0.0242857	1.74857	0.267143	0.145714	1.02		0	0	0		3.7785	4.45023
0	1.40857	0	1.26286	0.0485714	2.84143	0.728571		0	1.34347	0		0	1.0076
0.0728571	1.38429	0.0242857	2.25857	1.38429	0.0485714	3.74		0	0	0		0.419833	7.22112
0.0971429	2.06429	0	1.53	1.60286	0.34	4.44429		0	0.2519	0		1.5114	0.671733
0.0242857	2.38	0	1.50571	0.0485714	2.06429	0		0	1.2595	0		0.503799	1.42743
0.121429	2.69571	0	1.77286	1.26286	2.06429	3.59429		0	1.09157	0		6.21353	5.96163
0.412857	2.40429	0	1.89429	1.55429	2.16143	0.704286		0	0.0839666	0		4.11436
0	1.19	0.0242857	1.40857	0.558571	0.0971429	0		0	0.671733	0		6.88526
0.0485714	1.67571	0	1.28714	1.43286	3.61857	2.93857		0	0.2519	0		1.7633
0.0242857	1.89429	0	1.94286	0.631429	0.0728571	0.0728571		0	0.755699	0		0.839666
0.145714	2.35571	0	0.0242857	1.74857	1.89429	1.96714		0	0.167933	0		0.755699
0	3.15714	0	1.02	0.971429	1.7	0.461429		0	0.671733	0		0.587766
0.145714	0.995714	0	1.53	0.51	1.91857	1.87		0	0.419833	0		0
0.0242857	0.534286	0	1.23857	0.631429	2.11286	1.50571		0	0	0		0
0.0485714	0.0242857	0	1.06857	1.09286	1.43286	1.14143		0	0	0		0.419833
0.121429	3.15714	0	0.971429	2.38	1.79714	0.801429		0	0	0		0.839666
0.145714	1.36	0	3.18143	0.728571	2.50143	1.87		0	0.503799	0		0.923632
0.0971429	2.33143	0	1.28714	2.79286	2.98714	1.96714		0	0			0.2519
0.121429	0	0	0.534286	1.96714	3.95857	1.84571		0	1.09157			0.0839666
0.194286	2.52571	0	1.09286	1.06857	0.874286	1.96714		0	2.35106			0.671733
0	1.91857	0	1.50571	0.34	1.38429	2.35571		0	0.503799			0.0839666
0.34	0.194286	0	1.16571	1.57857	2.93857	1.82143		0	0.335866			0.419833
0	0	0.0242857	0	1.33571	3.30286	1.94286		0	0			0.587766
0.0728571	0.242857	0	1.19	1.43286	1.33571	1.09286		0	0			1.0076
0	0.17	0	2.38	1.14143	1.36	1.94286		0	0			0.167933
0.0485714	1.23857	0	0.607143	0.558571	1.84571	1.43286		0	0			0
0	1.45714	0	1.94286	1.14143	1.65143	0.801429		0	0			1.7633
0	1.60286	0.17	1.28714	0.874286	1.67571	1.55429		0	0.923632			0.923632
0	1.65143	0.17	2.08857	1.62714	2.06429	1.57857		0				1.17553
0	1.74857	0.17	1.23857	2.64714	1.55429	2.08857		0				0
0	0.242857	0.0971429	1.60286	2.86571	1.72429	1.60286		0.839666				0
0	1.26286	0.218571	2.08857	1.55429	1.45714	2.35571		0.0839666				0.167933
0	0.145714	0	2.74429	1.31143	1.94286	1.91857		0				0
0.0242857	3.81286	0.291429	1.72429	0.777143	2.11286	2.13714		0				0
0	0	0.242857	0.242857	0.752857	1.94286	1.72429		0				0.671733
0.0485714	0	0	0.631429	0.364286	2.04	2.38		0				0.503799
0	0	0	0.752857	0.0971429	0.412857	2.91429		0				0
0.0485714	0.121429	0.0242857	1.36	0.0485714	2.04	2.79286		0				0
0	0.874286	0	1.23857	1.74857	2.30714	1.57857		0				0
0	0.558571	0.17	1.43286	1.26286	0.582857	1.28714		0				1.5114
0	0.194286	0.0485714	2.04	0.0485714	0.728571	2.01571		0				0.0839666
0.0242857	0.121429	0.0728571	2.21	0	2.86571	1.43286		0				1.34347
0	5.12429	0.0242857	0.995714	0.121429	0.0485714	1.62714		0				0.335866
0	0.534286	0	1.31143	0	0.145714	1.67571		0				0.0839666
0	0.0242857	0	1.57857	0.267143	1.57857	1.21429		0				2.93883
0	0.68	0.0485714	0.558571	0.728571	1.50571	2.33143		0				0
0	0.777143	0.0485714	1.62714	0.0728571	1.40857	0.971429		0				0
0.0728571	0.558571	0.0728571	1.89429	1.57857	0	2.28286		0				2.18313
0.0242857	0.485714	0	1.7	0.704286	2.18571	0.947143		0				0
0.121429	0.364286	0	1.53	0.0971429	1.94286	2.62286		0				0
0.0728571	0.752857	0	1.19	0.0485714	2.76857	1.21429		0				0
0.0242857	0	0.0242857	1.91857	0.0971429	3.06	3.10857		0
0	0.607143	0	1.79714	0.558571	0.0485714	1.14143		0
0.0728571	2.52571	0.0971429	1.79714	1.77286	2.16143	3.06		0
0	0.34	0.0728571	2.25857	0	0	2.45286		0
0	0.437143	0.0728571	1.26286	0.655714	3.01143	2.08857		0.0839666
0	2.25857	0	1.87	0.17	3.23	1.62714		0
0	1.36	0.0728571	1.60286	0.0242857	1.33571	0.704286		0
0	1.16571	0.0485714	2.28286	0.218571	0.315714	1.84571		0
0	0.461429	0	2.06429	0.777143	2.62286			0
0	0	0.0728571	1.40857	0.534286	1.55429			0.0839666
0.121429	0	0	2.79286	1.48143	0.752857			0
0	0.752857	0.121429	1.94286	0.218571	2.28286			0
0.121429	0	0	2.25857	1.48143	1.84571
0	1.11714	0.0242857	0.777143	3.06	1.77286			0	0	0	5.3816	2.06985	15.9378	8.69336
0.218571	0.145714	0.242857	0.68	1.62714	1.57857			0	1.65588	0	4.96763	2.06985	13.454	3.31175
0	2.16143	0.267143	1.99143	0.34	2.98714			0	0	0	11.3842	0.827939	15.1099	2.6908
0.461429	0.801429	0.0242857	0.558571	0.291429	1.62714			0.206985	4.76065	0	2.06985	3.93271	0	0.413969
0	1.31143	0	2.40429	1.09286	1.02			0	0.413969	0	11.7981	0.413969	0	0.827939
0.364286	0.631429	0.315714	1.14143	1.33571	2.93857			0	2.89779	0	2.89779	0	8.27939	3.72572
0.242857	0.825714	0.194286	2.84143	2.74429	1.74857			0	3.93271	0	5.58859	0	0	1.24191
0.267143	1.26286	0.485714		1.84571	3.27857			0	3.10477	0	12.0051	0	2.6908	0
0.0728571	0.145714	0.0485714		1.62714	2.18571			0	0.413969	0	6.00256	0.827939	8.48637	2.6908
0.437143	0.242857	0.121429		2.06429	0.145714			0	0	0	10.9702	1.65588	9.52129	0
0	0.704286	0.0728571		0.0485714	0.0242857			0	1.03492	0	7.86542	0	12.0051	0
0	0.17	0.0242857		2.69571	0.558571			0	0.413969	0	0	1.24191	0	0.413969
0.218571	0.0485714	0.0485714		2.04	2.11286			0	0.206985	0	15.7308	0.206985	0	12.833
0	0.194286	0		2.40429	1.43286			0	0.827939	0	3.93271	1.65588	1.03492	1.44889
0.0242857	0.412857	0		0.558571	1.21429			0	0	0	8.27939	0.620954	0	6.41652
0	0.825714	0		2.04	1.11714			0	0.827939	0	10.5562	8.48637	9.52129	4.13969
0	0.0971429	0		0.971429	1.21429			0	0	0	3.93271	0.827939	0	1.03492
0	0.0728571	0		0.0971429	2.67143			0	2.48382	0	6.62351	3.31175	0	1.65588
0.242857	0.0242857	0.0485714		1.50571	2.01571			0	1.65588	0	2.06985	0	10.5562	3.31175
0.0242857	0.412857	0.0242857		0.437143	2.50143			0	2.89779	0	3.51874	0.206985	0	1.65588
0.0242857	1.43286	0		1.50571	0.582857			0	0	0	8.69336	3.72572	0	4.13969
0	0.728571	0		0.34	1.31143			0	0	0	11.5911	1.86286	1.03492	4.13969
0	1.43286	0.242857		1.43286	2.69571			0	1.65588	0	4.76065	0	0	0
0	2.21	0.17		0.0728571	0.388571			0	0.620954	0	7.65843	0	5.17462	0
0.0242857	1.40857	0.0485714		2.04	1.77286			0	0.206985	0	10.7632	2.48382	0	15.1099
0	2.08857	0.461429		1.96714	0.874286			0	2.06985	0	13.04	0.620954	0	0
0	3.08429	0		0	1.77286			0	3.31175	0	7.45145	0	6.62351	2.48382
0	2.35571	0		0.995714	0.51			0	0	0	7.24446	0	0	10.3492
0	2.79286	0		0.995714	0.704286			0	0.620954	0	2.27683	0.413969	2.6908	1.24191
0	0.267143	0.0242857		1.06857	1.53			0	0.206985	0	7.65843	0.413969	2.89779	4.13969
0	0.242857	0.0242857		1.91857	1.48143			0	0	0	4.13969	1.03492	16.7658	10.9702
0	0.752857	0		0.874286	2.33143			0	0	0	2.6908	2.06985	2.48382	10.9702
0	0	0.0242857		1.62714	3.30286			0	1.65588	0	8.90034	0.206985	4.76065	4.55366
0.0485714	1.26286	0.0485714		0.0485714	0.582857			0	0.413969	0	6.20954	0	3.72572	0.827939
0	0.145714	0.0971429		0.51	3.49714			0	2.06985	0	5.58859	0	4.55366	4.34668
0	0.17	0.17		1.82143	0.461429			0	0	0	8.0724	0.413969	3.10477	2.48382
0	1.55429	0		0.51	1.55429			0	0.206985	0	6.41652	2.6908	10.9702	6.00256
0.0485714	1.43286	0.121429		3.93429	3.86143			0	0	0	3.31175	0	0	2.89779
0.0485714	1.11714	0		1.21429				0	0.206985	0	8.90034	0	0	8.48637
0	1.06857	0.145714		2.93857				0	0.620954	0	2.27683	0.827939	0.206985	14.2819
0	0.947143	0		0.582857				0	0.827939	0		0	0	14.075
0	0.85	0.0242857		0.291429				0	0	0	5.3816	0	0.413969	2.06985
0	1.31143	0		0.777143				0	0.620954	0	6.62351	0.620954	0.206985	1.86286
0	0.34	0		0.388571				0	0.827939	0	6.00256	0.620954	3.10477	0
0	0.291429	0.145714		0.0485714				0	1.44889	0	12.2121	0.413969	6.62351	3.93271
0	0.121429	0		0.0242857				0	4.34668	0	3.31175	0.206985	1.24191	0
0	0.0242857	0		0.607143				0	1.03492	0	0.413969	1.44889	4.13969	11.3842
0	0.0242857	0		1.48143				0	0	0	11.1772	0.827939	2.06985	0
0	0.34	0		0.412857				0	0	0	21.7334	0.620954	2.89779	0
0	0			0.388571				0	0	0	4.96763	1.65588	0	5.58859
0.0242857	1.82143			0.315714				0	0.620954	0	10.5562	0.413969	0	0.413969
0	1.99143			0.752857				0	0	0	0	0.206985	0	0.827939
0	2.33143			0.34				0	0	0	12.4191	0	0	1.86286
0	1.82143			0.267143				0	0	0	11.5911	3.10477	2.06985	0.206985
0	0.0971429			1.16571				0	5.58859	0	9.31431	0	0	7.45145
0	0.145714			0.0242857				0	2.06985	0.206985	11.7981	0	4.34668	1.24191
0.0728571	0.0242857			0.558571				0	1.03492	0	2.48382	0	5.58859	8.90034
0.0242857	0.0485714			0.121429				0	2.06985	0	11.1772	2.89779	2.6908	0
0.0485714	0			1.04429				0	0.413969	0	9.52129	0	5.17462	1.65588
0	0.582857			0.631429				0	0	0	5.17462	0.206985	6.20954	0
0				1.50571				0	0.206985	0	7.24446	0	0	3.72572
0.0242857				0.0242857				0	0	0	5.58859	0	1.03492	0.827939
0.267143				0.0242857				0	0.413969	0	7.45145	1.86286	3.51874	7.03748
0.0242857				0.728571				0	0.413969	0	15.1099	0	8.27939	7.65843
0.0242857				0				0	0.206985	0	19.8705	2.48382	2.27683	1.65588
0				0				0	0	0	10.3492	1.03492	4.34668	4.76065
0				0.485714				0	0	0	7.86542	2.89779	6.20954	1.65588
0.0485714				0.461429				0	0.413969	0	6.62351	0	2.48382	2.48382
0				0				0	0.206985	0	13.04	2.27683	1.65588	1.65588
0				0				0	0	0	14.9029	0.827939	4.76065	6.20954
0.0485714				0.0485714				0	2.6908	0	8.0724	0	10.5562	1.44889
0.0242857				0.85				0	0.620954	0	7.24446	0.413969	1.86286	8.69336
0.0242857				0.0728571				0	0.827939	0	21.5264	1.44889	0.206985	8.48637
0				0.947143				0	4.55366	0	0.206985	0.206985	6.00256	1.24191
0.0242857				0.485714				0	0	0	0	5.58859	8.48637	6.41652
0				0.0971429				0	0	0	8.48637	2.6908	6.62351	0
0.0242857				1.26286				0	0	0	5.58859	1.03492	1.86286	1.03492
0				0.145714				0	0	0	11.3842	7.24446	1.24191	3.10477
0				0.0971429				0	0	0	4.55366	1.65588	1.24191	0
0				1.48143				0	0	0	12.4191	1.24191	8.90034	7.86542
0				0.0971429				0	0.206985	0	6.41652	0.827939	1.03492	11.3842
0				1.53				0	0	0	0	0.620954	6.83049	15.7308
0				0.17				0	0	0	4.13969	0	6.00256	0.827939
0								0	0	0	16.5588	2.89779	4.34668	1.24191
0								0	1.44889	0	9.72828	3.72572	1.65588	7.86542
0.0242857								0.206985	0	0	12.833	3.72572	1.03492	9.52129
0								0	0	0	6.83049	1.65588	5.17462	4.34668
0								0	1.03492	0	4.13969	0.620954	1.03492	2.06985
0								0	2.27683	0	2.27683	3.31175	1.44889	6.00256
0								0	0.413969	0	12.4191	0.620954	6.20954	0
0.0242857								0	1.03492	0	8.48637	0.413969	0.827939	12.2121
0								0	2.06985	0	0	4.13969	8.27939	2.27683
0.121429								0	0.413969	0	11.1772	9.52129	1.24191	6.41652
0.17								0	0	0	0	4.13969	1.03492	1.86286
0								0	0.206985	0	2.6908	0.206985	7.45145	5.79557
								0	0	0	0	4.96763	8.27939	10.7632
0	0	0	4.56338	1.39437	1.01408	3.67606		0	2.06985	0	15.9378	0	2.27683	3.51874
0	1.26761	0	3.92958	0.126761	0.507042	2.53521		0	0	0	0	0	4.34668	6.20954
0.507042	0.253521	0	9.6338	0.633803	2.78873	1.77465		0	0	0	10.7632	5.79557	0	6.41652
0	1.64789	0	0.887324	0.126761	0	1.01408		0	3.93271	0	9.52129	0.827939	2.48382	6.62351
0	0.253521	0	5.95775	0.253521	0	0.760563		0	2.89779	0	5.79557	3.10477	4.55366	6.20954
0.253521	1.77465	0	1.77465	0	0.380282	0.126761		0	3.31175	0	10.7632	0	2.89779	5.58859
0	2.40845	0.253521	2.78873	0	0	0.507042		0	0.827939	0	16.9727	0	1.65588	1.03492
0	1.77465	0	4.69014	0	2.28169	0		0	0.620954	0	2.06985	0	4.76065	4.55366
0	0.887324	0	9.50704	0.126761	1.64789	0		0	0.827939	0	6.83049	0	4.34668	8.90034
0	0	0	2.91549	0.507042	0.887324	0		0	0	0	8.0724	0	2.06985	12.833
0	0.633803	0	8.49296	0	2.40845	0.380282		0	1.03492	0	7.45145	0	3.72572	6.62351
0.126761	0.126761	0	0.507042	0.887324	0.760563	0.507042		0	0	0	5.17462	0	0.206985	5.17462
0	0.253521	0	5.70423	0.126761	0.380282	5.4507		0	0	0	13.661	2.6908	2.06985	7.45145
0	0.380282	0	2.15493	0	2.66197	1.14085		0	0	0	5.3816	0	6.41652	5.17462
0	0.887324	0	3.04225	1.01408	0	10.1408		0	0	0	11.1772	0	10.3492	4.55366
0	2.40845	0	6.08451	3.80282	0.633803	1.14085		0	0	0	7.24446	0	1.44889	1.24191
0	0.887324	0	2.28169	0	0	0		0	0	0	3.72572	0	0	4.55366
0	3.67606	0	5.07042	1.52113	0	0		0	0.620954	0	0	0	0	3.93271
0	2.66197	0	3.29577	0.507042	2.53521	1.64789		0	0.206985	0	0.206985	0	0	4.13969
0	4.30986	0	5.07042	0	0.253521	1.64789		0	0	0	10.9702	0	0	5.17462
0	0.126761	0	5.70423	2.66197	0	4.8169		0	0	0	2.48382	0	5.79557	3.93271
0	0.126761	0	5.70423	0.633803	1.14085	2.15493		0	0	0	16.7658	10.9702	0.620954	13.454
0	3.29577	0	9.12676	0.380282	0.380282	0.253521		0	1.65588	0	2.48382	7.45145	6.20954	14.075
0	1.64789	0	10.3944	0.126761	1.26761	0.760563		0	0.827939	0	0	0	0	4.96763
0	0.760563	0	4.94366	2.91549	0.126761	2.40845		0	0	0	0	7.65843	0.206985	2.6908
0.126761	1.90141	0	9.38028	1.39437	0.126761	0		0	0.827939	0	12.833	0	4.13969	1.24191
0.126761	1.26761	0	2.91549	0.253521	1.64789	0.887324		0	0.620954	0	0.206985	2.48382	3.72572	8.69336
0	0	0	2.91549	0.126761	0	4.30986		0	0.413969	0	7.65843	1.86286	1.86286	3.51874
0	1.52113	0	4.43662	1.90141	1.39437	1.90141		0	0.827939	0	0	1.65588	1.44889	2.6908
0	0.887324	0	6.21127	0.760563	3.42254	2.40845		0	0.206985	0	19.4566	1.24191	0	10.3492
0	0	0	4.8169	2.02817	2.78873	1.14085		0.206985	0	0	1.86286	0.620954	0.413969	1.44889
0	1.64789	0	2.53521	1.39437	1.64789	1.01408		0.206985	0	0	5.17462	2.06985	0	2.48382
0	2.53521	0	3.67606	0.507042	2.40845	3.29577		0	0	0	18.8356	0	0	8.48637
0	0.380282	0.126761	4.1831	0.760563	2.15493	0.380282		0	0	0	5.79557	0.206985	0	5.3816
0	2.15493	0	6.33803	0.126761	2.66197	1.26761		0	2.89779	0	4.76065	0	3.93271	12.6261
0	0.380282	0	3.80282	1.01408	0.253521	1.26761		0	0.413969	0	14.075	0.206985	0	7.86542
0	0.887324	0	3.29577	1.77465	0	4.94366		0	0	0	7.24446	0.413969	3.72572	8.90034
0	0.253521	0	3.42254	0.380282	0	2.91549		0	0	0	2.6908	0	0	1.65588
0	1.14085	0	3.42254	0.126761	1.52113	2.91549		0	0.413969	0	0.206985	0.620954	2.27683	1.86286
0	1.26761	0	2.66197	0.380282	0.887324	5.32394		0	1.65588	0	5.79557	0.413969	0.206985	3.10477
0	0.253521	0	5.95775	0	0	4.05634		0	0.206985	0	9.10733	1.03492	0	0.206985
0	0.253521	0	5.4507	0	0.507042	1.64789		0	3.10477	0	5.58859	2.89779	1.24191	0.413969
0	0.126761	0	2.66197	1.64789	0	2.40845		0	1.65588	0	9.72828	0.620954	0	3.51874
0	0.633803	0	3.16901	0.380282	1.64789	0		0	1.65588	0	3.31175	2.27683	0.413969	0.827939
0	1.77465	0	2.66197	1.64789	0.760563	2.15493		0	2.89779	0	1.03492	0	0.206985	9.31431
0.126761	2.78873	0	2.15493	0.380282	0.887324	0		0	2.89779	0	6.62351	0.206985	1.03492	7.86542
0	0.887324	0	1.26761	1.26761	0.887324	4.69014		0	0.620954	0	2.27683	0	0.413969	9.10733
0	0.126761	0	8.11268	0.380282	7.22535	0.380282		0	0.620954	0	0.827939	0.206985	2.89779	8.90034
0	0.126761	0	7.98592	2.15493	3.16901	0.887324		0	0	0	18.4216	0	3.51874	10.5562
0	0.126761	0	5.19718	0.760563	0	2.28169		0	0	0	6.00256	0	1.24191	1.24191
0	0.126761	0.126761	4.8169	0.887324	0.380282	0.633803		0	3.72572	0	7.65843	0	2.27683	2.06985
0	0.126761	0.126761	1.39437	0.126761	0	2.40845		0	0	0	8.48637	0	2.6908	2.27683
0	0	0.126761	6.59155	0	2.91549	0.253521		0	1.44889	0	6.62351	0	4.76065	8.0724
0	0	0	6.08451	0.507042	2.28169	0.253521		0	0	0	2.89779	0	1.03492	9.93526
0	1.64789	0	7.60563	0.126761	1.01408	2.28169		0.206985	0	0	2.6908	2.48382	0	13.661
0	0.126761	0.633803	6.59155	0	1.26761	1.64789		0	0	0	10.3492	0.206985	0	15.5239
0	0.126761	0	5.07042	0	3.04225	3.16901		0	0	0	8.90034	2.06985	0	3.93271
0	1.77465	0	3.67606	4.05634	1.26761	0.380282		0	1.24191	0	2.6908	0.206985	0	4.13969
0	0	0	4.69014	0	8.49296	0.126761		0	0	0	6.62351	3.51874	3.10477	2.6908
0	0.507042	0	3.29577	0.633803	7.73239	0		0	3.93271	0	7.65843	10.3492	4.76065	4.55366
0	1.14085	0	1.77465	0	1.26761	4.1831		0	0	0	1.86286	3.93271	3.10477	3.72572
0	0	0	3.04225	0	4.30986	1.01408		0	4.13969	0	2.89779	4.76065	2.06985	0.413969
0	0.126761	0	5.32394	1.14085	2.91549	4.56338		0	0	0	11.3842	1.44889	20.6985	9.52129
0	0.126761	0	9.12676	0	5.4507	5.95775		0	4.55366	0	3.31175	0	0	8.69336
0	1.39437	0	8.61972	2.78873	1.01408	0.887324		0	0	0	7.03748	2.48382	0	12.6261
0	3.04225	0	10.0141	1.77465	0.507042	0.507042		0	1.24191	0	0.206985	0	0	17.3867
0	0.633803	0	6.08451	2.78873	3.67606	2.78873		0	0	0	0	2.89779	0.206985	8.90034
0	0.126761	0	3.29577	0.253521	0.760563	2.78873		0.206985	1.44889	0	3.72572	5.17462	1.65588	5.58859
0	0.887324	0	5.95775	2.53521	0	0.507042		0	1.44889	0	4.96763	4.34668	10.5562	7.86542
0	0.253521	0	3.67606	0.507042	1.14085	2.53521		0	0	0	9.10733	11.1772	0	14.6959
0	1.01408	0	3.29577	0	8.23944	1.01408		0	1.86286	0	7.03748	1.24191	0	5.17462
0	0.380282	0	6.59155	0.507042	2.28169	2.28169		0	2.89779	0	0	1.44889	0	6.62351
0	0.380282	0	9.12676	1.64789	2.02817	1.77465		0	2.48382	0	6.83049	1.24191	8.90034	3.51874
0	0.633803	0	1.77465	0	1.77465	0.887324		0	3.93271	0	2.89779	4.34668	0	3.51874
0	0	0	2.02817	3.04225	1.77465	3.80282		0	3.72572	0	3.31175	1.03492	0	9.72828
0	0	0.126761	4.69014	2.66197	2.78873	0		0	4.13969	0	0	0.413969	8.27939
0	0	0	3.5493	1.26761	3.92958	0.887324		0	0.413969	0	14.075	0	6.20954
0	0	0	3.92958	6.08451	3.04225	1.26761		0	0	0	13.454	2.27683	9.52129
0	0	0	3.67606	2.15493	1.90141	0		0	0	0	5.58859	1.44889	2.06985
0	0	0	6.46479	1.64789	0	2.78873		0	0	0	5.3816	13.247	0.827939
0	0.380282	0	4.56338	0.633803	0.633803	4.1831		0	10.7632	0	2.27683	0.413969	4.55366
0	0.633803	0	0.633803	0.633803	1.14085	8.74648		0	3.51874	0	13.868	0	10.1422
0	1.39437	0	0.507042	0.380282	5.70423	0.633803		0	2.6908	0	6.00256	1.03492	0.620954
0	0	0	4.1831	3.92958	3.42254	0.126761		0	0	0	5.79557	1.44889	1.44889
0	0.507042	0	0.253521	5.32394	2.02817	3.92958		0	0	0	3.10477	0.413969	6.62351
0	0.126761	0	3.04225	5.83099	1.01408	3.29577		0	3.72572	0	2.06985	0	3.51874
0	0.507042	0	3.42254	3.04225	0.887324	3.04225		0	0.620954	0	11.3842	9.93526	6.62351
0	0.380282	0	4.69014	0.633803	2.53521	1.64789		0	0	0		2.89779	3.10477
0	1.64789	0	2.15493	5.83099	0.887324	4.30986		0	6.83049	0		0	2.89779
0	0.126761	0	5.95775	0.887324	1.90141	0.126761		0	4.76065	0		5.79557	0
0	0.126761	0	3.29577	1.77465	4.43662	5.83099		0	0	0		14.6959	1.86286
0	1.14085	0	0	2.53521	2.78873	0.633803		0	8.48637	0		2.06985	3.72572
0	0.380282	0	1.14085	3.92958	0	3.5493		0	2.48382	0		7.86542	11.1772
0	0	0	0.253521	2.15493	5.19718	1.26761		0	0	0		1.03492	1.65588
0	2.66197	0	5.70423	2.15493	1.26761	2.28169		0	0	0		4.13969	0.206985
0	0.126761	0	0.253521	2.15493	1.52113	2.53521		0	0	0		3.31175	4.96763
0	1.77465	0	9.12676	0.633803	0.253521	1.39437		0	0	0		2.6908	4.34668
0.126761	0.253521	0	0	0.126761	0.507042	2.02817		0	0	0		0.620954
0	0	0.126761	6.21127	7.35211	0.633803	1.26761		0	0	0		2.6908
0	4.94366	0	4.56338	3.16901	8.23944	3.16901		0	0	0		5.17462
0	3.29577	0	6.21127	3.67606	0	4.30986		0	0	0		11.5911
0	5.19718	0	5.83099	0.507042	3.42254	3.29577		0	2.06985	0		2.27683
0.126761	1.01408	0	8.61972	0	1.52113	0.887324		0	0	0		2.89779
0	0.760563	0	1.90141	0.126761	1.01408	3.16901		0	0.413969	0		5.3816
0	0.380282	0	4.56338	0	0	5.95775		0	0	0		1.65588
0	0	0	4.43662	0	5.70423	3.92958		0	0	0		4.76065
0	2.53521	0	4.94366	0	2.78873	1.64789		0.206985	0	0		0.620954
0	0	0	3.29577	0.633803	0.887324	1.14085		0	0.620954	0		0
0	0	0	5.70423	4.8169	1.52113	3.29577		0.206985	0	0		1.86286
0	1.64789	0	6.21127	0.126761	1.90141	2.78873		0	0.206985	0		4.96763
0	0	0	6.46479	0.126761	2.66197	2.53521		0.620954	0	0		7.03748
0	0.253521	0	4.8169	0	1.14085	1.64789		0	0	0		5.79557
0	0	0	3.67606	0	0	1.64789		0	0.827939	0		13.661
0	1.64789	0	0.633803	0.253521	0	2.66197		0	0	0		11.3842
0	0.507042	0	1.90141	0	2.02817	1.64789		0	0.413969	0		0.206985
0	0	0	4.94366	0.253521	1.77465	2.28169		0	0.206985	0		1.24191
0	0.887324	0	3.04225	0	2.40845	0.633803		0	0.413969	0		2.06985
0	0	0	10.6479	7.60563	0	1.39437		0	0.206985	0		0
0	3.42254	0	1.90141	5.07042	2.15493	1.64789		0	0	0		1.03492
0	2.15493	0	0.633803	0.507042	0	1.64789		0	3.10477	0		0.206985
0	0.380282	0	0.253521	6.21127	0.126761	0.253521		0	1.44889	0		0.620954
0	1.90141	0	6.21127	0	1.52113	0.887324		0	1.24191	0		4.34668
0	0.507042	0	0.380282	2.53521	0.760563	4.05634		0	2.06985	0		3.51874
0	1.01408	0	5.83099	1.90141	0.253521	3.16901		0	0	0		1.44889
0	0.126761	0	0.253521	2.02817	0.253521	4.43662		0	1.03492	0		5.79557
0	0.633803	0	12.6761	0.760563	0	1.64789		0	0	0		2.27683
0	0	0	16.8592	0.507042	0.253521	0.380282		0	0	0		6.83049
0	0.253521	0	4.1831	1.52113	0	5.57746		0	0	0		0.206985
0	0	0	11.9155	0	0.253521	6.59155		0	1.65588	0		2.48382
0	0.253521	0	2.66197	0.507042	0	2.15493		0	3.72572	0		1.24191
0	2.78873	0	5.83099	0.380282	0.380282	2.28169		0	1.03492	0		1.86286
0	4.1831	0	12.8028	2.91549	0	3.29577		0	1.86286	0		8.69336
0	0	0	7.35211	0.380282	1.39437	3.04225		0	0	0		0
0	2.66197	0	6.21127	0.253521	0	2.02817		0	1.03492	0		6.20954
0	0.507042	0	5.83099	0.507042	1.77465	0.760563		0	6.20954	0		1.24191
0	2.15493	0	8.23944	0.126761	0.633803	2.28169		0	1.65588	0		1.03492
0	0.253521	0	7.35211	0.380282	0.126761	0.887324		0	0	0		0.620954
0	2.40845	0	10.3944	2.91549	0.126761	0.253521		0	0	0		4.13969
0	3.29577	0	7.22535	1.64789	0	2.40845		0	0	0		2.6908
0	4.30986	0	2.28169	6.71831	0	0.507042		0	0	0		2.89779
0	7.60563	0	1.39437	0.126761	0	4.56338		0	1.24191	0		0
0	2.91549	0	6.59155	1.39437	0	4.69014		0	0.206985	0		0
0	1.77465	0	6.08451	0.126761	1.14085	6.46479		0	0.413969	0		8.48637
0	3.29577	0	1.14085	0.887324	3.16901	5.57746		0	0.206985	0		0.827939
0	0	0	7.60563	0	2.78873	6.59155		0	0.206985	0		0.206985
0	1.26761	0	4.1831	0	0.507042	2.53521		0	0	0		4.55366
0	7.73239	0	3.04225	0	2.15493	1.26761		0	0	0		0
0	0	0	6.08451	0.126761	4.69014	8.87324		0		0		2.6908
0	1.52113	0	2.66197	0.126761	0.760563	11.9155		0		0		4.96763
0	0	0	1.39437	0	1.26761	3.80282		0		0		1.44889
0.126761	0	0	1.14085	1.39437	0	5.70423		0		0		0
0	0.126761	0	4.56338	1.01408	0	4.69014		0		0		3.10477
0	0	0	6.59155	1.26761	0	2.91549		0		0		1.65588
0	0.380282	0	3.16901	0.507042	0	2.53521		0		0		1.24191
0	0	0	7.22535	2.02817	0.507042	2.02817		0		0		0.206985
0	2.78873	0	6.33803	4.69014	1.14085	2.78873		0		0		0.413969
0	0	0	0.633803	3.29577	0.126761	0.380282		0				0.413969
0	5.4507	0	2.66197	1.01408	1.77465	3.16901		0				0.413969
0	0	0	8.11268	3.04225	5.83099	14.7042		0				5.79557
0	3.04225	0	4.56338	0	1.77465	2.40845		0				3.10477
0	0.126761	0	6.84507	2.53521	0.253521	10.2676		0				9.31431
0	0.507042	0	0.633803	0.126761	0.633803	9.76056		0				0
0	0.126761	0	0.633803	2.78873	1.52113	2.28169		0				0.206985
0	1.64789	0	2.28169	4.1831	1.01408	1.64789		0				3.10477
0	0.253521	0	3.16901	3.29577	4.05634	1.90141		0				0.620954
0	0	0	6.84507	4.05634	0	10.3944		0				0.620954
0	1.64789	0	2.15493	2.78873	0.253521	6.59155		0				1.24191
0	0.760563	0	0.633803	4.1831	0.126761	4.30986		0				0
0	0.507042	0	6.59155	1.14085	7.35211	4.30986		0				0
0	3.67606	0	1.14085	1.52113	0	2.78873		0				0
0	2.15493	0	10.1408	1.14085	0.887324	7.22535		0				1.24191
0	2.53521	0	0.126761	1.01408	1.52113			0				2.27683
0	0.380282	0.126761	7.35211	2.15493	1.01408			0				6.83049
0	0	0	5.07042	2.15493	2.15493			0				9.93526
0	0	0	3.04225	0.633803	0.633803			0				3.51874
0	0	0	3.04225	0.633803	4.30986			0				1.86286
0	11.0282	0.126761	6.33803	0.126761	2.28169			0				3.31175
0	7.09859	0	8.49296	1.01408	9			0				3.10477
0.253521	1.01408	0	4.94366	0.633803	0.380282			0				0.620954
0	0.126761	0	3.5493	2.28169	2.66197			0				2.06985
0	1.14085	0	3.92958	0.760563	5.07042			0				2.89779
0	2.53521	0	1.52113	0	0.507042			0				2.48382
0	1.52113	0	6.46479	0.507042	0.380282			0				0
0	0.253521	0		1.26761	1.52113			0				10.1422
0.253521	2.91549	0		0	3.29577			0				0
0	3.04225	0		3.80282	0			0				1.44889
0	0	0		7.09859	2.28169			0				1.03492
0	3.16901	0		3.67606	2.91549			0				2.06985
0	1.26761	0		6.08451	1.26761			0				0.827939
0	0	0		2.78873	2.02817			0				0.413969
0	0	0		2.02817	2.28169			0				4.76065
0	0	0		2.02817	5.19718			0				5.3816
0	0.253521	0		1.14085	0.507042			0				6.41652
0	0.126761	0		0.126761				0				1.03492
0	0	0		2.02817				0				0.206985
0	0	0		4.43662								2.06985
0	0	0		5.32394								1.86286
0	0	0		2.66197								0
0	0	0		4.69014								8.0724
0	0	0.126761		3.5493								0.413969
0	0	0		3.16901								2.06985
0	0	0		4.94366								1.44889
0.126761	0	0		0.126761								1.65588
0	1.14085	0		0								0
0	0	0		1.64789								0.620954
0	0.887324	0		2.66197								7.03748
0.380282	0	0		3.67606								0.827939
0	0.126761	0		3.16901								2.89779
0	0.507042	0		0.633803								2.06985
0	0.126761	0		3.29577								3.10477
0	0	0.126761		0.633803								2.06985
0	0	0		1.14085								1.03492
0.126761	0	0		2.02817								0.620954
0	0	0		0.633803								0.413969
0	0	0		0.380282								8.48637
0	1.26761	0		0.126761								10.3492
0	1.26761	0		0.380282								1.86286
0	0.126761	0.253521		6.33803								0
0	1.26761	0		2.53521								0
0	0.253521	0		3.16901								9.93526
0	0.380282	0		2.28169								1.86286
0	0	0		1.64789								1.03492
0	0	0		5.4507								2.27683
0	0	0		1.14085								1.44889
0	0	0.126761		1.64789								1.03492
0	1.14085	0		0.633803								1.86286
0	0.126761	0		2.91549								0
0	0.380282	0		3.16901								6.20954
0	0	0		0								0
0	1.77465	0		5.57746								6.00256
0	3.5493	0		2.02817								3.51874
0	0.507042	0.253521		0.760563								3.31175
0.126761	0	0		1.26761								13.454
0	0	0.380282		9.12676								3.51874
0	0	0		14.7042								1.86286
0.380282	0.380282	0		6.84507								16.5588
0	0.126761	0		0.380282								2.89779
0	0	0.253521		0								2.48382
0	0.760563	0		3.67606								0
0	0	0		1.52113								4.34668
0	0.253521	0		1.26761								1.03492
0	0.126761	0		4.30986								0.413969
0	0	0.253521		0.126761								5.17462
0		0		2.78873								0
0		0		4.05634								1.86286
0		0		1.77465								0.206985
0.126761		0.126761		0.253521								0
0		0		2.91549								0.413969
0.253521		0		8.49296								3.51874
0		0		1.64789								0.413969
0		0		2.02817
0		0		0.507042				0	0.820513	0	1.23077	0.410256	4.71795	0.820513
0				0.507042				0	0.410256	0	1.4359	1.23077	1.84615	3.89744
0				0.760563				0	1.4359	0	1.02564	0	5.33333	3.28205
0				5.07042				0	0.820513	0	3.28205	1.23077	4.51282	4.10256
0				2.15493				0	1.64103	0	1.64103	1.4359	16.2051	0.615385
0				4.69014				0.820513	1.02564	0	0.410256	0.410256	5.33333	4.10256
0				0.633803				0.615385	0	0	0	17.4359	1.64103	4.51282
0				0				0	0.410256	0	0.205128	4.51282	0	0
0				1.90141				0	0.205128	0	0	1.02564	7.58974	4.10256
0				0.126761				0	0	0	1.64103	2.05128	4.10256	1.23077
0.253521				1.26761				5.94872	0	0	0	3.89744	19.6923	6.15385
0				0.126761				0	0	0	0	1.64103	8.82051	0.615385
0.126761				0.507042				4.10256	0	0	2.05128	2.05128		7.58974
0				0				0	0	0	3.69231	1.02564	5.33333	0
0.380282				0				0.205128	0.410256	0	0	0.615385	9.02564	12.7179
0				0.253521				0	1.23077	0	0.615385	1.84615	4.71795	0
0				2.78873				0	0.820513	0	1.4359	1.84615	10.4615	5.12821
0				3.80282				0	0	0	0	4.30769	16	8.20513
0				3.92958				1.23077	1.64103	0	4.71795	3.89744	4.92308	4.10256
0				0				0	1.84615	0	0	4.30769	12.5128	4.30769
0				0.380282				3.07692	0.205128	0	2.25641	4.92308	10.6667	4.10256
0				3.92958				0	0.205128	0	0	3.69231	0	7.38462
0				6.21127				2.25641	4.51282	0	0.615385	0	13.7436	2.66667
0				1.01408				8.82051	0.410256	0	0.820513	0	0	0
0.126761				1.26761				0	0	0	2.05128	1.23077	16.4103	0.615385
0				2.28169				7.17949	0.410256	0.205128	1.4359	3.07692	3.89744	4.51282
0				2.91549				0	0.615385	0	1.23077	0	6.5641	1.23077
0				0				0	0	0	1.4359	4.71795	0	0
0				2.28169				0	0	0	0.205128	9.64103	4.51282	4.10256
0				0				0.410256	0	0	3.07692	5.94872	8.20513	0.615385
0				1.90141				0	0	0	3.69231	10.2564	0	1.23077
0				0.380282				0.205128	0	0	1.4359	13.7436	0	0
0				5.57746				0	0	0	4.30769	3.89744	3.07692	0.820513
0				0.760563				0	1.4359	0	4.71795	2.87179	12.5128	0
0				0.126761				0.410256	0	0	7.79487	5.74359	1.23077	0
0				3.67606				0	0	0	2.46154	3.69231	5.33333	0
0				1.64789				0	0	0	1.64103	0	2.66667	0
0				3.42254				0	0.205128	0	0.820513	17.641	5.53846	0
0				2.15493				0	0	0	7.38462	5.53846	3.07692	0
0				0.380282				0	0	0	4.51282	1.23077	0	8
				2.91549				0	2.05128	0	8.61538	0	0	0
				1.64789				0	0	0	8.20513	0	11.0769	2.66667
				0				0	4.30769	0	1.23077	0.820513	0.205128	2.46154
				4.56338				0	0.410256	0	0.820513	0	1.64103	3.89744
				2.28169				0	4.30769	0	1.4359	0.410256	1.64103	1.84615
				4.8169				0	2.25641	0	0.205128	1.02564	1.23077	1.4359
				1.77465				0	0.410256	0	10.0513	6.97436	1.4359	1.02564
				3.04225				0	3.07692	0	0	6.35897	6.35897	10.2564
				0.253521				0	1.23077	0	7.58974	2.46154	4.30769	5.12821
				1.01408				0	2.05128	0	10.0513	1.84615	4.92308	5.74359
				6.21127				0	4.92308	0	0.410256	6.5641	8.41026	4.51282
				1.01408				0	3.89744	0	2.46154	0	9.84615	0.820513
				1.90141				0	0	0	2.46154	0	8.61538	2.87179
				1.64789				0	0	0	2.66667	1.02564	12.1026	0.820513
				1.14085				0	0	0.205128	0	0	5.53846	0
				0.253521				0	0.615385	0	0	3.69231	5.74359	3.28205
				2.40845				0	0	0	6.76923	0	16.6154	0.410256
				1.52113				0	0.410256	0	1.84615	0	0.615385	0.820513
				0.887324				0	1.02564	0	2.25641	2.87179	0	1.4359
				2.40845				0	0	0.615385	2.66667	0.615385	11.2821	0.820513
				1.64789				0	0.205128	0	6.35897	3.28205	5.53846	1.4359
				1.52113				0	0	0	2.46154	10.0513	10.4615	0
				0.126761				8.41026	1.02564	0.410256	1.64103	1.84615	11.2821	1.02564
				2.02817				0	3.69231	0.820513	0.205128	1.23077	5.53846	0
				3.04225				0	4.51282	0.205128	1.4359	0	12.7179	8.61538
				1.90141				0	0	0	0.615385	0	16.4103	0
				1.14085				0	0	0.205128	1.02564	1.23077	8	6.35897
				2.28169				0	0.615385	0	0.615385	1.64103	9.64103	7.17949
				0.887324				0	3.69231	0	1.23077	2.87179	7.38462	21.9487
				2.53521				0	3.48718	0	1.4359	1.02564	10.0513	3.28205
				3.16901				0	0	0	3.48718	2.46154	21.3333	2.05128
				0				3.48718	0	0	3.28205	0	3.28205	1.64103
				3.80282				8.82051	0	0	8.20513	0	5.33333	1.23077
				0.126761				0	0.410256	0.410256	4.10256	0.410256	6.35897	1.64103
				6.08451				0	2.05128	0	1.23077	0	4.51282	4.71795
				2.91549				0	0.615385	0	2.05128	0	2.05128	4.51282
				2.28169				0	0	0	7.58974	0.820513	14.359	10.6667
				11.5352				0	2.87179	0	9.84615	0	0.820513	12.3077
				4.94366				0	1.64103	0	2.66667	3.07692	4.71795	3.07692
				1.14085				0	2.25641	0.205128	0	4.10256	3.69231	0
				4.8169				0	0	0	0.820513	10.8718	2.66667	0
				5.32394				0	0	0	1.02564	2.46154	5.94872	0
				4.30986				0	0	0.205128	0	0.820513	9.4359	7.17949
				0.633803				0.205128	0	0	0.820513	1.64103	4.71795	8.82051
				1.77465				0	2.87179	0.205128	8.82051	3.89744	20.7179	0.615385
				1.01408				0.615385	0.205128	0	1.02564	3.28205	11.0769	1.02564
				0.760563				0	0	0	0.615385	0	8	1.4359
				2.15493				0.615385	3.28205	5.12821	5.74359	4.10256	1.02564	0.205128
				0.126761				0	2.87179	0	0	0.205128	6.5641	7.79487
				1.26761				4.30769	0.820513	0.205128	0	0	11.4872	2.05128
				0.760563				0.820513	1.4359	3.69231	0	0.615385	3.48718	3.07692
				0.380282				0	6.97436	0.205128	0	7.79487	5.12821	2.87179
				2.28169				0	8.61538	2.87179	5.53846	8	2.25641	3.89744
				1.77465				0	4.71795	2.25641	0.820513	0.820513	7.38462	6.35897
				0.380282				0	4.10256	4.30769	8.61538	3.69231	2.87179	6.15385
								0	0	0	0.820513	5.33333	4.30769	0.820513
0	0	0	0.241064	0.241064	7.23192	0.192851		0	0	0	1.84615	0.410256	12.3077	7.58974
0	0	0	0.33749	0.578554	4.67664	1.39817		0	1.84615	0	5.12821	1.23077	5.53846	2.25641
0	0.0964256	0	0.0482128	0	2.16958	0.964256		0	0	0	0	0.205128	0	2.46154
0	0	0.0482128	0	2.266	4.1463	4.1463		0	0	0	0	0.820513	3.28205	0.410256
0	0	0	0.0964256	1.01247	4.24273	0.0482128		0	0	0	3.28205	1.23077	0	0
0	0	0	0	0.144638	4.33915	2.02494		0	6.76923	0	0.205128	2.25641	0	10.2564
0	0	0.0482128	0.0482128	4.1463	6.65337	0.819618		0	0	0	0.820513	0	3.69231	8.20513
0	0	0	0	3.7606	2.02494	0.0964256		0	0	0	0.820513	1.64103	3.69231	3.48718
0	0	0	0	0.771405	2.89277	1.97672		1.23077	2.25641	0	0.820513	3.48718	0	1.02564
0.0482128	0	0.33749	0.0482128	0.530341	1.97672	0.482128		0	2.25641	0.615385	4.51282	1.64103	6.35897	4.10256
0	0.0482128	0.433915	0	5.44805	5.6409	1.01247		0	0.410256	0	8.41026	0.615385	1.4359	1.4359
0	0	0	0	0.723192	5.97839	1.25353		7.58974	2.66667	0	6.5641	0.820513	16.6154	4.71795
0.0482128	0	0	0	1.30175	10.2211	1.06068		0	0.820513	0	2.25641	0.615385	0	0
0	0	0	0.0964256	0.33749	3.85702	0.144638		0.410256	0	0	2.87179	0.410256	3.28205	0
0	0.0482128	0	0.0482128	1.59102	3.85702	5.59268		0	0	0	2.05128	0	0	2.05128
0	0	0	0	2.36243	5.6409	0.0964256		0	1.23077	1.02564	0	5.53846	3.89744	0.615385
0.144638	0.0482128	0.0482128	1.01247	0.771405	6.26766	0.916043		0	0	0	2.46154	5.33333	1.02564	0.820513
0	0	0.0964256	0.241064	3.42311	5.30341	1.63924		0	0	0.820513	0	0	5.12821	2.46154
0.0482128	0	0.0964256	0.433915	1.06068	3.80881	0.482128		0.205128	0.820513	0	1.4359	0.820513	0	2.05128
0	0	0	0.144638	1.10889	6.31588	0.819618		0	0.205128	0	3.28205	3.89744	3.48718	3.28205
0	0	0.0482128	0.0964256	1.4946	4.48379	1.30175		0	7.79487	0.410256	0	0	1.02564	0.205128
0	0	0	0	4.24273	0.433915	1.73566		1.02564	0	0	0	1.4359	4.92308	2.66667
0	1.73566	0.0964256	0	0.86783	6.0266	2.266		0	0	1.02564	0	1.4359	8	0.615385
0.33749	1.78387	0	0	0.578554	0.0482128	0		0	1.64103	0.615385	3.07692	0.205128	11.6923	8.61538
0	0	0	0.144638	3.3749	6.84622	1.39817		0	0	0	0	2.46154	22.9744	9.84615
0	0.144638	0.144638	0.241064	1.34996	4.04988	1.10889		0	2.66667	0	0	2.05128	0	10.6667
0	0.626766	0	0.192851	1.30175	4.43558	3.13383		0	1.23077	0.410256	2.46154	7.17949	0	7.58974
0	0	0	0.482128	5.30341	0	0.674979		0	0	0	3.48718	4.51282	6.5641	0
0	0	0	0.482128	3.3749	4.532	1.68745		0	2.66667	0	5.74359	3.69231	0.820513	3.28205
0.0964256	0	0	1.06068	2.02494	6.798	0.0964256		0	0	0	1.4359	3.07692	0	5.74359
0	0	0.0482128	0	4.77307	1.06068	2.16958		0	0	0	1.02564	0.410256	4.30769	6.5641
0	0.33749	0.0482128	0.241064	3.23026	0	0.0482128		0	0	0	8.41026	3.48718	4.92308	0
0	0.0964256	0.0964256	0	1.20532	5.20698	1.10889		0	1.23077	0	2.25641	2.87179	0	13.1282
0	1.8803	0.0482128	3.90524	1.73566	5.01413	0		0	0	0	11.8974	0	0	3.48718
0	0.0482128	0	1.68745	6.0266	4.04988	0		0	0	0	0.820513	0	0	1.64103
0.385702	0.192851	0	0.964256	2.02494	1.10889	0		0	0	0	4.10256	1.64103	0	0
0	0	0	1.06068	0	0.964256	0.289277		0	0	0	0	0.410256	8.20513	7.38462
0	0	0.0482128	0.241064	4.09809	1.8803	0.192851		0	0	0	1.02564	4.71795	4.92308	4.10256
0	0	0	6.4123	2.55528	1.39817	0		2.66667	0	0	10.2564	4.92308	0.205128	4.51282
0	0	0	5.01413	1.54281	0	3.23026		0	0	0	5.94872	3.89744	0	3.28205
0.385702	0.819618	0	4.62843	0	0	0		0.615385	0	0	3.48718	5.94872	5.12821	4.30769
0	0.33749	0.0964256	3.51953	0	3.27847	1.10889		2.05128	0	0	5.33333	9.84615	2.46154	0.410256
0	4.29094	0	1.97672	3.66417	0.0482128	3.56775		0	0	0	2.87179	1.02564	4.51282	7.58974
0.0964256	0.241064	0.33749	0.86783	0	1.06068	5.44805		0.205128	0	0	4.30769	0.205128	0	0
0	1.25353	0	0.482128	0.144638	0.674979	5.97839		0	0	1.4359	5.74359	0.820513	0	6.15385
0	4.19451	0.289277	0.385702	0.289277	1.15711	0.86783		3.28205	0	0	2.46154	3.07692	0	0
0	0.241064	0.0482128	4.48379	2.266	1.97672	0.578554		0	0	0	7.79487	4.10256	0	3.89744
0	3.3749	0	0	2.74813	1.73566	2.74813		0	0	0	3.28205	0.205128	15.7949	6.76923
0	0.385702	0.0964256	5.44805	1.34996	3.85702	0.482128		0	0	0.410256	0	6.76923	0	3.28205
0	1.06068	0.0482128	3.18204	1.01247	4.43558	0.433915		0	0.410256	0	0.615385	4.10256	1.23077	6.5641
0	2.98919	0	0.289277	1.54281	5.35162	1.39817		0	0	0	2.25641	6.97436	20.3077	1.64103
0	2.02494	0.0482128	0.771405	0	3.90524	0.385702		0	0	0	2.05128	0.410256	3.89744	5.33333
0	0.0482128	0	2.07315	0	1.92851	0.0964256		0	0	0	0.820513	0	11.6923	0.205128
0	0	0	2.07315	0.33749	6.31588	0.33749		1.64103	0	0	2.25641	0	3.28205	2.25641
0	1.8803	0	0	0	2.50707	0.0482128		0	0.615385	0.410256	0.205128	5.53846	18.2564	1.4359
0	0.385702	0	0.0482128	1.15711	2.89277	1.59102		0	0.205128	0	2.87179	0	12.7179	18.0513
0.0482128	0	0	3.85702	0.0964256	4.96592	0.144638		6.35897	0	0.615385	0.615385	0	11.0769	6.15385
0	1.68745	0	0.578554	0.241064	2.55528	0.578554		0	0.820513	0	2.05128	5.74359	11.8974	5.12821
0.0482128	1.01247	0.192851	0.964256	0.964256	2.41064	2.36243		0	1.02564	0	0.205128	0.410256	15.5897	0
0	0.0482128	0.144638	2.74813	0.385702	6.0266	0.86783		0	1.23077	0	4.10256	0.205128	4.30769	3.48718
0	2.36243	0	2.266	0.916043	5.78554	0.771405		0	1.84615	0	0.820513	1.02564	5.53846	5.74359
0	0.144638	0.0482128	1.68745	1.97672	1.97672	0		0	1.02564	0	10.6667	0.205128	15.7949	1.02564
0.0482128	1.06068	0	0.916043	0.433915	5.44805	1.25353		0.205128	0	0	1.23077	1.84615	0	1.02564
0	3.66417	0	0.530341	0.241064	3.08562	0		0	0.410256	0	7.17949	10.2564	4.92308	0.205128
0.144638	2.6517	0.0482128	0.482128	0	5.68911	3.03741		0	1.02564	0	0.615385	10.6667	1.4359	5.12821
0	0	0	1.25353	0	3.66417	0.0964256		0	0	0	11.6923	2.66667	5.94872	3.07692
0.0482128	0	0.0482128	0.433915	1.44638	0.626766	3.32668		0	0	0	0.205128	0	8	6.35897
0	0.385702	0	3.71239	1.59102	2.41064	4.62843		0	0	0	3.28205	5.94872	16	2.25641
0	4.48379	0	4.09809	1.97672	4.24273	8.38903		0	0	0	1.4359	0		2.46154
0	2.6517	0.0482128	1.63924	1.73566	0.482128	1.39817		0	0	0	4.30769	0		0
0	0	0.289277	2.89277	2.6517	9.59435	0.385702		0	0.410256	0	0.410256	0		1.4359
0.385702	0.0482128	0	4.00166	0.0964256	0.674979	0.578554		0	0	0	0.820513	0		0
0.433915	0.0482128	0.0482128	2.79634	1.25353	0.916043	0.86783		0	0.205128	0	1.02564	1.23077		0
0	0.289277	0.144638	1.54281	0.144638	11.33	0.482128		1.02564	0.615385	0	0.820513	0		3.07692
0	1.15711	0.433915	2.55528	0	4.532	1.54281		0	2.46154	0	0.205128	0		0
0.33749	1.54281	0.33749	0.626766	0.0482128	2.12136	2.12136		0	1.02564	0	0	1.4359		1.84615
0	0.192851	0	2.21779	0.144638	6.36409	4.09809		3.48718	0	0	0.205128	2.87179		2.87179
0.192851	2.89277	0.0482128	2.74813	0.192851	1.8803	4.43558		0.205128	0.820513	1.4359	0	0		6.76923
0	3.42311	0.0964256	1.20532	2.79634	4.38736	0.626766		0	0	0	3.48718	2.05128		2.05128
0.0482128	4.91771	0	0	0.578554	1.34996	0		0	0.205128	0	1.4359	0		3.48718
0.289277	0.385702	0.192851	0.433915	2.69992	1.34996	0.192851		0	3.89744	0	4.30769	0		5.74359
0	0	0	0.0482128	2.45885	6.17124	0.0964256		0	0	0	1.02564	0		4.51282
0.0964256	0	0	0.0482128	0.433915	5.93017	2.89277		0	0.205128	0.205128	15.3846	0		11.2821
0	0.144638	0	1.20532	2.12136	5.54447	1.63924		0	0	0	4.71795	2.66667		6.5641
0.0964256	1.15711	0	3.13383	1.63924	6.21945	1.73566		0	0	0	4.71795	0.205128		3.48718
0.192851	1.73566	0.241064	0.433915	1.06068	3.71239	0.482128		0	0	0	7.38462	2.46154		0
0	0.964256	0	1.8803	0	5.83375	1.06068		0	0	0.410256	0.820513	4.51282		3.89744
0.0964256	5.30341	0.33749	1.78387	1.15711	0.578554	1.97672		0	0.615385	0.205128	3.48718	0.615385		3.89744
0.0482128	3.61596	0	0	0	3.80881	1.68745		0	0	0		9.4359		0
0.578554	3.85702	0.144638	0.723192	0	8.48545	0.626766		0	0.615385	0		3.48718		9.4359
0.0964256	1.06068	0	0.0482128	0.241064	1.73566	1.44638		0	0.205128	0		3.48718		3.69231
0	4.09809	0.433915	0.289277	1.68745	5.78554	0.964256		0.205128	2.05128	0		2.87179		3.69231
0.0482128	4.1463	0.0964256	3.3749	1.68745	2.98919	1.73566		0	0	0		0.820513		0.615385
0.0964256	5.44805	0.144638	1.54281	0.144638	3.27847	3.61596		0	0	0		1.64103		3.28205
0	2.02494	0.144638	2.36243	1.06068	1.73566	2.36243		0	0	0		2.87179		0.410256
0	0.241064	0	0.530341	2.74813	4.67664	1.06068		3.69231	0.205128	0		1.23077		2.66667
0	0	0	0.482128	0.289277	7.32835	2.31421		0.820513	0.205128	0		0.820513		0
0	0.530341	0	2.07315	0.626766	4.1463	2.266		0	0.615385	4.51282		2.05128		5.12821
0.0964256	0	0	0.289277	1.10889	0	1.73566		0.205128	0	0		1.02564		0
0	0	0	0.0482128	0.819618	2.45885	0.385702		0	2.25641	0		5.53846		0
0	0	0	1.20532	0.433915	0	0		0	0.410256	0.205128		7.79487		3.28205
0	2.6517	0	0.916043	0.964256	0.0482128	1.78387		0	1.4359	0		1.64103		4.30769
0	0	0	1.15711	0.144638	3.85702	2.6517		0	1.4359	0		1.02564		6.5641
0.0482128	0	0	1.10889	0.578554	1.73566	1.78387		0	0	0		4.30769		6.5641
0.0964256	4.33915	0.0482128	0.144638	1.78387	0	0.241064		0	2.87179	0		5.74359		5.33333
0.0964256	3.90524	0.0482128	1.78387	0.771405	3.13383	0.530341		0	0	0		2.25641		4.92308
0.0482128	1.10889	0.0964256	2.266	0.482128	2.69992	0.241064		0	0.820513	0		2.87179		5.12821
0.0482128	4.00166	0.0482128	1.8803	0.241064	6.798	3.7606		0	0.820513	0		3.28205		1.84615
0	0.964256	0	4.67664	1.34996	0	0		3.28205	6.76923	0		11.8974		11.4872
0.289277	0.192851	0.144638	1.97672	1.15711	6.17124	0		0	1.64103	0		1.23077		4.51282
0	0	0.0482128	1.20532	0.33749	0	0.578554		0	3.89744	0.410256		0		2.46154
0.0964256	1.10889	0	0	1.54281	9.44971	4.38736		0	6.15385	0		8		10.0513
0	0.144638	0.0964256	1.54281	2.60349	5.49626	0.241064		0	5.74359	0		0.410256		2.87179
0	0.289277	0.0482128	0.241064	0.0964256	5.44805	1.92851		0	0.410256	0		2.46154		5.94872
0.0482128	0.771405	0	1.92851	0.433915	0.385702	5.06234		2.25641	4.10256	0		2.25641		4.10256
0	0.144638	0.144638	0.723192	1.68745	4.29094	2.41064		0	0.820513	0		4.30769		15.5897
0	2.89277	0.0482128	0.0482128	0.289277	4.19451	2.89277		0	0.205128	0		3.28205		2.25641
0	0.0482128	0	0.192851	0.289277	5.68911	1.83209		1.64103	0	0		0.205128		0
0	0.433915	0.0964256	0	1.01247	6.99086	0.385702		0	1.4359	0		4.71795		0
0	3.56775	0	0.964256	1.59102	4.1463	5.11056		0	0.410256	0		1.84615		0
0	0.385702	0.0964256	0	0.771405	11.4746	2.69992		0.205128	1.23077	0		0.820513		3.89744
0	2.45885	0	0	0.530341	0	3.27847		0	4.10256	3.28205		1.23077		12.9231
0	1.4946	0	1.39817	2.79634	0	4.72485		0	5.74359	0		0		1.23077
0	0.144638	0.0482128	2.02494	1.30175	2.69992	0		1.23077	4.51282	0.820513		0.820513		0
0.0964256	3.23026	0	4.67664	1.63924	4.77307	2.45885		0	0	0		1.23077		0
0	0.0482128	0	0.626766	0.964256	0.192851	2.6517		3.28205	0	0		0		20.5128
0	0.0964256	0	3.85702	0.433915	4.04988	4.00166		0	0.205128	0		1.84615		8
0	0	0	4.24273	1.8803	3.85702	0		0	0	0		0.410256		8.82051
0	0.0482128	0	0.674979	2.60349	0	4.62843		0	0	0		0		8.61538
0	0	0	6.4123	1.34996	0	1.34996		0.820513	0	0		7.79487		8.82051
0	0.192851	0	0.33749	0.0482128	0.0964256	0.530341		0	0	0		1.02564		5.94872
0	0	0	2.45885	0.482128	0.0482128	0		0.205128	0	2.05128		0		8.20513
0.192851	0	0	0	0.626766	2.02494	5.35162		0	0	0		2.25641		1.23077
0	0.0964256	0.192851	0.771405	2.94098	2.41064	3.51953		0	0	0		1.23077		6.97436
0	0	0	2.36243	4.24273	2.84456	2.31421		0	0.410256	0		0
0	0	0	1.8803	3.32668	0.482128	2.50707		0.615385	0	0		0
0.0964256	0	0	1.06068	1.73566	3.23026	1.59102		0.205128		0		1.23077
0	0	0	1.30175	3.27847	1.97672	2.21779		0		0		0
0	0	0.0964256	2.6517	0.819618	1.39817	2.07315		0		0
0	0.33749	0.144638	1.83209	0.241064	0	1.83209		0		0
0	0.192851	0.0964256	1.83209	2.07315	0	1.97672		0.615385		0
0.0482128	0.192851	0	0.530341	1.15711	0.0482128	0.289277		0		0
0	1.20532	0.0964256	5.06234	0.916043	0.144638	1.54281		0		0
0	0.964256	0	0.723192	2.94098	9.4015	2.31421		0		0
0	2.55528	0.0482128	0.289277	2.266	0.385702	2.50707		0		0
0.0482128	0.86783	0	1.01247	1.4946	1.01247	3.71239		0		0
0.0482128	0.241064	0	0.819618	2.36243	8.34081	0.530341		0		0
0	0.385702	0	0.916043	0.0964256	1.59102	2.21779		0		0.205128
0.0482128	1.01247	0.0482128	0.674979	0	4.48379	0.192851		0		0
0.241064	0	0	2.02494	0.0482128	3.42311	2.31421		0		0
0	1.30175	0.0964256	0.723192	0.819618	5.44805	0.723192		0		0
0	0.964256	0.0482128	1.15711	0.0482128	2.98919	3.80881		0		0
0.0964256	0.0964256	0.0964256	0.482128	0.0964256	4.72485	1.4946		0		0
0	1.15711	0	0.578554	1.68745	1.34996	2.79634		0		0
0.0482128	1.01247	0	1.01247	0.0964256	6.94264	0.0482128		0		0
0.144638	0.916043	0.144638	1.63924	0.144638	3.47132	0.674979		0		0
0	3.27847	0.144638	0.482128	0.33749	5.2552	3.80881		0		0
0	1.59102	0	4.1463	0.385702	7.81047	0.578554		6.5641		0
0.144638	0	0	0.771405	1.83209	0.33749	0.482128		0		0
0	0.385702	0	3.03741	2.36243	5.11056	0.33749		13.1282
0	1.83209	0.0482128	0.771405	2.79634	4.91771	3.3749		0
0	1.92851	0	4.91771	0.578554	6.50873	3.23026		0
0	0	0	0.433915	0	7.13549	5.54447		3.07692
0	0.626766	0	1.30175	3.56775	5.73732	5.15877		9.84615
0	0.144638	0	0.578554	0		1.34996		3.07692
0.192851	0	0	1.92851	0.0964256		0.144638		0
0	0.0964256	0.144638	3.03741	0.144638		3.51953		11.2821
0	0.819618	0	0.578554	0		0		0
0	0.578554	0.0964256	1.06068	0.0482128		0.0964256		0
0.144638	1.83209	0.0964256	0.723192	0		6.31588		0
0.33749	4.33915	0	0.578554	0		0.385702		0
0	0.530341	0	0.578554	0.289277		5.54447		0
0.144638	0	0	0.578554	1.30175		0.674979		0
0	0.771405	0.192851	0	0		1.68745		0
0	0	0	1.39817	1.63924		1.59102		0
0	1.06068	0	0.33749	0.0964256		1.68745		0
0	3.51953	0	1.73566	0		1.59102		0
0	1.10889	0	0.916043	0		1.25353		0
0	1.54281	0	5.88196	0.192851		5.2552		1.64103
0	0	0	1.59102	2.12136		2.55528		0
0	0	0	2.16958	0.33749		1.54281		0
0	2.31421	0	2.16958	0.916043		0		0
0	0	0	1.92851	1.68745		2.36243		0
0	1.34996	0.144638	1.30175	0.433915		2.55528		0.205128
0	0.0482128	0		3.3749		0		0
0	0.433915	0.0482128		6.65337		12.5835		0
0.482128	0.771405	0		1.10889		1.63924		9.64103
0.0482128	2.266	0		1.10889		1.92851		2.46154
0	0	0		3.95345		0.482128		0
0	0.482128	0		1.15711		0.964256		0
0	0.0482128	0		0.964256		0.33749		0.820513
0.0482128	2.12136	0		2.98919		2.12136		0
0	0.0964256	0		0.626766		0		8.20513
0	1.44638	0.578554		2.60349		2.41064		0
0	0.0964256	0		1.06068		0		0
0	0.771405	0		4.1463		0		0
0	0.86783	0.192851		2.12136		1.92851		0
0.0482128	3.18204	0.0482128		0.482128		1.92851		0
0	0.86783	0		0.723192		1.25353		0
0	0	0		1.01247		1.97672		0
0	0.578554	0		2.69992		3.51953		0
0	0	0		2.07315		3.03741		0
0	2.07315	0		5.06234		3.27847		0
0	1.8803	0		1.10889		3.3749		0
0	3.56775	0		2.55528		3.51953		0
0.289277	2.07315	0		0.192851		1.25353		0
0.530341	2.31421	0		0.433915		2.16958		0
0	4.532	0		2.36243		2.79634		0
0	4.48379	0		0.241064		2.12136		0
0.0964256	0.674979	0		4.48379		2.50707		0
0	1.92851	0		1.68745		1.73566		0
0.0482128	0.385702	0		3.03741		5.35162		0
0.0964256	1.01247	0		5.78554		2.60349		3.28205
0.0482128	0.33749	0		0.86783		0.0482128		0
0	0.482128	0		1.34996		0.192851		0
0	0.289277	0		1.39817		0		6.15385
0	0.674979	0		0.289277		1.97672		0
0	1.78387	0.674979		0.385702		5.11056		0
0	2.45885	0.192851		0.0964256		0.289277		0
0.0482128	2.02494	0.385702		0.433915		0		0
0	0.0482128	0		1.06068		0.0964256		0
0	0.0482128	0.144638		0		7.28013		0
0.0482128	1.30175	0.33749		0.674979		4.58022		0
0	0	0		0.289277		2.36243		0
0	0.192851	0.241064		0.0964256		3.85702		0
0.144638	0.626766	0		3.27847		3.13383		5.94872
0	2.69992	0.241064		0.433915		3.3749		1.84615
0	0.241064	0.0964256		0.0964256		2.12136
0	0	0.33749		0.916043		0.385702		0	0.208422	0	2.29264	1.21579	1.94527	0
0.144638	0.385702	0.0482128		0.964256		3.66417		0	0.486317	0	0.208422	0.660002	0.521054	1.38948
0	0.0964256	0.241064		0				0	0.555791	0	0.764213	0	0.660002	0
0.289277	1.4946	0		0.0482128				0	1.84106	0	1.14632	0.138948	2.88317	0.590528
0.0482128		0.192851		0.33749				0	0	0	0.764213	0.521054	2.22316	1.73685
0		0.0964256						0	0.34737	0.069474	0	0	0	1.66737
0		0						0	0	0.034737	2.46632	0.903161	0.277896	2.64001
0		0.0964256						0	2.32738	0.034737	0.764213	0.069474	2.15369	3.61264
0.241064		0.241064						0	0.069474	0	5.17581	0	1.14632	0.660002
0		0						0	0.486317	0	2.08422	0	3.02211	2.95264
0		0						0	0.277896	0	0.79895	0.243159	0.833687	3.50843
0		0.144638						0	0.521054	0	0	1.25053	1.5979	0.34737
0		0						0	0.034737	0	2.22316	1.77158	1.35474	0.625265
0		0.144638						0	0.694739	0	0	1.98001	2.60527	1.80632
0		0						0	0	0	0	0.104211	1.80632	0
0		0.0964256						0	0.312633	0	2.39685	0.382107	1.32	3.05685
0.144638		0.144638						0	0.660002	0	0.694739	0.555791	1.49369	2.64001
0		0						0	0	0	0.521054	0	3.61264	0
0		0						0	0	0	1.42422	0.45158	0.833687	0
0		0						0	0.764213	0.034737	0.694739	0.034737	1.28527	0
0		0						0	0	0	0.312633	1.35474	2.36211	0
0		0.0482128						0	2.36211	0	3.99475	0.034737	2.84843	2.2579
0		0						0	1.98001	0	0	0.729476	1.56316	5.38423
0		0.0482128						0	1.38948	0	4.30738	0.312633	3.78633	0.069474
0.0482128		0						0	0	0	1.77158	2.11896	1.63264	0
0.192851		0						0	1.80632	0	2.39685	0	1.80632	0
0		0						0	0	0	4.55054	0	0.45158	0
0.192851								0	0.173685	0.034737	2.95264	0	0.590528	0.138948
0								0	1.52843	0	2.22316	0.34737	1.32	0.034737
0								0	1.52843	0	1.25053	0.034737	1.07685	0
0.192851								0	0	0	0.45158	0	0	0
0.433915								0	1.45895	0	2.11896	0	0.555791	0
0								0	1.52843	0	0.590528	0	2.39685	0
0								0.034737	0	0	0.937898	0	0.868424	0
0.192851								0	0	0	1.38948	0	0.868424	0.034737
0								0	0	0	1.45895	0.833687	0	0
0.0482128								0.034737	0	0.034737	1.38948	2.15369	2.81369	0.660002
0.0964256								0	0	0	0.173685	0	1.66737	0
0.0482128								0	1.73685	0	0	1.14632	0.937898	1.32
0								0	0	0	0.937898	0.243159	2.32738	0.416844
0.0482128								0.138948	0.764213	0	1.14632	0	1.5979	1.11158
0								0	1.11158	0	1.25053	0.069474	1.94527	0.034737
0								0	0	0	1.45895	0.138948	5.94002	4.89791
0								0	0.416844	0	2.46632	0.104211	2.64001	0
0								0	0.625265	0	0	0	1.91053	2.74422
0								0	0.521054	0	0	0	0.034737	0.937898
0.723192								0.034737	0	0	1.56316	0	1.91053	0
0								0	0	0	0	1.28527	3.57791	1.77158
0								0	1.77158	0	3.09159	2.50106	4.7937	1.00737
0								0	0.972635	0	1.52843	0	0	1.07685
0								0.069474	0	0	0	0.764213	2.81369	3.82107
0								0	0.416844	0	2.04948	0.034737	3.8558	1.63264
0								0	0.312633	0	2.5358	0.45158	2.18843	0.243159
0.0482128								0	0.069474	0	1.66737	0.138948	1.49369	0.069474
0.241064								0	0	0	2.08422	0	1.98001	1.00737
0.289277								0	0.521054	0	2.39685	1.04211	2.57054	1.73685
0								0	0.590528	0	1.5979	0	1.52843	2.01474
0								0	1.25053	0.034737	3.71685	0.277896	0	0.416844
0.144638								0	0.034737	0	2.39685	0.104211	2.81369	0.660002
0								0	1.07685	0	1.00737	2.39685	3.05685	0.625265
0.144638								0	0.208422	0	0.069474	0	0.590528	0.277896
0								0	1.28527	0	1.35474	0	2.60527	2.22316
0.723192								0	0	0	0.868424	0.277896	0.868424	0.625265
0								0	0.243159	0	2.77896	0.416844	4.20317	1.91053
0								0	2.11896	0	3.99475	0.868424	4.34212	0
0								0	0.173685	0	5.34949	2.29264	1.14632	0
0.241064								0	0	0	1.98001	0	0.729476	0.208422
0								0	2.22316	0.034737	0.243159	0	2.60527	2.95264
0.0482128								0	0.79895	0	0.45158	0	0.868424	1.42422
0								0	0	0	0.868424	0.104211	4.34212	0.277896
0								0	1.8758	0	2.88317	0.069474	0.382107	3.50843
0.144638								0	0	0	2.29264	0	2.57054	0
0								0	2.39685	0	3.09159	1.56316	3.54317	3.09159
0								0	0	0	1.73685	0.382107	3.99475	0.173685
0.289277								0	3.54317	0.069474	3.43896	0	1.5979	0
0								0	0	0	3.4737	0.312633	5.59265	1.80632
0								0	2.5358	0	1.04211	0.104211	4.1337	1.63264
0								0	0.972635	0	0.590528	0	3.61264	2.91791
0								0	2.22316	0	2.29264	0.208422	2.18843	1.18106
0								0	0.243159	0	0.416844	0.173685	2.11896	1.45895
0.0482128								0	0	0.034737	0.625265	0	1.91053	0.903161
0								0	0	0.034737	1.70211	0	1.38948	2.77896
0.0964256								0	0.34737	0	4.16843	0.104211	2.04948	4.58528
0.0482128								0	0	0	0.034737	0.034737	1.5979	1.77158
0.0964256								0	0.486317	0	1.56316	2.57054	1.25053	1.84106
0								0	1.84106	0	3.54317	1.5979	1.77158	1.5979
0								0	0.903161	0	0.521054	0	0.833687	0.138948
0.289277								0	1.00737	0.034737	0.903161	0.34737	2.67475	0
0.241064								0	0	0	0	0	1.35474	0.416844
0.0482128								0	0.764213	0	3.36949	0	1.77158	0
0.0964256								0	0	0.104211	2.11896	0	0.868424	0
0								0	0	0	1.8758	0	1.66737	0
0								0	0	0	3.12633	0.312633	1.00737	1.35474
0								0	0	0	2.01474	0.277896	0.45158	0
0								0	0	0	0	0	1.98001	0
								0	2.36211	0	0.521054	0.138948	1.66737	0
0	0.438051	0	2.54719	0.194689	2.17403	0.210913		0	0	0	3.64738	0	2.57054	1.52843
0	0.27581	0.048672	0.35693	0.048672	1.78465	1.91444		0	0.277896	0	3.89054	1.21579	1.45895	0.521054
0.016224	0.27581	0.081121	0.648964	0	0.584068	0.324482		0	0.277896	0.034737	1.11158	0	3.26527	1.42422
0.016224	1.39527	0.389379	0.989671	0.048672	2.10914	0.859878		0	0.069474	0	0.555791	0	2.70948	0.521054
0.016224	0	0	0.308258	0.194689	1.02212	1.15191		0	1.42422	0.034737	0	1.63264	2.60527	0
0.016224	0.210913	0.081121	0.081121	0	0.340706	1.54129		0	0	0.034737	3.43896	0	0	0
0.016224	0	0	1.26548	0.178465	0.762533	2.72565		0.069474	0	0	0.937898	0	0.45158	0
0	1.44395	0.194689	4.68877	0.032448	1.46017	2.30382		0	2.01474	0	3.57791	1.25053	2.46632	0.937898
0	0.032448	0	2.40117	0	0.794981	1.02212		0	1.70211	0	5.03686	0	0	1.28527
0.032448	1.11946	0.064896	0.502947	0.048672	1.73598	2.96901		0.104211	0.069474	0	0.625265	1.73685	2.88317	12.679
0.032448	1.37905	0.048672	3.24482	0.194689	2.20648	2.48229		0	0.312633	0	1.32	0	2.04948	2.84843
0	0.892326	0.016224	0.308258	0.502947	0.778757	0.421827		0	1.91053	0.069474	2.98738	0.694739	3.4737	0.729476
0.032448	0.016224	0	0.405603	0.470499	0.502947	0.486723		0	0	0	2.15369	0.034737	1.49369	1.25053
0.016224	0.373155	0	0.016224	0.292034	2.10914	1.57374		0	0.521054	0.173685	3.40422	0	2.22316	3.02211
0	0.032448	0	0	0.081121	0.697637	0.048672		0	1.32	0	1.28527	0.555791	3.12633	0.416844
0.081121	0.90855	0.048672	1.58996	0.438051	0.535396	1.8171		0.277896	1.45895	0	1.11158	1.18106	2.64001	1.49369
0.794981	0.308258	0	0.957223	0.227138	0.90855	1.93067		0	3.78633	0.104211	4.34212	0.069474	1.00737	3.50843
0	0	0	0.048672	0	3.11503	0.146017		0	0.660002	0.069474	0.833687	0.069474	1.18106	1.73685
0.048672	0.421827	0	0.194689	0.470499	1.15191	0.064896		0	0.625265	0	1.14632	0.521054	1.32	2.57054
0.048672	0.713861	0.016224	1.02212	0.016224	1.21681	0.194689		0	0	0	1.04211	1.07685	1.8758	1.77158
0	0	0	0.081121	0.63274	1.18436	0.129793		0	0	0	1.63264	0.034737	0.660002	2.88317
0.129793	1.47639	0	2.27138	0.405603	1.42772	1.63864		0	0.521054	0	0.521054	0	2.5358	2.18843
0.048672	1.26548	0	0.210913	0.567844	0.989671	3.2286		0	0	0	1.25053	0.972635	3.23054	1.25053
0	1.37905	0	3.09881	0.55162	1.47639	1.26548		0	0	0	2.91791	0.764213	0.764213	0.868424
0.032448	0	0.016224	2.93656	1.28171	0.470499	0.032448		0	0	0	0.382107	0	1.49369	0.903161
0.016224	1.70353	0	1.50884	0	1.63864	0.032448		0	1.14632	0	0.173685	0	0.138948	2.50106
0	0.454275	0	2.46606	0	1.36282	0		0	0.208422	0	0	0	0.833687	2.67475
0.113569	0.243362	0.064896	1.97934	0	1.39527	1.882		0	0	0	2.04948	0.382107	2.77896	1.07685
0.243362	2.01179	0	2.57963	0.373155	1.62241	1.882		0	0	0	0.45158	0	1.94527	3.30001
0	1.97934	0.016224	0.713861	0.032448	1.03834	0.292034		0	0	0.069474	0	0.903161	2.18843	1.35474
0.081121	0.146017	0	1.91444	0.048672	0.032448	0		0	0	0	1.28527	0.45158	1.8758	0.208422
0.27581	1.3466	0.064896	1.60619	0.502947	0.794981	0.016224		0	0.694739	0	0.660002	0.243159	1.00737	2.91791
0.113569	1.31415	0	1.50884	0.016224	1.86577	0.032448		0	0.868424	0.034737	1.70211	1.07685	1.45895	0
0.405603	0	0.064896	2.38494	0	0.778757	0		0	0.312633	0.034737	0.937898	3.75159	2.15369	1.42422
0.032448	0.016224	0.032448	1.07079	0	1.47639	0.210913		0	0	0	0	0	0.555791	2.74422
0.292034	1.49262	0	1.02212	0.584068	0.032448	0		0	0	0.034737	0	0.416844	0	3.40422
0.097345	0.048672	0	0.502947	1.67108	2.09291	0.486723		0	1.56316	0.069474	2.01474	0.903161	0.833687	3.64738
0.097345	0.600292	0	0.097345	0	1.37905	1.23303		0	0	0	0	1.18106	0.868424	0
0	0.989671	0	0.097345	0.162241	0.194689	1.02212		0	1.94527	0	0	0	1.11158	2.84843
0	0.55162	0	0.519172	0.27581	0.324482	0.421827		0	0.45158	0	1.21579	0	0	1.14632
0.016224	1.42772	0.016224	1.08702	0	0.584068	0.892326		0.104211	2.98738	0	1.38948	0.45158	0.625265	0.903161
0	0.665189	0.048672	2.07669	0.032448	0.421827	1.73598		0	0.312633	0.034737	0	2.15369	0.277896	3.54317
0	0.35693	0	1.21681	0.064896	3.30972	5.69466		0	1.52843	0	0.729476	1.07685	1.11158	0.764213
0	1.46017	0.324482	2.09291	0.064896	0.859878	0		0.069474	0	0	0	0.034737	1.45895	0.868424
0.146017	0.373155	0.032448	0.794981	0.016224	1.47639	3.74777		0.277896	1.11158	0	0	2.08422	0	1.45895
0	0.778757	0	0.794981	0	0.373155	0.584068		0	2.11896	0	0.277896	0	0	0
0.032448	0.081121	0.016224	0.762533	0.016224	1.16814	0.016224		0.069474	2.39685	0	0.138948	0	1.28527	0
0	0.032448	0.097345	0.600292	1.18436	2.51474	1.73598		0.486317	1.38948	0	2.50106	0	1.77158	1.25053
0	0.665189	0.324482	2.79055	0.63274	2.61208	0.876102		0	1.63264	0	3.12633	0	0.660002	1.49369
0.048672	0.27581	0	1.89822	0	0.519172	0.811206		0	2.91791	0	1.80632	0	2.01474	0.45158
0.243362	0.146017	0	0.27581	0.90855	2.48229	3.17993		0	0.625265	0.034737	0.972635	0	0.590528	0
0.016224	0.421827	0.064896	1.16814	0.081121	2.62831	1.84955		0	1.28527	0.069474	2.95264	0.277896	1.70211	0.382107
0	0.243362	0	2.44984	0.178465	1.882	0.292034		0.034737	0.555791	0.104211	0.173685	0.208422	0.34737	2.88317
0	0.016224	0	1.86577	0.27581	3.30972	0.016224		0	0.868424	0.104211	0	0.660002	1.80632	3.36949
0	0.064896	0.097345	1.54129	0.016224	1.71976	0.63274		0	3.50843	0	2.46632	0.972635	1.18106	0
0	0.243362	0	1.84955	0.421827	1.73598	1.08702		0.521054	0.729476	0	2.46632	0.868424	0.243159	0
0	1.05457	0.016224	0.90855	0	2.7581	1.84955		0	0.34737	0.034737	0	0.138948	2.70948	0.45158
0	1.10324	0.016224	2.95279	0.146017	0	0.794981		0	0.208422	0	0.590528	1.04211	2.11896	3.40422
0.324482	0.27581	0	1.96312	0.324482	1.29793	0.373155		0	0	0.034737	1.49369	2.08422	1.56316	0.625265
0	0.519172	0	0.892326	0.648964	2.30382	0.454275		0	0.277896	0.034737	0.833687	0.729476	2.74422	1.14632
0	0.129793	0	0.292034	0.016224	0.324482	0.194689		0.382107	0.382107	0	0.660002	0	3.57791	3.12633
0	0.55162	0.292034	1.00589	0	1.7522	1.29793		0.416844	0	0	3.02211	0	0.416844	0
0	0.129793	0	1.93067	0.259586	0.762533	0.308258		0.590528	0.79895	0	0	0.034737	1.80632	0
0	0.146017	0.016224	1.89822	0.064896	2.17403	1.10324		0	0.590528	0	0.45158	0.79895	3.12633	2.91791
0	1.84955	0	2.77432	0.405603	2.3525	0.016224		0	0.903161	0	0.104211	0	4.30738	2.64001
0	0.097345	0.016224	3.35839	1.54129	1.10324	0.016224		0	2.50106	0.104211	1.07685	0.764213	4.89791	0
0.016224	0.129793	0	1.20058	0	0.486723	0.27581		0.243159	0.173685	0	2.64001	1.14632	5.00212	3.23054
0	0.924774	0.048672	0.405603	0.032448	1.11946	2.02801		0	0.34737	0	3.92528	0	1.94527	0.868424
0	0.486723	0	0.567844	0.081121	1.07079	1.10324		0	0	0	0	0.625265	2.60527	3.64738
0	0.032448	0.113569	0.584068	0.373155	1.33038	0.194689		0	1.00737	0	0.903161	0.868424	1.07685	0.45158
0.113569	1.00589	0	2.36872	0.064896	0.27581	2.19026		0	1.73685	0	0	0	1.94527	3.57791
0	0.016224	0	2.14158	0.016224	1.49262	0.178465		0	1.25053	0	1.52843	0.208422	4.82844	2.08422
0	0.989671	0.032448	3.43951	0.616516	2.25515	1.33038		0	1.18106	0	2.32738	0.416844	3.30001	0
0	0.032448	0.016224	0.90855	0.210913	2.41739	0.259586		0	0	0	1.56316	0.277896	2.64001	4.37686
0	1.07079	0.454275	2.33627	0.016224	2.10914	0		0	0.45158	0	0.382107	0.764213	3.82107	0
0	0.016224	0	2.14158	0.162241	2.2876	1.93067		0	0.833687	0	0.625265	0	1.42422	3.92528
0	1.07079	0	0.567844	0.502947	2.12536	2.57963		0	0.555791	0	0	0.486317	1.77158	0.625265
0	0.454275	0	0.730085	0.016224	3.1637	1.8171		0	0.138948	0.138948	0.312633	0	0.312633	0
0	0.292034	0	1.8171	0.016224	1.86577	2.10914		0	0.34737	0	0.694739	0	3.26527	1.45895
0	0.292034	0	0.308258	0.032448	2.6932	2.49851		0	0.660002	0	0	0.069474	2.11896	0.590528
0	0	0.081121	2.62831	0	1.46017	1.46017		0	1.91053	0.034737	2.22316	0.694739	1.66737	2.11896
0	0.016224	0.210913	1.15191	0.129793	1.07079	2.04424		0	4.48107	0	0	0	2.39685	2.01474
0.048672	0.259586	0.016224	3.2286	0.259586	1.28171	3.35839		0	2.46632	0	2.36211	2.74422	3.8558	0.104211
0	0.048672	0	0.081121	0.146017	1.76843	1.4115		0	3.68212	0	1.07685	1.07685	2.98738	4.02949
0	0.730085	0	0.892326	0.924774	0.924774	1.20058		0	5.38423	0.034737	0.590528	0.173685	3.57791	2.88317
0	1.20058	0	2.64453	0.519172	2.14158	1.20058		0	2.08422	0	2.50106	0	3.78633	1.00737
0.064896	0.600292	0	0.55162	0.048672	1.24926	0.373155		0.034737	2.50106	0	0	1.14632	2.2579	0.625265
0	0.794981	0.243362	0.648964	0.243362	1.73598	0		0	0.590528	0.034737	0	1.07685	3.50843	2.81369
0.016224	0.081121	0	0.016224	0.032448	1.26548	0.113569		0	3.75159	0	0.243159	0.277896	0.764213	0.868424
0	0.210913	0.210913	2.57963	0.097345	1.50884	0.032448		0	1.14632	0	0	0	2.70948	1.91053
0	0.016224	0.048672	1.15191	0.113569	1.15191	0		0	2.36211	0	2.67475	1.14632	3.09159	1.11158
0.016224	0	0	0.811206	0.032448	2.04424	0		0	0.833687	0	0	0.34737	1.98001	0.764213
0.048672	0	0.032448	1.10324	0.27581	0.746309	0.405603		0.104211	0.312633	0.208422	0.208422	0	1.35474	3.54317
0.032448	0	0	1.49262	1.882	0.438051	0.097345		0	1.49369	0.034737	0	0	5.69686	0.833687
0.016224	0.064896	0	0	0.064896	2.09291	0		0.034737	0.694739	0	0	0.625265	1.52843	0.034737
0	2.27138	0	0.940998	0.194689	1.16814	0.032448		0	1.80632	0	0.173685	0	4.23791	0
0.016224	0.081121	0	1.47639	0.032448	2.06046	1.50884		0	1.32	0	0	0.034737	1.94527	0
0.016224	0.324482	0	2.33627	3.97491	0.811206	0.502947			0	0	0.521054	0	2.88317	2.77896
0.016224	0.389379	0.210913	1.26548	0	1.73598	1.02212			0.764213	0	1.5979	0.243159	3.36949	1.52843
0.048672	0.27581	0	0.616516	0	1.31415	1.50884			0	0	2.04948	0.034737	0	0
0	1.84955	0.27581	0	1.39527	1.05457	0			0	0	0.937898	2.15369	3.99475	0
0	0.129793	0.210913	1.57374	0.876102	0.113569	0.016224			0.104211	0.173685	0	0	1.77158	0
0.032448	0.064896	0	1.55751	0	0.35693	0.113569			0	0.104211	0.173685	0.173685	0	2.98738
0	1.46017	0.048672	2.36872	2.01179	2.30382	0.82743			0.486317	0.069474	0.416844	0.660002	3.64738	2.70948
0.081121	1.52507	0.048672	2.40117	0.032448	0	0.681413			1.07685	0	0	0.277896	2.32738	1.18106
0.032448	0.081121	0.032448	0.421827	1.11946	2.59586	4.5103			0.312633	0	0.694739	0	2.36211	0
0	0.730085	0	1.96312	0	1.52507	2.33627			0.382107	0.034737	1.5979	0	2.77896	2.01474
0	1.68731	0.162241	3.52063	0.470499	1.73598	0.648964			3.23054	0	1.11158	0	3.36949	1.52843
0	0.032448	0	1.31415	0.876102	0.600292	1.57374			1.45895	0	0.79895	0.138948	2.39685	3.64738
0.016224	0.470499	0.178465	2.80677	0.016224	2.02801	3.2286			3.33475	0	0	0	3.57791	3.43896
0	2.56341	0.016224	0.940998	1.80088	2.51474	0.324482			3.8558	0	0	1.32	2.39685	2.32738
0.064896	2.2227	0	1.97934	0.713861	2.23893	1.57374			1.42422	0.104211	2.29264	0.173685	3.43896	1.52843
0.113569	3.26105	0.243362	2.74187	1.20058	0.989671	2.01179			0.34737	0.034737	0.069474	0	1.35474	2.04948
0	0.648964	0.178465	0.438051	0.989671	1.29793	1.08702			0	0	1.00737	0.034737	3.23054	0.937898
0.048672	0.681413	0	0.811206	0.486723	0.82743	2.80677			0.208422	0	0.833687	0.521054	2.2579	2.88317
0	0	0	0.989671	3.6342	1.86577	2.15781			1.91053	0	0.486317	0.208422	0	0.868424
0	0	0	1.55751	0.27581	2.01179	1.52507			0.729476	0.104211	3.16106	1.14632	5.4537	0.312633
0.129793	0.340706	0	0.421827	0.194689	2.04424	2.70943			0	0	0.903161	0.625265	0	0.382107
0	0.502947	0.016224	1.36282	1.97934	2.32005	1.882			0	0	0.729476	0	1.56316	0.034737
0	0.032448	0	2.02801	1.47639	0.82743	1.05457			1.21579	0	0.660002	0.173685	2.5358	1.80632
0.129793	0.081121	0.016224	0.940998	0.016224	1.24926	0.681413			1.04211	0	2.08422	0.138948	1.80632	1.8758
0	1.54129	0.016224	0.665189	0	1.78465	2.10914			0.521054	0	0	0.729476	1.8758	2.74422
0	0.227138	0.146017	0	0.113569	1.11946	1.94689			0.79895	0	0.416844	0.312633	2.36211	0.764213
0	0	0	2.20648	0.308258	1.99557	0.762533			2.84843	0	2.77896	0	3.92528	0
0.016224	0.113569	0	1.42772	0.454275	1.54129	2.72565			2.84843	0	1.63264	0.208422	2.64001	0
0	0.697637	0.113569	0	1.76843	1.71976	1.63864			0.764213	0	2.70948	0	2.08422	1.63264
0.097345	0.048672	0	0.82743	0.584068	1.39527	0.259586			4.09896	0		0.069474	1.63264	0.729476
0.129793	0.324482	0	1.882	1.00589	0.843654	1.97934			0.34737	0		0.138948	2.32738	0.45158
0.097345	1.03834	0.210913	1.70353	0.63274	1.37905	0.016224			0.660002	0.034737		0	0	0.034737
0.048672	0.324482	0.162241	0.648964	1.7522	1.63864	0.892326			0.208422	0		0.937898	0.555791	1.49369
0.032448	0.016224	0	0.129793	0.048672	1.42772	1.60619			2.98738	0		0.833687	1.07685	1.8758
0.032448	0	0.27581	0	0.35693	0	2.43362			1.38948	0		0.138948	3.16106	2.81369
0	1.50884	0.113569	1.60619	0.55162	0.681413	1.83333			0.243159	0		0		0.312633
0.178465	0.113569	0	0.146017	0.746309	1.03834	0			0.79895	0		2.29264		2.11896
0	1.50884	0	0.243362	0.032448	1.52507	1.58996			1.21579	0		0.208422		1.84106
0	0.227138	0.113569	1.42772	0.016224	0	1.70353			1.70211	0		0		1.77158
0.308258	2.2227	0	0.843654	0.454275	0.648964	0.584068			2.43159	0		0.382107		1.21579
0	1.94689	0.064896	0.081121	0.486723	0.421827	2.20648			0	0		0.208422		0.382107
0.146017	1.26548	0.097345	0.746309	0.778757	1.44395	0.227138			0	0		0		0
0.324482	0.162241	0	0.146017	0.259586	0.859878	1.60619			2.2579	0		0.694739		1.66737
0.502947	0.567844	0	0.081121	0.178465	0.064896	1.49262			3.71685	0		0		1.07685
0.081121	2.09291	0.081121	0.389379	0.016224	0.016224	0			3.05685	0.034737		0		1.00737
0.227138	1.63864	0	0.113569	0	0.616516	0.292034			0	0		0.34737		0.382107
0.746309	1.47639	0	1.91444	0.016224	0.129793	2.20648			3.92528	0		0.45158		0
0.178465	2.48229	0.064896	2.61208	0	0.519172	1.00589			0	0		0.694739		1.63264
0.016224	2.88789	0	1.36282	0.016224	1.10324	1.08702			2.64001	0		0		0
0.048672	2.6932	0.27581	0.697637	0.016224	0.129793	0.292034			2.67475	0		0.590528		0
0	2.25515	0.567844	2.83922	1.42772	0.82743	0.957223			0	0		0.590528		2.15369
0.081121	2.15781	0.064896	0.389379	0.243362	0.243362	1.86577			0	0.034737		0		0
0.178465	1.55751	0.129793	0	0.535396	1.28171	2.96901			0	0		1.18106		0
0.016224	2.61208	0.016224	2.823	1.62241	0.064896	0			0.069474	0		0.486317		1.8758
0.178465	1.68731	0	1.71976	2.15781	0.210913	0.032448			4.82844	0		0		5.17581
0	0.129793	0.259586	0.064896	0.146017	1.18436	0.63274			0.660002	0		0.173685		0
0.421827	0	0.016224	0.535396	1.46017	0.129793	2.57963			3.23054	0		0.34737		3.92528
0.016224	0.048672	0.811206	1.52507	2.32005	1.36282	0.989671			3.40422	0		0		0
0	0.097345	0.032448	0.82743	1.54129	1.58996	1.31415			0	0		0		0.694739
0.35693	0.308258	0.016224	0.762533	0.016224	1.47639	2.19026			0	0.034737		0		1.52843
0.292034	0	0	2.43362	0	0.243362	0.016224			0.034737	0		1.04211		5.17581
0.227138	0.843654	0.032448	0.032448	0.146017	1.15191	0.081121			2.5358	0		0		1.25053
0	0.713861	0	0.454275	2.2227	2.23893	2.44984			0.173685	0		0		1.32
0.081121	0.259586	0	0.129793	0.113569	2.85544	2.62831			0	0.069474		0.382107		1.73685
0.064896	1.37905	0.129793	0.892326	1.94689	2.2876	0.324482			0	0		0.868424		3.68212
0.535396	0.210913	0.146017	2.27138	2.40117	3.35839	1.84955			1.35474	0		0.312633		2.91791
0	0.535396	0.032448	2.74187	0	1.97934	0.584068			0.868424	0.034737		1.98001		0
0	0.048672	0	0	2.23893	0.616516	2.57963			4.27265	0		1.8758		1.94527
0	0.55162	0	0.957223	1.8171	1.11946	0.421827			1.32	0		0		1.77158
0.064896	1.11946	0.016224	0.032448	0.016224	1.33038	2.72565			4.06422	0		0		1.32
0.048672	1.15191	0.016224	1.42772	0.55162	2.62831	1.28171			1.32	0.034737		0.138948		2.5358
0.016224	0.35693	0	1.8171	0.421827	2.66075	0.048672			7.08634	0		0.104211		0.45158
0.097345	0.064896	0	1.58996	0.63274	0.940998	2.04424			2.36211	0		0		0
0	1.68731	0.064896	0.421827	1.24926	2.823	0.535396			4.1337	0.034737		0		1.70211
0.016224	0.697637	0	0.600292	0	1.54129	2.17403			2.36211	0		0.138948		3.23054
0.032448	2.6932	0.016224	0.259586	0.600292	1.26548	0.421827			1.11158	0		0.138948		1.35474
0.308258	3.08258	0.243362	1.44395	0	0.178465	0			0	0		0		0
0	3.52063	0	1.10324	0.016224	1.33038	0.843654			0.104211	0		0.382107		0
0.048672	0.616516	0.032448	0.162241	0.048672	0.454275	0.470499			0	0		0.069474		3.50843
0.016224	1.42772	0.340706	1.37905	0.82743	1.16814	1.03834			0.173685	0		0.034737		2.84843
0	2.56341	0.016224	0.113569	0	1.47639	1.36282			0	0		1.18106		1.98001
0	2.06046	0.032448	1.54129	1.96312	2.49851	1.67108			3.75159	0		0.382107		2.29264
0	4.88346	0	2.41739	2.15781	2.33627	1.91444			0.034737	0		0.833687		0.312633
0	4.00736	0.016224	0.811206	0.648964	2.54719	1.91444			0.486317	0.034737		0.590528		1.56316
0.048672	1.28171	0.405603	1.83333	0	2.49851	2.96901			1.42422	0		0		1.14632
0	2.62831	0	0.016224	2.92034	0.584068	1.94689			0	0		0		0.34737
0.048672	0.129793	0.081121	0.097345	0.90855	1.94689	1.97934			0	0.034737		2.29264		0
0.016224	3.01769	0	0.324482	0.292034	0.55162	1.47639			1.80632	0		0.590528
0	3.58553	0.146017	0.016224	0.016224	0.697637	1.29793			1.07685	0.243159		0.382107
0.032448	1.8171	0	1.68731	0.843654	1.68731	2.14158			0	0		1.32
0	1.83333	0.097345	0.032448	0.405603	1.10324	1.05457			2.98738	0		0.416844
0.064896	0.389379	0.502947	1.47639	0	0.989671	2.48229			0	0.034737		0.729476
0	1.52507	0.421827	0.032448	0	4.07225	0.535396			0	0		0
0.178465	0.470499	0	0.081121	1.7522	0.957223	0.324482			0	0		0.79895
0.016224	1.47639	0.35693	0.259586	0.292034	3.17993	0.064896			2.84843	0		0
0.048672	2.25515	0.048672	0.259586	0.259586	1.60619	0.535396			0	0		0
	0.129793	0	1.3466	0.113569	1.13569	3.5693			1.56316	0		0
	0.940998	0.243362	1.50884	0.470499	1.54129	1.37905			1.42422			1.8758
	0.016224	0	1.50884	0.113569	0.016224	0.129793			0			0.208422
	0.146017	0.227138	1.28171	2.17403	2.93656	0.600292			0			0
	0.162241	0.097345	0.048672	0.129793	2.30382	0			0.45158			0.243159
	0.016224	0.389379	0.27581	0.194689	0	2.3525			4.82844			0.034737
	0.292034	0.146017	0.584068	1.28171	3.00146	1.94689			1.8758			1.18106
	1.44395	0.210913	0.032448	0.519172	1.83333	1.00589			2.11896			0.312633
	0.373155	0.292034	0.486723	0.081121	1.54129	0			0.34737			0
	0.421827	0.519172	0.859878	0.113569	2.59586	1.47639			0.764213			0.416844
	3.14748	0	0.665189	0.129793	2.15781	1.54129			0.104211			0
	1.11946	0.048672	0.55162	0.292034	1.84955	2.72565			0.729476			1.42422
	2.41739	0.259586	0	0.146017	2.41739	2.07669			0.764213			0.312633
	3.35839	0	0.064896	0.892326	1.07079	1.36282			0.34737			0.625265
	1.39527	0.567844	2.19026	0.27581	2.2227	1.00589			1.8758			0
	0.227138	0.146017	0.486723	0.097345	0.892326	1.52507			1.28527			0
	0.016224	0.032448	0.681413	0.016224	1.44395	0.90855			1.04211			0.104211
	0.616516	0	0.859878	0.681413	1.62241	1.83333			0.138948			0
	2.19026	0	0.778757	0.405603	0.032448	0.746309			1.25053			0.208422
	0.665189	0.292034	4.00736	1.33038	3.26105	1.29793			1.18106			1.91053
	0.016224	0.032448	0.681413	0.324482	0.081121	1.7522			0.34737			0.034737
	0	0	0.63274	0	1.7522	0.519172			0.937898			0
	0.681413	0.097345	0.486723	0.713861	1.13569	2.57963						0
	0.486723	0	1.23303	0.454275	1.52507	1.4115						0.034737
	1.83333	0.016224	0.048672	0.454275	2.48229	1.89822						0.590528
	0.470499	0	0.535396	0.097345	0.697637	0.519172						0.138948
	2.67698	0	1.73598	0	2.7581	0.340706						1.18106
	1.882	0.032448	1.47639	0.405603	1.16814	0.438051						0.972635
	1.84955	0	2.23893	0	2.33627	1.78465						0.729476
	2.823	0		0.146017	0.989671	2.06046						0.138948
	0.27581	0		0.697637	1.49262	0.243362						0.486317
	1.37905	0.081121		0.016224	0.454275	0.762533						0.694739
	1.44395	0.048672		0.63274	0.470499	1.33038						3.05685
	2.04424	0.016224		2.61208	1.54129	1.29793						0
	1.39527	0		0.470499	1.68731	1.52507						1.42422
	1.52507	0.162241		0		0.35693						0.764213
	1.46017	0.081121		2.53096		1.16814						1.32
	2.04424	0.016224		0.859878		0.90855						0.208422
	2.70943	0		0.032448		1.3466						2.15369
	1.20058	0.032448		1.882		0.973447						0.277896
	0.162241	0.162241		1.96312		0.324482						1.5979
	0	0		0.016224		0.048672						1.04211
	1.29793	0.097345		1.83333		0.973447						0.903161
	2.32005	0.016224		0.146017		0.665189						0.104211
	1.07079	0		0.113569		0.713861						0.277896
	0	0.064896		1.96312		0.535396						0.521054
	2.87167	0.210913		1.36282		0.016224						0
	0.032448	0.048672		0.989671		1.11946						0.034737
	1.84955	0.584068		0.016224		0.243362						2.77896
	2.57963	0.129793		1.96312		0						0
	0.016224	0		1.49262		1.47639						0.173685
	0.82743	0.194689		0.129793		0.048672						1.91053
	0.064896	0.016224		1.11946		0.016224						0.660002
	1.54129	0.35693		1.84955		1.3466						0.555791
	2.41739	0.35693		0.016224		3.06636						1.91053
	1.28171	0.032448		0.243362		0.081121						0
	3.05013	0.016224		0.421827		2.20648						0.034737
	1.93067	0.016224		0.178465		0.048672						0
	0.016224	0.016224		0.016224		1.96312						0.729476
	0.048672	0.600292		0.064896		1.93067						0.694739
	0.27581	0		1.46017		2.74187						0
	1.68731	0.146017		0.081121		1.89822						0.034737
	0.340706	0.016224		0.227138		1.78465						0
	0.389379	0.340706		0.35693		1.42772						0.034737
	0.600292	0.032448		1.3466		2.23893						0
	0.957223	0.129793		1.46017		1.54129						0
	0.892326	0.470499		1.46017		0.389379						0
	2.85544	0.016224		2.20648		1.71976						0
	1.26548	0.048672		0		1.65486						0
	2.19026	0.048672		0		0.665189						0.243159
	1.26548	0.35693		0.113569		1.8171						0
	4.52653	0.097345		0.081121		0						0
	1.23303	0		0.016224		0.259586						0
	3.47196	0.178465		0		1.44395						0.034737
	1.28171	0		0.146017		1.16814						0.034737
	1.29793	0.016224		1.46017		1.08702						0.972635
	0	0		1.33038		0.35693						0
	0.859878	0		0.194689		0						0
	0.016224	0		0.178465		1.84955						0
	2.36872	0		0.162241		1.80088						0.868424
	0	0		0.811206		0.924774						0.243159
	2.32005	0.016224		0.292034		1.42772						0.868424
	0.794981	0		0.859878		0.113569						0.104211
	0.35693	0.097345		0.859878		0.892326						0.45158
	1.93067	0.064896		0.016224		0.454275						0
	0.032448	0.097345		0.097345		0.27581						0
	0.016224	0.27581		1.99557		0.27581						0.45158
	2.14158	0		1.96312								0
	1.31415	0.794981		0.438051								1.73685
	0.081121	0		1.3466								1.84106
	2.46606	0.016224		0.502947								0.764213
	0.048672	0.016224		1.07079								0.486317
	0.146017	0.048672		0.016224								0.416844
	0	0.227138		1.99557								2.11896
	2.10914	0		0.843654								0.660002
	0	0.162241		0								1.91053
	1.76843	0		0.032448								0.416844
	2.07669			1.29793								1.18106
	0.016224			0.324482								0
	0.064896			0.227138								1.25053
	0.697637			0.616516								3.57791
	2.48229			0.016224								1.11158
	1.7522			2.83922								1.66737
	1.80088			2.04424								0
	1.58996			0.178465								1.14632
	1.71976			1.07079								1.00737
	0.924774			0.016224								1.94527
	1.36282			1.39527								0
	1.52507			0.843654								3.71685
	0.535396			0.373155								0
	1.83333			0								0.104211
	2.14158			0.064896								1.00737
	1.63864			0.113569								1.07685
	1.93067			0.762533								0.173685
	1.91444			0.259586								0
	0.957223			1.58996								1.5979
	2.33627			1.23303								1.07685
	1.94689			0.064896								0.034737
				0								1.11158
				0.519172								0
				0.502947								0.034737
				0.82743								0
				1.21681								0.521054
				0.973447								0.034737
				0.892326								0
				0.373155								0
				1.11946								1.32
				2.23893								0.521054
				2.48229								0
				0.032448								0.312633
				2.3525								0
				2.27138								1.8758
				3.06636								0.34737
				0.194689								0.312633
				2.27138								1.45895
				0.324482								1.94527
				4.02358								0.868424
				3.43951								0.382107
				1.4115								0.764213
				0.194689								0.208422
				0.146017								0.208422
				0.648964								0.243159
				0								0.312633
				0.178465								1.45895
				2.51474								0.277896
				0								0.625265
				0.162241								0.660002
				3.11503								0.104211
				1.65486								0.625265
				1.24926								3.33475
				1.4115								0.521054
				0.081121								0
				0.35693								0.486317
				0.048672								0
				1.42772								0
				1.23303								0
				0								1.14632
				0.113569								0
				0.097345								0
				0.924774								0
				0								0
				0.032448								0
				0								0.45158
				0.048672								0.903161
				0								2.11896
				0.081121								0.069474
				0								2.77896
				0.064896								0.416844
				0.081121								1.28527
				0.129793								1.25053
				0.421827								0
				0.340706								0.660002
				0.016224								0
				0.178465								1.21579
				0.032448								0
				0.616516								0.729476
				0.227138								0
				0.957223								0.937898
				0.129793								0.416844
				0.292034								0
				0								0
				0.048672								0
				0.308258								0
				0								0.486317
				1.68731								1.04211
				1.4115								0
				1.23303								0
				0.519172								0
				0.243362								0.104211
				1.70353								0
				0.600292								1.49369
				2.3525								0
				0.892326								0
				1.70353								0
				0.016224								0
				0.876102								0.660002
				2.92034								0
				1.18436								0
				2.61208								0
				0.097345								0
				1.84955								0
				0.843654								0
				1.55751								0
				0								0
				2.36872								0
				0								0
				0.146017								0
				1.16814								0
				2.19026								0.555791
				1.46017								0
				0.097345								0.45158
				0.973447								0
				1.83333								0.79895
				0.016224								0.069474
				0.584068								0
				0.194689								0
				0.064896								0
				0.048672								0
				0.308258								0
				0.048672								1.38948
				0.048672								0.382107
				0.016224								0
				0.973447								0
				0.438051								0.034737
				0.081121								0
				0.259586								1.18106
				1.05457								0.694739
				0.940998								0
				0.470499
				1.08702
				1.54129
				1.24926
				1.10324
				0.373155
				0.957223
				1.29793
				0.292034
				0.35693
				0.405603
				2.17403
				0.259586
				1.39527
				0.892326
				0.129793
				0.421827
				1.86577
				1.02212
				0.129793
				0.470499
				0.27581
				0.162241
				0
				1.70353
				0.064896
				0.016224
				0.016224
				0.064896
				0.048672
				1.15191
				0.486723
				1.47639
				0.081121
				2.07669
				0.843654
				1.47639
				1.33038
				0.016224
				2.15781
				0.016224
				1.08702
				0
				1.80088
				0.502947
				0.973447
				1.13569
				0
				0.502947
				0
				0
				0.438051
				2.01179
				0.016224
				0
				0.438051
				0.762533
				0
				1.93067
				0
				0.016224
				0.032448
				0
				1.03834
				0.032448
				0
				0.081121
				0
				0.016224
				0.081121
				0.048672
				0.016224
				0
				0.016224
				0
				0
				1.07079
				0.470499
				0.421827
				0.016224
				1.47639
				0.129793
				0
				0.016224
				0.048672
				0
				0.016224
				2.09291
				1.7522
				0.016224
				0
				0.097345
				0.340706
				0.713861
				0.421827
				0.016224

## Sheet: Fig ED-8D
γH2AX foci per nucleus normalised to WT Tala					RPA foci per nucleus normalised to WT Tala
WT utd	WT Tala	WT CB-5083	WT CB-5083 + Tala		WT utd	WT Tala	WT CB-5083	WT CB-5083 + Tala			Ordinary one-way ANOVA. Multiple comparisons.
0.0489822	1.56743	0	0.293893		0.003158	1	0.010777	1.21904			Number of families	1
0	0.244911	0	1.27354		0	3.45636	0	0.57606			Number of comparisons per family	1
0	0.244911	0	3.28181		0	0.38404	0	1.72818			Alpha	0.05
0.0489822	4.01654	0	0		0	0.09601	0	5.08853
0.195929	1.02863	0.195929	0.244911		0	4.22444	0	0			Šídák's multiple comparisons test	Mean Diff.	95.00% CI of diff.	Below threshold?	Summary	Adjusted P Value
0	0.734733	0	2.15522		0	2.59227	0.09601	0.9601			Tala vs. CB+tala	0.4921	0.4438 to 0.5405	Yes	****	<0.0001	B-D
0.0489822	0.0489822	0	0.979644		0	1.44015	0	2.20823
0	1.17557	0	0		0	0	0	2.20823			Test details	Mean 1	Mean 2	Mean Diff.	SE of diff.	n1	n2	t	DF
0.0979644	0.44084	0	0.489822		0	2.20823	0	0			Tala vs. CB+tala	1	0.5079	0.4921	0.02465	1029	1014	19.96	4650
0.0489822	0.342875	0	1.32252		0	0.09601	0	1.05611
0	3.33079	0	0		0	0.28803	0	2.30424
0	3.0369	0	0		0	6.04863	0	0.57606
0	0.342875	0	1.91031		0	4.51247	0.09601	0			Ordinary one-way ANOVA. Multiple comparisons.
0.0489822	0	0	0		0	0.09601	0	3.8404			Number of families	1
0	0	0	0.636768		0	0	0	0			Number of comparisons per family	1
0.0489822	0	0.0979644	0.342875		0	0	0	1.72818			Alpha	0.05
0	0	0	0.685751		0	0.09601	0.28803	1.15212
0	0.979644	0	0		0	0	0	2.59227			Šídák's multiple comparisons test	Mean Diff.	95.00% CI of diff.	Below threshold?	Summary	Adjusted P Value
0	0	0	0		0	1.63217	0	0			Tala vs. CB+tala	-0.3229	-0.3976 to -0.2483	Yes	****	<0.0001	B-D
0	0.979644	0	0.293893		0	0	0	0
0	0.783715	0	0.832697		0	1.34414	0	1.34414			Test details	Mean 1	Mean 2	Mean Diff.	SE of diff.	n1	n2	t	DF
0	0	0	0.930662		0	3.55237	0	2.59227			Tala vs. CB+tala	1	1.323	-0.3229	0.03806	1030	1015	8.485	4654
0	0.979644	0	0.244911		0	0	0	2.11222
0	0	0	0.0489822		0	0.86409	0	0.76808
0	0	0	0.293893		0	0	0	0.19202
0	0	0	0.342875		0	0	0	0.48005
0.0489822	1.07761	0	0.734733		0	0	0	0.57606
0.0489822	0.0489822	0	0		0	0.28803	0	0.48005
0	0.587786	0	0.146947		0	0.09601	0	0
0.0489822	0.587786	0	0.195929		0	1.24813	0	1.34414
0.44084	0.685751	0	0		0	0	0	0.48005
0	0.783715	0	0.195929		0.19202	0	0	0.19202
0	0.538804	0.0489822	0		0	0.28803	0	0.48005
0	0	0	0.832697		0	0.76808	0.09601	0
0	0	0	0		0	0	0	2.59227
0	0.244911	0	0		0	0.09601	0	0
0	0	0	0.342875		0	0.28803	0	0
0	0.0489822	0	0		0	0	0	1.9202
0	0.685751	0	0		0	0.09601	0	0
0	0.342875	0	0.195929		0	0	0	0
0	0.244911	0	0		0	0.67207	0	0
0	0.195929	0	0.342875		0	1.15212	0	0
0	0.293893	0	0.0489822		0	0	0	1.34414
0	0.342875	0	0		0	0.09601	0	0
0	0	0	0.293893		0	0.19202	0	0
0	0.146947	0	0.0489822		0	0.09601	0	0.76808
0	0	0	0.195929		0	0.09601	0	0.09601
0	0	0	0.0489822		0	0	0	0.57606
0	0.930662	0	0.0979644		0	0	0	0
0	2.25318	0	0.734733		0	1.15212	0	0
0	0.0979644	0	1.56743		0	0.76808	0	2.49626
0.0489822	1.95929	0	0.0489822		0	0	0	2.59227
0	1.61641	0.0979644	0.489822		0	0.9601	0	0.76808
0	0.489822	0	0.0979644		0	2.40025	0	1.15212
0.0489822	0	0	0		0	1.44015	0	0
0	2.05725	0	0		0	0	0	0
0	3.18384	0	0.0489822		0	3.74439	0	0
0.0979644	2.35115	0	2.05725		0	0.86409	0	0.76808
0	0.44084	0.0979644	0.0489822		0	4.60848	0	1.44015
0.0489822	0.538804	0	0.734733		0	0.38404	0.09601	0.67207
0	2.743	0	1.32252		0	0.38404	0	2.8803
0	0.0489822	0	0		0	3.55237	0	0.86409
0	2.59606	0	0.244911		0	0	0	0.38404
0.0489822	0.342875	0	0.44084		0	1.53616	0	0.86409
0.0489822	1.86132	0	0.0489822		0	0.28803	0	0.19202
0.391858	0	0	0.342875		0	1.72818	0	0.67207
0	4.1145	0	1.81234		0.09601	0	0	0.48005
0	1.76336	0	0.587786		0	5.18454	0	3.64838
0	0.636768	0	1.32252		0	1.44015	0	2.59227
0	0	0	0.0489822		0	0.48005	0	1.15212
0	1.07761	0	1.95929		0	0	0	0.67207
0	0	0	0.391858		0	0.09601	0	3.45636
0	0	0	0.293893		0	0	0	1.34414
0.0489822	0.832697	0	0.195929		0	0	0	1.34414
0	1.22455	0.0489822	0		0.09601	0.19202	0	0.09601
0.0489822	0.195929	0	2.05725		0	0	0.09601	0
0.244911	0.587786	0	0.0979644		0	0	0	1.9202
0	0	0	0.0489822		0.38404	0.86409	0	2.30424
0	2.00827	0	0.293893		0	0	0	0.09601
0	3.37977	0.0489822	0		0	2.01621	0	1.05611
0.0489822	1.81234	0	0.832697		0	5.28055	0	0.09601
0.0489822	1.12659	0	0.195929		0	2.49626	0	3.16833
0.244911	0.244911	0	0		0	0.09601	0	2.11222
0.0489822	0	0	0.0979644		0	0.28803	0	0
0	1.27354	0.0489822	0		0	0.09601	0	0
0	0.685751	0	0.0489822		0	0.38404	0	0
0	1.86132	0	1.02863		0	0.57606	0	0.09601
0	0.0489822	0	0.0489822		0	1.72818	0	2.40025
0	0.0489822	0	0.489822		0	0	0	0.09601
0.293893	0.489822	0	0.0489822		0	0	0	1.53616
0	1.3715	0	0.881679		0	0.19202	0	1.9202
0	0.783715	0	0.685751		0	0.28803	0	2.30424
0.0489822	1.02863	0	0		0.09601	1.15212	0	0.9601
0	0.587786	0.0489822	0		0	0.57606	0	0.09601
0	1.27354	0	0.293893		0	0	0.09601	0
0.146947	0.0489822	0	0		0	0.76808	0	0.19202
0	1.22455	0	0.44084		0	0	0	0
0	1.71438	0.0489822	0		0	0.19202	0	0.86409
0	1.32252	0	0.146947		0	0.38404	0	0
0	1.46947	0	0		0	1.34414	0.09601	0
0	1.02863	0	0		0	0.67207	0	0
0.0489822	1.3715	0	1.32252		0	0	0	0
0	0.0489822	0.0489822	0.0489822		0	0.76808	0	2.11222
0	0.44084	0	1.07761		0	0	0.09601	0
0	0.44084	0.0489822	2.25318		0	0.28803	0	1.05611
0	2.69402	0	0.783715		0	0	0	4.12843
0	1.61641	0	0.489822		0	2.68828	0	1.63217
0	0.979644	0	0.881679		0	2.49626	0	0
0	0.244911	0	1.66539		0	0.48005	0	3.55237
0	0.0979644	0	1.56743		0	0	0	2.11222
0	0.244911	0.293893	2.10623		0	0	0	4.41646
0	0.636768	0	0.587786		0	0	0.28803	5.85661
0	0.489822	0	0		0	0.86409	0	2.49626
0	0.44084	0	0.342875		0	0	0.09601	0
0	2.49809	0.0489822	0.44084		0	0.9601	0	1.72818
0	2.2042	0	0.0489822		0	0.48005	0.09601	0
0.0489822	0	0	0		0	3.55237	0	0
0	0	0	0.195929		0	0	0	0
0.0489822	0.342875	0	0		0	0	0	0.09601
0	0	0.0489822	0.0979644		0	0	0	0
0	0.0489822	0	0.0489822		0	0	0	0
0	1.27354	0	1.51845		0	0	0	0
0	0.0489822	0.146947	1.3715		0	0.48005	0	2.97631
0	0.0489822	0	0		0	0.19202	0.09601	0.76808
0	1.32252	0	0.391858		0	0	0	0
0	0	0	0		0	0.48005	0	1.24813
0	0.0489822	0	0.930662		0	0	0	0.57606
0	0.244911	0	0.489822		0	0	0	1.34414
0	1.3715	0	0.489822		0	0.67207	0	1.24813
0	0.0979644	0	0.0979644		0	0.38404	0	1.63217
0.0489822	1.12659	0.0489822	0		0	0	0	0
0	0	0	0.734733		0	0.76808	0.19202	0.9601
0.0489822	0.930662	0	0		0	0	0	1.24813
0	0.0489822	0	0.0489822		0	1.15212	0.09601	0.9601
0.0489822	0	0	0		0	0	0	0.76808
0	0.44084	0.0489822	0.0979644		0	0	0	0
0	0.293893	0	0.146947		0	0	0	0.19202
0.0489822	0.685751	0	0.0979644		0	3.16833	0	0.67207
0	0.489822	0	0		0	0.76808	0	0
0	0	0	1.32252		0	0	0	0
0	0.244911	0	0.0489822		0	0	0	2.11222
0	0.195929	0	0		0	0	0	0.09601
0	0	0	0.0489822		0	0	0	0
0	0.979644	0	0.146947		0	0	0	0.28803
0.0489822	0.783715	0	0		0	2.30424	0	0
0	0.685751	0	0		0	1.34414	0	0.19202
0	0.0979644	0	0.146947		0	0	0	0
0.0489822	0.244911	0	0		0	0	0	0.19202
0	1.22455	0	0		0	0.09601	0	0
0	0	0	0.195929		0	1.82419	0	0
0	1.71438	0	0.293893		0	0	0	1.72818
0	0.146947	0	0		0	4.12843	0	0.57606
0	2.84097	0	0		0	3.26434	0	0
0	0.0489822	0	0.0979644		0	2.01621	0	0
0	1.61641	0	1.95929		0	0.09601	0	1.9202
0	0.783715	0	0.244911		0	0	0	1.63217
0	0.0489822	0	0.146947		0	0.48005	0	0.76808
0	0.195929	0	2.44911		0	0	0	1.82419
0	2.2042	0	0		0	1.05611	0	2.49626
0.0979644	2.40013	0	0.979644		0	2.30424	0	0.09601
0	0.832697	0	0.636768		0	0.57606	0	3.26434
1.07761	1.66539	0	1.17557		0	0.9601	0	3.55237
0	0.734733	0	1.17557		0	0.76808	0	2.40025
0.244911	0.930662	0	0.0489822		0	0.28803	0	6.7207
0	0.832697	0	0.0489822		0	2.20823	0	1.63217
0	2.2042	0	1.51845		0	2.11222	0	0.38404
0	2.2042	0	0.783715		0	1.34414	0	2.68828
0.342875	0.342875	0	0.489822		0	0.76808	0	3.64838
0	0.881679	0	0.44084		0	0.38404	0	1.24813
0	1.46947	0	0.0979644		0	2.30424	0	0.57606
0.0489822	3.23282	0	0.0489822		0	0.19202	0	0
0	0.979644	0	1.56743		0	3.74439	0	1.63217
0	0.0979644	0.0489822	0		0	0.86409	0.09601	4.03242
0	1.12659	0	0.44084		0	0.57606	0	0
0	0.0979644	0	0.979644		0	2.40025	0	1.24813
0	2.88995	0	0.293893		0	0	0	3.64838
0.146947	0.538804	0	0		0	4.99252	0	2.40025
0	2.25318	0	0.293893		0	0.57606	0	0
0	1.27354	0	0.195929		0	0.28803	0	1.15212
0	0.244911	0	1.22455		0	1.24813	0	0.38404
0	1.12659	0	0.195929		0	0	0	1.63217
0	2.35115	0	0.0979644		0	0.9601	0	0.9601
0	0.342875	0	0		0	4.12843	0	0.28803
0.0979644	1.46947	0	0		0	0	0	0
0	1.76336	0	0.930662		0	0.19202	0	0
0	2.59606	0	0.244911		0	0.09601	0	1.72818
0	0	0	0.538804		0	3.74439	0	0.76808
0.0979644	1.27354	0	0		0	0	0	2.68828
0	0.832697	0	0.0979644		0	0.38404	0	0
0	0.832697	0	0.391858		0	1.9202	0	1.24813
0.0489822	1.51845	0	0.881679		0	1.53616	0	0.76808
0	1.71438	0	0.0979644		0	2.59227	0	1.44015
0	0.293893	0	0		0	1.34414	0	0.19202
0	0	0	0.538804		0	0	0	0.19202
0	1.42048	0	0		0	0	0	1.05611
0	3.62468	0	2.2042		0	2.11222	0	0
0	1.07761	0	0.881679		0	0.19202	0	5.37656
0	0	0	0		0	0	0	2.11222
0.0489822	0	0	0.636768		0	0	0	0.19202
0	1.91031	0	0.832697		0	0.09601	0	1.9202
0	0.342875	0	0.783715		0	0.09601	0	4.12843
0	2.98791	0	0.0489822		0	0	0	4.60848
0	0.391858	0.0979644	0.636768		0	6.43267	0	1.34414
0.0979644	3.37977	0.0489822	0.979644		0	0.19202	0	3.07232
0	0.979644	0	0.342875		0	4.51247	0.19202	1.44015
0	2.98791	0	0		0	1.63217	0	2.8803
0.0489822	2.05725	0	0		0	3.64838	0	0.19202
0	0.979644	0	0.489822		0	2.20823	0	0
0	0.489822	0	0.489822		0	0.28803	0	7.87282
0.146947	1.86132	0	0.734733		0	1.34414	0	3.64838
0.0979644	1.32252	0	0		0	0.48005	0	2.11222
0.0489822	1.27354	0	0.0489822		0	2.8803	0	0
0.0979644	0.930662	0	0		0	0.09601	0	0
0	0.195929	0	0		0	1.72818	0	0
0	0.587786	0	0		0	0.48005	0	0
0.244911	1.46947	0	0.146947		0	0.48005	0	0
0	1.81234	0.0489822	4.35941		0	0.09601	0	0.28803
0	0.293893	0	0		0	1.44015	0	4.70449
0	1.76336	0	0.0489822		0	0.28803	0	0.38404
0	0.881679	0	0.0489822		0	1.05611	0	0.9601
0	0.293893	0	0.587786		0	0	0	0.48005
0	0.0979644	0	0.538804		0	0	0	2.78429
0	0.342875	0	0		0	0.19202	0	2.01621
0.0979644	0.244911	0	0		0	0.09601	0	2.11222
0.244911	0.734733	0	0		0.09601	0	0	0
0.587786	0.832697	0	0.293893		0.09601	0	0	0.48005
0.146947	0.538804	0	0		0.09601	1.34414	0	1.44015
0.0979644	2.2042	0	0.0979644		0	1.05611	0	0.57606
0	0.0979644	0	0		0	1.53616	0	0.48005
0.146947	0	0	1.17557		0	0	0	0
0.244911	0.195929	0	0.0489822		0	0	0	5.56858
0	0.146947	0	0		0	0	0	0.86409
0.0489822	0.244911	0	0		0	0.57606	0	0
0.0979644	2.25318	0	0		0	1.15212	0	0
0	4.50636	0	0.391858		0	0.57606	0	0.57606
0	2.10623	0	0		0	4.03242	0	0.48005
0	1.71438	0.0979644	0		0	0.76808	0	0
0	4.06552	0	0		0	0.86409	0.38404	0
0	0	0.0489822	1.12659		0	4.41646	0	0
0.0489822	0.44084	0.146947	0.734733		0	0	0.09601	1.63217
0	1.95929	0	0		0	0.38404	0	1.44015
0	0.0979644	0.0489822	0.195929		0	2.68828	0	0
0	0.783715	0	0.293893		0	0	0	1.15212
0	1.02863	0	1.27354		0	2.11222	0	0.9601
0	0.293893	0	0.44084		0	1.44015	0	2.8803
0	0.783715	0	0.44084		0	0	0.19202	0.09601
0	0.734733	0	0.44084		0	1.63217	0	0.76808
0.146947	0.783715	0	0.636768		0	0.67207	0	0.67207
0	0.146947	0	1.07761		0	0.09601	0	0.76808
0.0489822	0.489822	0	0.979644		0	0	0	2.8803
0	0.930662	0	2.44911		0	1.15212	0	1.9202
0	1.12659	0	0		0	0.38404	0	2.11222
0	1.27354	0	0.391858		0	3.07232	0	0
0	2.743	0	0		0	0.57606	0	2.78429
0	1.12659	0	1.17557		0	2.11222	0	2.11222
0	0.293893	0	0.391858		0	0.48005	0	0.38404
0	3.52672	0	0.685751		0	0.09601	0	0
0	1.22455	0	1.81234		0	3.8404	0	1.34414
0	1.27354	0	1.95929		0	1.63217	0	4.41646
0	0	0	0.0979644		0	0.38404	0	2.68828
0	1.76336	0	1.71438		0	0.48005	0	1.63217
0	0.636768	0	0.930662		0	1.05611	0	1.44015
0.0489822	1.76336	0	2.59606		0	0	0	0.76808
0	1.71438	0	0.832697		0	2.59227	0.09601	4.12843
0	2.05725	0	0.636768		0	0.57606	0	0.76808
0	0.538804	0	0.0979644		0	2.59227	0	2.97631
0	1.07761	0	0.0979644		0	0.9601	0	0.67207
0	1.12659	0	0.293893		0	0.76808	0	0.38404
0	0	0	0.342875		0	0	0	0.9601
0	1.12659	0	1.12659		0	1.34414	0	3.07232
0	2.54707	0.195929	0.195929		0	0.19202	0	0
0.195929	0.783715	0	0.244911		0	3.16833	0.09601	0
0	2.35115	0	0		0	0.67207	0	0.09601
0	0.244911	0	0.0979644		0	1.72818	0	0
0.0489822	0.832697	0	0.0979644		0	0	0	0.48005
0	1.27354	0	0.979644		0	0	0	0
0	2.15522	0	0.195929		0	1.05611	0	1.82419
0	2.54707	0	0.979644		0	4.32045	0	0.67207
0	0	0	0.832697		0	0.86409	0	0.28803
0.0489822	0	0	0		0	0	0	3.26434
0	0	0	0		0	0	0	0
0	0	0	0.832697		0	0	0	0
0.0489822	0.881679	0.0489822	0.244911		0	0	0	2.49626
0	5.7799	0.0489822	0.832697		0	2.11222	0	1.24813
0	0	0	1.42048		0	4.41646	0.09601	3.55237
0.0979644	2.79198	0.195929	0.538804		0	0	0	2.97631
0	2.54707	0.244911	0.636768		0	0.28803	0	2.59227
0	0.636768	0	0.685751		0	0.19202	0.19202	2.01621
0	0	0	0.685751		0	0.48005	0	0.09601
0.0489822	0	0	0.293893		0	0	0	3.64838
0	0	0	0.0489822		0	0	0	3.93641
0	0.0979644	0.0489822	0.832697		0	0	0	0.09601
0	1.12659	0	1.66539		0	0	0	0.19202
0	0	0	1.02863		0	1.63217	0	2.11222
0	0.244911	0	0.489822		0	0	0	3.07232
0	0	0	0		0	0.48005	0	0.09601
0.0489822	0.979644	0	0		0	0	0	2.49626
0	1.3715	0	0.881679		0	1.24813	0	0.9601
0	1.56743	0	0.146947		0	1.9202	0	0.09601
0	0.146947	0	0.734733		0	1.53616	0	0
0	2.00827	0	2.35115		0	0.09601	0	4.03242
0.0489822	0.195929	0	0		0	1.9202	0	2.97631
0	2.98791	0	2.2042		0	0.28803	0	0.38404
0	1.76336	0.195929	0.930662		0	0.9601	0	4.89651
0.0489822	2.15522	0.0489822	1.51845		0	2.49626	0	1.15212
0.244911	4.55534	0.146947	0.685751		0	2.11222	0.09601	3.16833
0	1.42048	0.146947	0.734733		0	4.03242	0.09601	0.19202
0	1.76336	0	1.76336		0	2.78429	0	2.01621
0.0979644	0.489822	0.146947	0		0	0.86409	0	6.91272
0	1.02863	0.0979644	0.832697		0.09601	0.19202	0	0
0	0.0489822	0	0.146947		0	0	0	1.15212
0.0489822	2.25318	0	0.0489822		0	0	0	0.19202
0	2.10623	0.0489822	0.930662		0	1.44015	0	0
0	0.244911	0.0489822	0		0	4.12843	0	1.63217
0	0.881679	0	0.587786		0	0.28803	0	0
0.0979644	1.86132	0	0.979644		0	0.67207	0	1.44015
0	2.30216	0.0489822	0		0	1.9202	0	3.74439
0	1.91031	0	0		0	4.22444	0.09601	0
0	0.489822	0	0		0	2.68828	0	0
0	0	0	1.71438		0	1.53616	0	0
0.244911	1.51845	0	0		0	0	0	5.28055
0.0979644	0.0489822	0	0		0	2.30424	0	0
0	1.56743	0.0489822	0		0	0	0	0
0	0.636768	0	0		0	4.03242	0	0
0	0.0489822	0	1.12659		0	1.53616	0	0
0	1.51845	0	1.61641		0	0	0	1.82419
0	0.881679	0	0		0	0.57606	0	2.68828
0.0489822	1.42048	0	0		0	0.9601	0	0
0.0489822	0.832697	0	0		0	0.57606	0	0
0	2.10623	0	0.195929		0	0.09601	0	0
0	0.44084	0	1.12659		0	2.30424	0.09601	1.63217
0	1.12659	0	0		0	0.86409	0	2.01621
0	1.86132	0.0489822	0.979644		0	4.03242	0	0
0	1.46947	0	0		0	1.9202	0	2.78429
0.146947	1.42048	0	0.0489822		0	2.11222	0	0
0.0489822	1.51845	0.0489822	0.0489822		0	2.97631	0	0.09601
0	1.17557	0	0		0	0	0	0.28803
0	2.15522	0	0.832697		0	1.9202	0	0
0	1.12659	0	0.342875		0	1.53616	0	2.30424
0	1.61641	0	0		0	2.20823	0	3.07232
0.146947	1.3715	0.0489822			0	0.19202	0	0
0	0.0979644	0			0	0.57606	0.09601
0.146947	1.66539	0			0	0.38404	0
0	2.84097	0			0	0.57606	0
0.0489822	1.07761	0			0	3.16833	0
0	0.391858	0			0	0.67207	0
0	0.832697	0			0	1.82419	0
0	1.71438	0			0	1.44015	0
0	1.32252	0			0	0.19202	0
0	2.25318	0			0	1.05611	0
0	2.00827	0			0	2.78429	0
0	0.391858	0.0489822			0	2.49626	0
0	1.71438	0			0	0.57606	0
0.391858	0.195929	0			0	1.24813	0
0.293893	1.66539	0			0	0.28803	0
0.0489822	2.2042	0.0489822			0	1.05611	0
0	0.832697	0.0489822			0	1.05611	0
0	2.10623	0			0	0.09601	0
0.195929	0.342875	0			0	2.68828	0
0	1.42048	0			0	0.48005	0
0	0.244911	0			0	1.53616	0
0	0.881679	0.0489822			0	0.19202	0
0	1.61641	0			0	1.15212	0.09601
0	1.07761	0			0	2.40025	0
0	1.42048	0			0	0.28803	0
0	0.636768	0			0	1.72818	0
0.0489822	0.881679	0			0	1.24813	0
0	0.195929	0			0	0.48005	0
0	0.587786	0			0	0	0
0	1.07761	0			0	0.67207	0
0	0.195929	0			0	1.24813	0
0.146947	0	0			0	0	0
0.0489822	2.15522	0			0	0	0
0	0.538804	0			0	2.49626	0
0	0.881679	0			0	1.05611	0
0.0489822	0.146947	0			0	0	0
0.0489822	0.342875	0			0	0	0
0	0.587786	0			0	0.67207	0
0	1.02863	0			0	0.19202	0
0	0.636768	0			0	1.34414	0
0.293893	0.685751	0			0	0.57606	0.09601
0.0489822	1.71438	0			0.09601	0.86409	0
0.0979644	0	0			0	1.53616	0
0	0	0			0	0	0
0.0489822	0	0			0.09601	0	0
0		0			0	0	0
0		0			0		0
0		0			0		0.09601
0.0979644		0			0		0
0.0489822		0			0		0
0.0489822		0			0		0.09601
0.734733		0			0		0
0		0			0		0
0		0			0		0
0.0489822		0.0489822			0		0
0		0.0489822			0		0
0		0			0		0.09601
0		0			0		0
0		0			0		0
0		0.0489822			0		0
0		0			0		0.09601
0		0			0		0
0.0489822		0			0		0
0		0			0		0.09601
0.195929		0.0489822			0		0
0		0			0		0
0		0			0		0
0		0			0		0
0		0.0979644			0		0.09601
0		0			0		0.09601
0		0.0489822			0		0
0		0			0		0.09601
0		0			0		0
0		0			0		0
0		0			0		0
0.0489822		0			0		0
0		0			0		0
0		0			0		0
0		0			0		0
0.0489822		0			0		0
0		0.0489822			0		0
0		0.0489822			0		0
0		0			0		0
0.0489822		0			0		0
0		0.146947			0		0
0		0			0		0
0		0			0		0
0		0			0		0
0		0			0		0.19202
0		0			0		0
0		0.0489822			0		0
0.0489822		0			0		0
0		0			0		0
0		0			0		0
0		0			0		0
0		0			0		0
0		0			0		0.19202
0		0			0		0.09601
0.0489822		0.0489822			0		0
0		0			0		0
0		0			0		0
0		0.0489822			0		0
0		0.0489822			0		0
0		0			0		0
0		0			0		0
0		0			0		0
0		0			0		0
0		0			0		0
0		0			0		0
0.0979644		0			0		0
0		0			0		0
0		0			0		0
0		0			0		0
0		0			0		0
0		0			0		0
0		0			0		0
		0			0		0
		0					0
		0					0
		0					0
		0					0
		0					0
		0					0
		0					0
		0					0
		0					0
		0					0
		0					0
		0					0
		0					0
		0					0
		0					0
		0					0
		0					0
		0					0
		0					0
		0					0
		0					0
		0					0
		0					0
		0					0
		0					0
		0					0
		0					0
		0					0
		0.0489822					0
		0					0
		0					0
		0					0
		0					0
							0
0	2.07228	0.155421	0.414456
0.362649	2.12409	0.051807	0.51807		0	0	0	0.906377
0	0.466263	0.051807	0.621685		0	2.32259	0	1.07632
0	0	0	0.88072		0	0.339891	0.056649	1.92605
0	1.4506	0	1.24337		0	0	0	4.41859
0	2.38312	0	0.103614		0	1.52951	0	2.03935
0	0.621685	0.103614	0.259035		0	2.71913	0	2.77578
0.051807	0.207228	0	0.362649		0	0.906377	0	3.90875
0	1.65783	0	0.984334		0.056649	0.226594	0	1.41621
0	0	0	0.725299		0	2.37924	0	3.51221
0	1.70963	0	0		0	0	0	2.49254
0.103614	0.051807	0.051807	1.03614		0	2.096	0	0
0	0.51807	0.310842	0.88072		0	0.509837	0.056649	1.75611
0.207228	0.207228	0.051807	2.07228		0	1.24627	0.113297	3.05902
0.051807	1.70963	0	0.155421		0.056649	0.566486	0	4.13535
0	1.5024	0	0.569877		0	1.69946	0	0.963026
0	1.13975	0.155421	0		0	1.07632	0	1.64281
0.155421	0.051807	0.103614	0.569877		0	1.64281	0	0
0	0	0	0.51807		0.056649	0.39654	0.169946	1.47286
0.466263	0.777106	0	2.48674		0	0.509837	0	3.05902
0	2.69397	0	0.155421		0.056649	1.64281	0	5.38162
0.103614	2.12409	0.103614	0		0	2.77578	0	0.113297
0	0.725299	0	0.777106		0.056649	2.096	0.056649	0
0.155421	0.414456	0	0.259035		0	0	0	2.88908
0.155421	0	0	0.362649		0	0.453189	0	2.66248
0	0	0	0.777106		0.056649	0.39654	0	1.52951
0	3.10842	0	0.103614		0	0.963026	0	0.566486
0	1.65783	0.155421	0		0	3.05902	0	2.32259
0	0	0.207228	0.88072		0	0.849729	0	0
0	0	0.466263	0.207228		0	0.056649	0.113297	2.15265
0	0.155421	0.051807	1.03614		0	0.056649	0	0.566486
0	0	0	0		0	0	0	1.92605
0	0.569877	0	0.051807		0	0.056649	0	0.906377
0	1.81325	0	0.155421		0	3.62551	0	0.963026
0	0.51807	0.207228	0.569877		0	2.03935	0	1.8694
0	0.051807	0.051807	0.569877		0	1.81275	0	2.32259
0	0	0.103614	0.051807		0	0.39654	0.056649	2.83243
0	0.103614	0	0.466263		0	0	0	1.69946
0	1.34698	0.155421	3.16023		0	0.453189	0	3.34227
0	0	0.103614	0.155421		0	1.35957	0.113297	4.87178
0	0.259035	0.207228	0.466263		0	0.283243	0	0
0	0.051807	0	0.673492		0	0.849729	0.056649	2.66248
0	0	0	0.103614		0	0	0.169946	2.43589
0	0.155421	0.103614	0.155421		0	0.39654	0	0.736431
0.051807	0	0.051807	0.259035		0	0.169946	0	1.81275
0.051807	0.103614	0.155421	0.310842		0	0	0	0.283243
0.103614	0	0	0.051807		0	0.906377	0.056649	2.20929
0	0	0.103614	0.155421		0	0	0	0.453189
0	0	0	0		0	0	0	1.07632
0	0.414456	0.051807	0.673492		0	0	0	1.01967
0	0.932527	0	0.51807		0	1.35957	0.056649	3.90875
0	0.414456	0	0.051807		0	1.13297	0	2.49254
0	0.828913	0	2.69397		0	0.623134	0	0
0	0.103614	0	0.725299		0	1.01967	0	4.98508
0	0	0	0.777106		0	0.453189	0	3.05902
0	0.621685	0	0.725299		0	0	0.056649	2.88908
0	1.03614	0	0.673492		0	0.453189	0	1.52951
0.207228	0.362649	0	1.19156		0	0.453189	0	2.49254
0	0.051807	0	0.725299		0	1.35957	0	2.60583
0.051807	2.64216	0	0.621685		0	0	0	1.75611
0	0.88072	0.051807	1.08795		0.056649	0.113297	0	1.01967
0	0.932527	0	0		0	0.113297	0.056649	2.32259
0.207228	0.155421	0	0.984334		0	0	0	0
0	0.051807	0	0.569877		0	0.056649	0	3.05902
0.051807	0.207228	0	0.621685		0	0	0	3.9654
0.103614	0.051807	0	0.88072		0	0.113297	0	2.26594
0	0	0	0.725299		0.113297	0	0	3.22897
0	0.155421	0	1.55421		0	0	0	0.736431
0	0.725299	0	0.466263		0	0.169946	0	4.70183
0	0.051807	0	0.362649		0	0.113297	0	0.39654
0.103614	1.13975	0	0.777106		0	0	0	0.963026
0	0.103614	0	1.13975		0.226594	0	0	1.75611
0	0	0	0.88072		0.056649	0.056649	0	3.90875
0	0.621685	0	1.08795		0	0	0	4.0787
0	0	0	1.24337		0	0.453189	0	4.192
0.051807	0.051807	0	1.91686		0	0	0	5.21167
0	0.207228	0	0.207228		0	0	0	1.58616
0	1.55421	0	2.12409		0	0.226594	0	1.24627
0.103614	0	0	0.310842		0	2.15265	0	5.49491
0	0	0	0.362649		0	0	0	0.566486
0	0.051807	0	1.96867		0	0	0.056649	0.623134
0.259035	0.155421	0	1.70963		0	0.113297	0	5.55156
0	0	0	0		0	0.79308	0	4.87178
0.362649	0	0	0		0	0	0	0
0	0.155421	0	1.4506		0.056649	0	0	0
0	0.466263	0	0.725299		0	0.113297	0	0.39654
0	0	0	0		0	0.453189	0	1.13297
0	0	0	0.466263		0	0.056649	0	0
0	0	0	0.414456		0	0	0	1.81275
0.207228	0	0	0.103614		0	0	0	0.849729
0	2.90119	0	0.51807		0	0	0	0
0	0.207228	0	0.310842		0	1.69946	0	1.13297
0.310842	3.52288	0	0.103614		0	0	0	3.28562
0	0.88072	0	1.34698		0	2.37924	0	1.47286
0.103614	1.08795	0	0.310842		0	0	0	0.566486
0	1.13975	0	0.414456		0	0.963026	0	2.54919
0.051807	0.103614	0	0.932527		0	0.509837	0	3.34227
0	0.362649	0	0.984334		0	0	0	1.18962
0	2.69397	0	1.70963		0	0	0	2.26594
0.414456	0.155421	0	0		0	1.64281	0	4.02205
0	5.64697	0	0.828913		0	0	0	0
0	0.103614	0	0.414456		0	5.89145	0	1.35957
0.155421	0.310842	0	0.362649		0	0	0	0.509837
0	2.90119	0	0.984334		0	0	0	2.26594
0.051807	2.38312	0	2.2277		0	1.9827	0	1.01967
0.051807	0.621685	0	0		0	0.849729	0	4.36194
0	0.725299	0	0.621685		0	0.283243	0	0
0	1.19156	0	1.08795		0	0.963026	0	0.849729
0	2.12409	0	1.03614		0	0.736431	0	1.41621
0.051807	0	0	1.19156		0	1.81275	0	1.81275
0	0	0	0		0	0	0	2.20929
0	2.59035	0	0.362649		0	0	0	0
0.051807	1.24337	0	1.19156		0	4.36194	0	0.906377
0	0.466263	0	1.03614		0	1.07632	0	2.26594
0	0	0	0		0	0	0	4.24864
0	0	0	1.03614		0	0	0	0
0	0.051807	0	2.1759		0	0	0	4.58854
0	0	0	0.88072		0	0	0	2.26594
0	0.725299	0	0.673492		0	0	0	1.64281
0	1.65783	0	0.207228		0	0.226594	0	3.00237
0	1.39879	0	0.051807		0	2.83243	0	0.963026
0	0.466263	0	0.777106		0	0.736431	0	0
0	0.155421	0	1.13975		0	0.113297	0	2.77578
0.155421	1.19156	0	0.310842		0	0.339891	0	2.77578
0.051807	1.5024	0	0.103614		0	1.01967	0	0.339891
0	1.34698	0	0.103614		0	2.32259	0	0
0.051807	0	0	0		0	2.32259	0	0
0	0.362649	0	2.2277		0	0	0	0
0	0.259035	0	0.673492		0	0.679783	0	4.75848
0.051807	0.466263	0	0.259035		0	0.113297	0	1.8694
0.051807	1.5024	0	0.155421		0	1.75611	0	1.47286
0	0.569877	0	0.828913		0	1.07632	0	2.88908
0	0	0	0		0	1.01967	0	2.37924
0	0	0	0.207228		0	0	0	0
0	0.466263	0.051807	0.155421		0	0	0	0.39654
0	2.64216	0	0.362649		0	0.906377	0	1.58616
0	1.86505	0	0.051807		0	3.68216	0	0.509837
0	0.51807	0.051807	0.103614		0	1.58616	0	0
0	0.207228	0	0.155421		0	0.453189	0.056649	1.18962
0	1.91686	0	0.103614		0	0.113297	0	0.906377
0.051807	1.65783	0	0.207228		0	0.849729	0	2.37924
0	2.1759	0	0.103614		0	2.03935	0	1.64281
0	2.43493	0	0		0	1.92605	0	0.623134
0	0.310842	0	0.103614		0	0.849729	0.113297	0.056649
0.103614	1.65783	0	0		0	0.226594	0	0.226594
0	0.414456	0	0		0	1.47286	0	0
0	0.984334	0.051807	0		0	0.453189	0	0
0	1.96867	0.103614	0		0	0.566486	0	0
0.103614	0	0	0.103614		0	2.77578	0.056649	0
0.207228	0.466263	0	0		0	0	0	0.226594
0	0.259035	0	0.155421		0	0.226594	0	0
0.155421	0.051807	0	1.03614		0	0.679783	0	0
0	0.207228	0	1.39879		0	0	0	1.52951
0.051807	0	0	0.362649		0	0	0	1.8694
0	0.414456	0	0.362649		0	0	0	0
0.051807	0	0	0.310842		0	0	0	3.28562
0	0.569877	0	1.24337		0	0	0	0
0	0.051807	0	0.777106		0	0.679783	0	2.88908
0.051807	1.03614	0	0.155421		0	0.056649	0	0.963026
0	1.4506	0	1.96867		0	0.39654	0	0
0	0.51807	0	1.13975		0	0.39654	0	3.90875
0.103614	0.51807	0.051807	3.57469		0	0.339891	0	6.34464
0	0.51807	0	0.103614		0.056649	0.226594	0.056649	4.64518
0.207228	1.08795	0	0.725299		0	0.509837	0	0
0.259035	0.466263	0	0.932527		0	0.453189	0	0.623134
0	0	0	1.29518		0	0.566486	0	2.096
0	0.725299	0.051807	1.24337		0	0	0	3.45556
0	0.207228	0	1.03614		0	0.113297	0.056649	5.55156
0.051807	0.932527	0	0.673492		0	0.339891	0	3.8521
0.207228	1.13975	0	0.51807		0	0.169946	0	3.28562
0	0.984334	0.051807	0.362649		0	0.056649	0	2.03935
0	0	0.051807	1.24337		0	0.566486	0.056649	0.226594
0.207228	0.310842	0	0		0	0	0	2.77578
0	0.673492	0	0.103614		0	0.226594	0	0
0	0.569877	0	0.621685		0	0	0.056649	0.339891
0.051807	0	0.051807	0.414456		0	0.283243	0.056649	2.32259
0	1.08795	0	0		0	0	0.056649	3.9654
0.051807	0.310842	0	0.725299		0	0.736431	0	0
0.259035	0.259035	0	0.673492		0	0.339891	0.113297	1.69946
0.103614	0.362649	0.051807	0.103614		0	0	0	2.096
0	1.08795	0	0		0	0	0	2.54919
0	0.362649	0	0		0	0	0	0
0	2.02047	0	0.725299		0	0	0	0
0	1.03614	0	0.310842		0	2.43589	0	2.32259
0.103614	0.414456	0	0.984334		0	0.679783	0	2.26594
0	0.51807	0	0.103614		0	0	0	1.81275
0.051807	2.07228	0	0.621685		0	2.43589	0.056649	1.58616
0	0	0	0.569877		0.056649	5.38162	0	2.37924
0	3.78191	0	0.51807		0	0	0	1.8694
0	0.414456	0	0.466263		0	4.70183	0	3.17232
0	0.725299	0	0.155421		0	0	0	3.28562
0	2.07228	0	0.984334		0	0	0	0.849729
0	0	0	0.569877		0	3.22897	0	4.192
0	0.051807	0	1.76144		0	0	0	2.26594
0	0.932527	0	0.569877		0	0	0	4.47524
0	0.051807	0	1.13975		0	2.32259	0	2.37924
0	2.74577	0	0.207228		0	0	0.056649	3.56886
0	0.932527	0	0.51807		0	3.51221	0	3.73881
0	2.79758	0	0.310842		0	2.096	0	3.17232
0	0.414456	0	1.34698		0	4.87178	0.056649	2.83243
0	0	0	0.673492		0	0.113297	0	2.83243
0	0.051807	0	0		0	0	0	2.03935
0	0.673492	0.051807	0		0	0	0	0
0	1.19156	0.155421	0		0	0	0.169946	0
0	0.777106	0	0.984334		0	0.169946	0	0
0	2.59035	0.103614	0.725299		0	1.13297	0	2.66248
0	0.155421	0	0.207228		0	3.00237	0	2.32259
0	0.155421	0.103614	0.51807		0	0	0	0
0	1.24337	0	0.466263		0	0	0	1.9827
0	3.78191	0	0.51807		0	0.679783	0	2.15265
0	2.33132	0	1.19156		0	2.54919	0	0.169946
0	0	0	1.5024		0	4.36194	0.056649	4.30529
0.051807	0.103614	0	0.932527		0	0	0.056649	4.87178
0	1.96867	0	1.4506		0	0	0	0.283243
0	0.259035	0	0		0	0.906377	0	5.38162
0	0.103614	0	0.932527		0	0	0	0
0.051807	0	0	0		0	0.169946	0	1.92605
0	2.27951	0	0.051807		0	0	0	0
0	2.79758	0.051807	0.362649		0	3.11567	0	0
0	1.5024	0	0.88072		0	2.49254	0.056649	2.83243
0	1.76144	0	1.03614		0	0.283243	0.056649	1.18962
0	1.55421	0	0.155421		0	2.94573	0	0.79308
0	2.12409	0	0		0	0.849729	0.169946	0
0.155421	3.52288	0.051807	0.103614		0	0.79308	0.056649	0
0	2.84939	0	1.55421		0	2.43589	0	0
0.155421	2.38312	0.051807	0.777106		0	2.88908	0.056649	3.05902
0	2.53855	0	0.103614		0	2.60583	0	1.41621
0	3.41926	0	0.932527		0	2.66248	0.056649	4.02205
0	2.33132	0	0.414456		0	3.05902	0.056649	1.47286
0	2.1759	0.051807	0.259035		0	2.26594	0	0.453189
0	0.725299	0	0.777106		0	1.41621	0	0.566486
0	1.19156	0	0.569877		0	1.07632	0	0.963026
0	2.38312	0	0.051807		0	1.41621	0	0.79308
0	2.43493	0.103614	1.08795		0	0.339891	0	3.11567
0	0.466263	0	0.932527		0	0.566486	0	4.02205
0	3.16023	0	0.51807		0	1.13297	0	3.28562
0	1.13975	0	2.02047		0	1.41621	0.056649	2.83243
0	2.07228	0	0.51807		0.056649	0.906377	0	3.11567
0	1.91686	0	0.207228		0	2.20929	0.056649	0.453189
0	2.38312	0	0.932527		0	1.30292	0	0
0	2.74577	0	0.103614		0	1.9827	0	1.9827
0	1.76144	0	0.725299		0	2.26594	0	0.056649
0.051807	2.59035	0.103614	0		0	1.07632	0	1.8694
0	0.51807	0	1.03614		0	3.22897	0	0
0.051807	1.29518	0	0.88072		0	0.906377	0	2.94573
0	0.569877	0	0.362649		0	0.849729	0	1.41621
0	0	0	0.051807		0	0.963026	0	0.623134
0	0	0.051807	0.466263		0	0	0.056649	0
0	0.621685	0	0.051807		0	0	0	0.849729
0.207228	0.621685	0	0		0	0.849729	0	0
0	0	0	0		0	0.453189	0	0
0	0.207228	0.051807	0.362649		0	0	0	0
0	0.932527	0	0.362649		0	0	0.056649	1.8694
0	2.38312	0	0.88072		0	1.52951	0	0.39654
0	0	0	0.103614		0	0.056649	0	2.54919
0	1.76144	0	0.155421		0	0	0	0.509837
0	0	0	0.103614		0	3.9654	0	0
0	0.051807	0	0.466263		0	0	0	1.41621
0	2.43493	0	0.725299		0	0	0	2.43589
0.051807	0.621685	0	0.362649		0	0.169946	0	2.54919
0	3.47107	0	1.81325		0	0.623134	0	4.92843
0	0.259035	0.051807	1.19156		0	2.49254	0	1.9827
0	2.84939	0.051807	0		0	0	0	2.26594
0	1.13975	0	0		0	4.41859	0	0.169946
0	1.03614	0	0.155421		0	1.24627	0	0.169946
0	0.103614	0.051807	0.621685		0	1.58616	0	2.94573
0	1.24337	0	0.103614		0	0	0	0.679783
0	2.79758	0	0		0	2.32259	0	0
0	2.07228	0	0.155421		0	4.30529	0	0
0	1.39879	0	0		0	2.20929	0	0.39654
0	2.1759	0	0		0	1.24627	0	0.453189
0	2.53855	0	0		0	0.39654	0	0.169946
0	0.362649	0	0.051807		0	2.03935	0	0
0	0.51807	0.051807	0		0	0.849729	0	0.169946
0.051807	3.21204	0	0		0	0	0.056649	0
0	1.5024	0	0		0	2.20929	0	0
0.103614	0.155421	0	0		0	0.566486	0	0.056649
0.103614	2.43493	0	0.466263		0	0.623134	0	0
0.051807	2.69397	0	0.621685		0	1.9827	0.113297	1.47286
0	0.725299	0	0.051807		0	4.58854	0	0.679783
0	1.29518	0	1.96867		0	1.35957	0	0
0.103614	0.466263	0	0		0	0.79308	0	3.22897
0	0	0	1.13975		0	1.13297	0	0.056649
0.051807	1.86505	0	0.777106		0	0	0	1.01967
0	0.310842	0	0.051807		0	1.24627	0	2.096
0	1.19156	0.103614	0.155421		0	0.623134	0	0
0	1.60602	0.051807	0		0	1.64281	0	0.113297
0.051807	0.103614	0	2.43493		0	1.13297	0	0
0	1.96867	0	1.5024		0	0	0	2.83243
0.051807	0.310842	0	0.466263		0	1.69946	0	1.75611
0	0.310842	0	3.00481		0	0.283243	0	0.339891
0	1.13975	0	1.39879		0	0.79308	0	3.79546
0.155421	0.51807	0	0.362649		0	1.8694	0	2.60583
0	0	0	0.207228		0	0.623134	0	1.8694
0.051807	1.55421	0	0.310842		0	0	0	0.849729
0	0	0	0.259035		0.056649	3.00237	0	0.509837
0	0.103614	0	1.60602		0	0	0	1.30292
0	0.051807	0	1.24337		0.056649	0	0	1.41621
0	2.69397	0	0.51807		0	0	0	4.81513
0	3.6783	0.051807	0.362649		0	3.51221	0	3.05902
0	0.155421	0	1.76144		0	3.9654	0.056649	3.05902
0	2.59035	0	0.051807		0	0	0	2.37924
0	0.932527	0	0.621685		0	3.90875	0	0
0	0.88072	0	0.725299		0	3.00237	0	1.9827
0	1.34698	0	0		0	2.15265	0	3.00237
0	0.932527	0	0.51807		0	2.15265	0	0
0	1.29518	0	0.569877		0	2.54919	0	2.03935
0.103614	2.90119	0	0.259035		0	0.566486	0	2.71913
0.155421	1.4506	0	0.362649		0	3.39892	0	2.49254
0	4.35179	0.051807	0		0	3.28562	0	1.8694
0	1.39879	0.051807	0.673492		0	2.43589	0	0
0	0.414456	0.051807	0.259035		0	1.92605	0.113297	2.32259
0	2.79758	0.051807	0.051807		0	0	0.056649	1.52951
0	1.13975	0	0.051807		0	1.24627	0	0.679783
0.051807	1.91686	0.051807	0.828913		0	0.113297	0	0
0	0.984334	0	0.777106		0	2.26594	0.056649	1.9827
0	0.984334	0	1.4506		0	2.32259	0.056649	2.71913
0	1.96867	0.310842	0.362649		0	0.679783	0	2.37924
0	1.03614	0	1.03614		0	1.81275	0.339891	1.47286
0	0.777106	0	1.08795		0	0.679783	0	1.9827
0	1.03614	0	0.051807		0	0.453189	0	1.30292
0.051807	1.60602	0	0.051807		0	0.963026	0	0
0	0.777106	0	1.39879		0	0.566486	0	0
0	0	0	0		0	3.11567	0	4.192
0	1.5024	0	0		0	0	0	0
0	1.86505	0	1.5024		0	0.623134	0	0
0	0.725299	0	0		0	2.60583	0	2.54919
0	2.33132	0	1.08795		0	0	0	0
0	3.36746	0	0.725299		0	2.37924	0	5.21167
0	0.051807	0	0.051807		0	3.00237	0	2.77578
0	0.569877	0	1.65783		0	0	0	0
0	1.19156	0	1.4506		0	1.52951	0	1.58616
0	1.39879	0	1.55421		0	1.58616	0	2.15265
0.103614	0.362649	0	0.310842		0	0.736431	0	3.9654
0		0	0.673492		0	1.52951	0	0.736431
0		0.103614	0.88072		0		0	5.09837
0.103614		0	0.414456		0		0.056649	1.8694
0		0	1.24337		0		0	3.9654
0		0	0		0		0.056649	0.39654
0.207228		0	0.259035		0		0	0
0		0.155421	0		0		0	5.09837
0.051807		0	0.88072		0		0.056649	0
0		0.051807	0.51807		0		0	0.509837
0		0	0.259035		0.056649		0.113297	0.79308
0		0	0		0		0	2.60583
0		0	0.362649		0		0	0
0.103614		0	0.828913		0		0	4.192
0.155421		0	0.051807		0		0.056649	1.13297
0		0	0		0		0	0
0		0	0		0		0	0
0.103614		0.051807	0.051807		0		0	0
0		0.051807	0.569877		0		0.339891	0
0		0.103614	0.466263		0		0.056649	1.01967
0		0	0		0		0	4.70183
0		0	0.51807		0		0	0
0		0	0.051807		0		0	0.623134
0		0	0.621685		0		0	0
0		0.051807	0		0		0.056649	0.906377
0		0	0.362649		0		0	1.47286
0		0	0		0		0	1.24627
0.051807		0.051807	0.569877		0		0	0
0		0	0.103614		0		0	2.20929
0		0	0.051807		0		0	1.58616
0		0	0.259035		0		0	0.056649
0		0			0		0	1.35957
0		0.051807			0		0
0.051807		0			0		0.056649
0		0			0		0
0		0			0		0
0		0			0		0
0		0			0		0
0.051807		0			0		0.056649
0		0			0		0
0		0			0		0
0		0.051807			0		0
0		0			0		0.056649
0		0			0		0
0		0			0		0
0		0			0		0
0		0			0		0
0		0			0		0
0		0			0		0
0		0.051807			0		0
0		0			0		0
0		0			0		0
0		0			0		0
0					0		0
0					0
0					0
0					0
0					0
0					0
0					0
0					0
0					0
0					0
0					0
0					0
0.051807					0
0					0
0.103614					0
0					0
0					0
0.103614					0
0					0
0					0
0					0
0					0
0.155421					0
0.051807					0
0					0
0.103614					0
0.051807					0.056649
0.051807					0
0					0
0					0
0.103614					0
0					0.113297
0					0
0					0
0.155421					0
0.259035					0.226594
0					0.056649
0					0
0					0
0.051807					0
0.466263					0
0					0
0.103614					0
0.362649					0
0					0.113297
0.103614					0
0.051807					0
0					0
0.103614					0
0.621685					0
0.103614					0
0.362649					0.056649
0					0
0					0
0					0
0.103614					0
0.051807					0
0					0
0					0
0.051807					0
0					0
0.103614					0
0.051807					0
0.103614					0
0					0
0.207228					0
0					0.113297
0.207228					0
0.051807					0
0.362649					0
					0
0	3.86245	0	0
0	0.0772489	0	0		0	2.75757	0	0
0.0772489	3.6307	0	0		0	0	0	0
0	0.69524	0	0		0.041158	1.35821	0	0
0	1.93122	0	0.154498		0	0.946628	0.164631	0
0	0.69524	0	0.308996		0	2.51062	0	0
0.0772489	4.24869	0	0		0.082315	1.11126	0	0.288104
0.0772489	3.4762	0	1.15873		0	2.67525	0	0
0	2.39472	0	0.540743		0	1.93441	0	3.41609
0	2.39472	0	0.231747		0	3.08683	0	0.082315
0	3.24446	0	1.85397		0	1.52284	0	0.041158
0	2.70371	0	2.93546		0	4.11577	0	1.56399
0	2.62646	0	1.46773		0	0.781997	0	2.18136
0.0772489	2.70371	0	0.308996		0	1.76978	0	1.89325
0	2.62646	0	0		0	1.52284	0.041158	0.411577
0	1.77673	0	1.23598		0	3.16914	0.082315	0
0.386245	2.24022	0	0.154498		0	0.823155	0	1.76978
0	0.463494	0	0.926987		0.082315	2.51062	0	0
0	1.00424	0	1.69948		0	0.493893	0	0.740839
0.231747	0.617992	0	3.24446		0	0.37042	0	1.97557
0	1.62223	0	3.16721		0.041158	2.59294	0.041158	2.79873
0	3.01271	0	0.617992		0.041158	1.60515	0.041158	2.9222
0.154498	1.62223	0	1.69948		0	2.67525	0	0.288104
0	1.08149	0	1.15873		0	1.60515	0.041158	1.0701
0.0772489	1.46773	0	1.85397		0	3.78651	0	3.29262
0	6.87516	0	0.926987		0	0.823155	0	2.46946
0	0.231747	0	1.31323		0	3.2103	0	0.617366
0	1.46773	0	2.24022		0	0	0.041158	1.97557
0	1.69948	0	0.0772489		0	0.617366	0	2.18136
0	1.46773	0	2.70371		0	0.946628	0	0
0	0.0772489	0	1.77673		0	1.11126	0	1.97557
0	0.540743	0	0.926987		0	0	0.082315	1.52284
0	2.78096	0	0		0	0.452735	0.041158	2.18136
0	1.62223	0	0		0	3.2103	0	0.041158
0	2.70371	0	0		0	0.37042	0.041158	0.041158
0	0.69524	0	0.540743		0	0.082315	0.041158	0
0	2.78096	0	1.08149		0	0	0.041158	0.740839
0	2.93546	0	1.77673		0	0.781997	0	1.44052
0	2.24022	0	1.62223		0	2.22252	0	2.46946
0	1.85397	0.0772489	0.154498		0	0.90547	0	2.1402
0	0	0	1.31323		0	1.39936	0.041158	0.329262
0	1.77673	0	0.0772489		0	0	0	1.52284
0	0	0	0		0	0.90547	0	1.27589
0	0	0	0.308996		0	0	0	0
0	0	0	0.0772489		0	0	0.082315	2.05789
0	0.540743	0	0		0	0	0.041158	0.082315
0	0	0	0		0	0.493893	0	0
0	0	0	0.308996		0	0	0	0.164631
0	0.69524	0	0.308996		0	0	0	3.16914
0	0.617992	0	0.386245		0	1.19357	0	0.329262
0	0.926987	0	0.617992		0	0.123473	0	0.411577
0	0.386245	0	0.386245		0	0.329262	0	2.59294
0	1.69948	0	0		0	0.205789	0	3.04567
0	1.85397	0	0		0	3.41609	0	0
0	1.93122	0	0		0	2.63409	0	0
0	3.24446	0	0		0	1.19357	0	0
0	1.39048	0	0		0	4.23925	0	0
0	2.85821	0	0.849738		0	1.52284	0.041158	0
0.0772489	0.69524	0	0		0	0.493893	0	2.1402
0	1.15873	0	0.386245		0.041158	0.493893	0	0.082315
0	0.231747	0	0.154498		0	2.05789	0	0.699681
0	1.08149	0	0.154498		0	1.52284	0.041158	1.89325
0	0.0772489	0	0.386245		0	0.576208	0	0.658524
0	0.540743	0	0		0	0.37042	0	1.35821
0	0.154498	0	0.0772489		0	1.81094	0.041158	0
0	0.154498	0	0.386245		0	2.38715	0	0.823155
0	1.00424	0	0		0	0.617366	0	0.658524
0	0	0	0		0	2.63409	0	0
0.0772489	0.772489	0	0		0	0	0	0
0	0	0	0.0772489		0	1.76978	0	0
0	1.23598	0	0.0772489		0	1.0701	0.041158	0.123473
0	0.231747	0	0.154498		0	1.56399	0	0.164631
0	0.772489	0	0.540743		0	2.63409	0	0.288104
0	0.0772489	0	0		0	0.740839	0	2.75757
0	0.69524	0	0.617992		0	0	0	0.041158
0	2.00847	0	0.231747		0	2.05789	0	0.946628
0	1.00424	0	0		0	2.55178	0	0.164631
0.463494	0	0	0.386245		0	2.30483	0	0
0	0	0	0		0.164631	0	0	1.0701
0	0.540743	0	0		0	0.53505	0.329262	0
0	2.08572	0	0		0	1.11126	0	0
0	0.772489	0	0		0.082315	2.59294	0	0
0	0	0	0		0	1.02894	0	0.123473
0.308996	2.00847	0	0		0.041158	0	0	0
0	0.463494	0	0		1.76978	3.33378	0.082315	0
0	2.24022	0	0		0	1.89325	0	0
0	0.0772489	0	0		0	1.76978	0.041158	0
0	1.62223	0.0772489	0.0772489		0	0.576208	0	0
0	1.15873	0	0		0	0.699681	0.082315	0.164631
0	0.772489	0	0		0	2.38715	0	0
0	0.463494	0	0		0	0.699681	0	0.082315
0	2.08572	0	0.154498		0	1.48168	0.452735	0.452735
0	1.31323	0.0772489	0.231747		0.041158	1.19357	0	0.329262
0	0.926987	0	0.0772489		0	0.823155	0	0.90547
0	0.308996	0	0		0	0.864312	0.123473	0.164631
0	0.231747	0	0		0	0.617366	0	0.041158
0	1.31323	0	0		0	1.02894	0	0
0	1.08149	0.0772489	0.231747		0	1.31705	0.041158	0.041158
0	0.308996	0	0.0772489		0	1.56399	0.123473	0.246946
0	1.00424	0	0		0	0.452735	0.041158	0.041158
0	0.154498	0.0772489	0.231747		0	0.90547	0.041158	0
0	0.772489	0	0.0772489		0	1.93441	0	0.123473
0	0.463494	0.0772489	0.617992		0	2.38715	0.041158	0
0	0.69524	0	0.308996		0	1.31705	0.123473	0.740839
0	1.15873	0.0772489	0		0	0.823155	0	0.164631
0	0.231747	0	0.0772489		0	0.53505	0.041158	0
0	0.540743	0	0.772489		0	0.699681	0	0.37042
0	1.23598	0	0.154498		0	0.452735	0	1.56399
0	0.231747	0	0.231747		0.041158	0.411577	0.041158	0.411577
0	1.23598	0	0.386245		0	0.53505	0	2.67525
0	0.386245	0	0.154498		0	1.15242	0	1.56399
0	0.0772489	0	0.154498		0.041158	0	0	0.082315
0	0	0	0.463494		0	0.082315	0.246946	0.987785
0	0.926987	0	0.463494		0	0	0.123473	0.576208
0	1.39048	0	0		0	0.781997	0.082315	1.31705
0	6.87516	0.154498	0.231747		0	0.658524	0	0
0	0.926987	0	0		0	1.02894	0	0.90547
0.154498	0.154498	0	0		0	0.699681	0	0
0.231747	0.231747	0	0.0772489		0.082315	1.02894	0	0
0	0.772489	0	0		0.082315	1.52284	0.123473	0.205789
0	0.308996	0	0		0	0.90547	0.123473	0
0	1.69948	0	0		0.041158	2.42831	0	0
0	0	0.0772489	0.540743		0	0.53505	0	0
0	2.78096	0	0.69524		0	0	0	1.48168
0	0.231747	0	0.69524		0	1.68747	0	2.05789
0	1.69948	0.0772489	1.15873		0	0.781997	0	1.02894
0	0	0	0.849738		0	0.164631	0	2.1402
0.231747	0.154498	0	0		0	0	0	0.946628
0	0	0	0		0.082315	0	0	0
0	0.463494	0	1.15873		0	0	0	1.0701
0	0.0772489	0	0		0.041158	2.79873	0	0.987785
0	0.308996	0.0772489	0.154498		0	0.452735	0	0
0	2.00847	0	0.849738		0	1.48168	0.041158	3.16914
0	0	0	0.0772489		0	0.205789	0.082315	2.96336
0	0.772489	0	0.154498		0	0.082315	0	1.81094
0	1.77673	0	0.463494		0	2.1402	0.041158	1.39936
0	0	0	0.617992		0	0.452735	0	2.22252
0	0.154498	0	0		0	0	0	1.72863
0	1.00424	0	0.308996		0	0	0.041158	0
0	1.31323	0	0.463494		0	1.11126	0	0.164631
0	0	0	0		0	0.288104	0.041158	0.493893
0	0.0772489	0	0.386245		0	0	0.041158	0
0	1.62223	0	0.308996		0	0	0	0.658524
0	0.154498	0	0.0772489		0	1.93441	0	1.56399
0	1.08149	0	0		0	0	0	1.68747
0	1.00424	0	0.154498		0	0.53505	0	0.864312
0	0.463494	0	0.308996		0	0.082315	0	1.48168
0	1.08149	0	0		0	1.02894	0	1.52284
0	0.849738	0	0.463494		0	0.90547	0	0.493893
0.154498	1.08149	0	0		0	0.123473	0.164631	0.041158
0	0.154498	0	0.231747		0.288104	0.164631	0	0.082315
0	0.69524	0	0		0	0	0	2.67525
0.0772489	0.231747	0	0		0.041158	0.946628	0	2.18136
0.0772489	1.54498	0	0		0.041158	0.164631	0	2.22252
0	1.00424	0	0		0	1.39936	0	0.164631
0	1.15873	0	0		0.082315	1.60515	0	0
0.308996	1.15873	0	0.0772489		0	1.60515	0	0
0	0	0	0.69524		0.041158	1.19357	0	4.40388
0	0	0	1.93122		0	0	0	0.246946
0.0772489	1.77673	0	0		0	0	0	0.823155
0	0.69524	0	0.386245		0.041158	2.30483	0.082315	0.246946
0	0.463494	0	0.0772489		0	0.082315	0	0.246946
0	0.540743	0	0		0	0.452735	0	0.082315
0	0.154498	0	0		0	0.082315	0	0.041158
0	0	0	1.08149		0	0	0.164631	0
0	1.08149	0	0.0772489		0	0	0.041158	1.23473
0.0772489	0.0772489	0.154498	0.154498		0	1.60515	0	0.164631
0	0	0	1.31323		0.288104	0	0.164631	0.164631
0	2.78096	0	0.231747		0.041158	0	0.041158	3.90998
0	0	0	0		0	3.08683	0	0.576208
0	0.386245	0	0.231747		0	0	0	0
0	0	0	0.0772489		0	1.0701	0	0.205789
0	0.386245	0	0.231747		0	0.864312	0	0.37042
0.540743	0.0772489	0	0.0772489		0.041158	0	0	0.082315
0	0.231747	0	0		0	0	0.205789	0.411577
0	0.0772489	0	0.69524		0	0.740839	0.082315	0
0	0.0772489	0	0.154498		0.041158	0	0	2.42831
0	0.231747	0	0.849738		0.082315	0	0	0.781997
0	0.231747	0.0772489	0		0	0.576208	0	1.15242
0.0772489	2.08572	0	0		0	0.205789	0.041158	0
0	0.463494	0	0.0772489		0.082315	1.56399	0	0
0	0.772489	0	0.386245		0	0.205789	0	0
0	0	0	0		0	0.329262	0.082315	1.97557
0	0	0	0.308996		0.082315	0	0	0
0	1.00424	0	0		0.123473	0	0	0.164631
0.231747	0.617992	0	0		0	0.781997	0	1.27589
0.0772489	0.386245	0	0		0.041158	0.246946	0	0
0	1.23598	0	0.463494		0	0.123473	0	0
0	0.154498	0	0		0	0.53505	0.082315	0.288104
0.154498	2.39472	0	0.154498		0	0	0.041158	0
0	0	0.0772489	2.62646		0.041158	1.48168	0	0.041158
0	0.154498	0	0.926987		0	0	0.041158	2.59294
0	0	0	0.154498		0	0	0	0.823155
0	1.23598	0	0		0	0	0.082315	0.041158
0	1.93122	0	1.08149		0	0.987785	0	0
0.0772489	0.463494	0	0.231747		0	3.86883	0	5.30935
0	1.85397	0	0		0	1.15242	0	4.44503
0	0.463494	0	0.617992		0	3.66304	0.123473	0
0	0.772489	0	0		0	1.97557	0	0.493893
0	0.308996	0	1.31323		0	0.987785	0	0
0.0772489	0.463494	0	1.15873		0	0.041158	0	1.35821
0	0.540743	0	0.772489		0.041158	1.52284	0	0.987785
0	0.617992	0	0.308996		0	0.041158	0	1.0701
0	0.0772489	0	0.772489		0	0.781997	0.082315	0.37042
0.0772489	0.69524	0	0.772489		0	0	0	0.617366
0	0.617992	0	0.540743		0	0.617366	0	1.02894
0.0772489	0.617992	0	0.540743		0	0.329262	0	0.205789
0	0	0	0		0	0.205789	0	0.576208
0	0.308996	0	0.154498		0	0.493893	0.041158	0
0	0.849738	0	0.540743		0	1.81094	0	0
0	1.00424	0	0.386245		0	0.740839	0.041158	0.658524
0	0	0	1.23598		0	0.658524	0	1.52284
0	0.0772489	0	0.386245		0.041158	0	0.205789	1.68747
0	1.54498	0	0.386245		0	0.452735	0	0.90547
0	0.231747	0	0		0	1.15242	0.041158	0.740839
0	0.772489	0	1.15873		0	0.411577	0.041158	0
0	0.308996	0	0		0	2.71641	0	2.05789
0.0772489	1.85397	0	0.849738		0	0.246946	0	0
0	0.231747	0	0.386245		0	4.98008	0.041158	1.15242
0	1.69948	0	0		0	0.164631	0	0.164631
0	1.31323	0	0.772489		0	2.1402	0	0.658524
0	3.55345	0	0.617992		0	0.781997	0.041158	2.9222
0	1.08149	0	0.0772489		0	2.34599	0.041158	0.53505
0	0	0	1.00424		0	3.12799	0.082315	0.452735
0	0.926987	0	0		0.082315	0.041158	0.164631	0.576208
0	1.85397	0	0.849738		0	0.823155	0	0
0	1.08149	0	0.540743		0	2.79873	0.082315	4.89777
0	2.00847	0	0.463494		0	0.37042	0	2.05789
0	1.08149	0	0.386245		0.041158	0.37042	0	3.70419
0	2.39472	0	0		0	1.31705	0	2.26368
0	0.540743	0.0772489	0		0	2.9222	0	0
0	0.617992	0	0.386245		0	0.864312	0.041158	0
0	2.16297	0.0772489	2.39472		0	2.63409	0	0.90547
0	1.08149	0.0772489	0.463494		0	4.89777	0	2.34599
0	0.463494	0	1.77673		0	1.89325	0.041158	0.576208
0	1.15873	0	0.463494		0	1.15242	0	2.09904
0	1.15873	0	1.69948		0	1.60515	0.041158	0
0	0	0.0772489	0		0	1.23473	0	2.79873
0.154498	0.231747	0	1.08149		0	0	0.082315	0
0	1.39048	0.0772489	2.31747		0	0	0.288104	2.26368
0	0	0	1.69948		0	0.823155	0.164631	0.452735
0	0.154498	0	0.772489		0	0	0.041158	3.04567
0	0	0.154498	0.308996		0	0.123473	0	0.493893
0	1.39048	0	0.849738		0	0	0	0
0	2.16297	0	1.31323		0	1.11126	0	0.576208
0	0	0	0.849738		0	1.60515	0.123473	1.93441
0	1.93122	0	1.15873		0	0	0	3.16914
0	0	0	0.308996		0	2.30483	0	3.00451
0	0.463494	0	0		0.041158	0	0	0
0	0	0	0.617992		0	1.76978	0	0
0	1.39048	0	1.23598		0	0	0.082315	1.97557
0	2.24022	0	0.849738		0	1.48168	0	2.09904
0	0	0	0.308996		0	1.39936	0	4.48619
0.0772489	1.31323	0	0.69524		0	0	0.041158	2.9222
0	0	0	0.926987		0	0.864312	0	4.48619
0	1.39048	0	0.386245		0	0	0	2.22252
0	0.0772489	0	0.386245		0.041158	1.0701	0	3.25146
0	0	0	0		0	2.88104	0	1.31705
0	3.6307	0.154498	1.15873		0	0.493893	0.041158	0
0	3.24446	0	1.85397		0	1.31705	0	2.55178
0	2.31747	0	0		0.164631	1.02894	0	1.89325
0	2.62646	0	0.0772489		0	0.452735	0.246946	0
0	2.39472	0	1.77673		0	0.658524	0.041158	2.71641
0	0	0	0		0	0.164631	0	2.75757
0	0	0	0.772489		0	0	0.123473	0
0	1.15873	0	0		0	0	0	1.48168
0	3.24446	0	0		0	0.740839	0	0
0	1.31323	0	0.69524		0	0.823155	0	0
0	0	0	0		0	0.740839	0.082315	2.63409
0	2.00847	0	0.772489		0	0	0.041158	0
0	0	0	0.617992		0	0.53505	0	0.37042
0	0.540743	0	0		0	0	0	1.81094
0	0.386245	0	0		0	0.946628	0	0
0	0.0772489	0	0.0772489		0	0	0	0.041158
0	0.0772489	0.0772489	0.463494		0	0	0.205789	2.83988
0	0.0772489	0	0.617992		0	0	0.041158	2.79873
0	0.308996	0	0.463494		0	0	0	3.74535
0	0.0772489	0	0		0	0.205789	0	1.89325
0	0	0	1.00424		0	0	0.041158	0
0	0	0	0		0	0	0	4.19809
0	0.772489	0	0.154498		0	0	0	2.46946
0	0.154498	0	0.154498		0.041158	0.082315	0	0.288104
0	0	0	0.154498		0	0	0.123473	1.44052
0	0.231747	0.0772489	0.154498		0	0	0.082315	2.83988
0	0	0.0772489	0.386245		0	0	0.123473	2.09904
0.0772489	4.40319	0	0		0	0	0.411577	1.02894
0	1.54498	0	0.231747		0	3.95114	0.041158	0.123473
0	0.231747	0.154498	0.463494		0	1.31705	0	1.64631
0	1.85397	0.0772489	0.772489		0	0.082315	0.205789	3.78651
0	0	0	0.308996		0	1.48168	0.164631	1.64631
0.0772489	0.386245	0	0.231747		0	0	0.041158	0.411577
0	1.23598	0.0772489	0.308996		0.041158	0.37042	0.041158	0.164631
0	0.0772489	0	0.231747		0	2.05789	0.082315	0.205789
0	0.0772489	0	0.231747		0	0.205789	0	0.946628
0	1.54498	0	0.463494		0	0	0	1.11126
0	2.70371	0	0.0772489		0	1.31705	0	0.576208
0	2.16297	0	0.0772489		0	1.19357	0	0.082315
0	0.849738	0	0.540743		0	1.68747	0.123473	1.72863
0	0.463494	0	0		0	1.15242	0	1.27589
0	1.46773	0	0.154498		0	0.864312	0.041158	3.08683
0	2.16297	0	0		0	1.68747	0	1.60515
0	0.308996	0	0.617992		0	1.0701	0.082315	2.09904
0	0.772489	0	0		0	0.864312	0	1.02894
0	1.62223	0	0.308996		0	1.97557	0.041158	0.246946
0	2.31747	0	0.617992		0	1.39936	0	4.56851
0.0772489	0.154498	0	0		0	1.19357	0.041158	0.823155
0	0.386245	0	0		0	1.19357	0.041158	0.946628
0	2.62646	0	0.0772489		0	2.34599	0	0
0	0.772489	0	1.00424		0	3.2103	0	1.68747
0	1.15873	0.0772489	0		0	1.8521	0	2.05789
0		0			0	0.329262	0.164631	0
0		0			0		0.041158
0.231747		0			0		0
0		0			0		0.041158
0		0			0		0
0		0			0		0
0		0			0		0.041158
0		0			0		0
0		0			0		0
0		0			0		0
0		0			0		0
0.154498		0			0		0.041158
0		0			0		0.123473
0		0			0		0.082315
0		0			0		0
0		0			0		0.205789
0		0			0		0.246946
0		0			0		0
0		0			0		0
0		0			0		0.164631
0		0			0		0
0		0.154498			0		0
0		0			0		0.37042
0		0			0		0
0		0			0		0
0		0			0		0
0		0			0		0.082315
0		0			0		0.082315
0		0			0		0.082315
0		0			0		0
0		0			0		0
0		0			0		0
0		0			0		0
0		0.0772489			0		0
0		0			0		0.123473
0		0			0		0.205789
0		0			0		0.164631
0		0			0		0
0		0			0		0
0		0			0		0.041158
0		0			0		0.082315
0		0			0		0
0		0			0		0
0		0.0772489			0		0.288104
0		0.308996			0		0.082315
0		0.154498			0		0.288104
0		0			0		0
0		0			0		0
0		0.231747			0		0.123473
0		0			0		0.205789
0		0			0		0.123473
0.0772489		0			0		0
0.231747		0.69524			0		0.082315
0		0			0		0
0.0772489		0			0		0.041158
0		0			0		0.082315
0		0			0		0
0		0			0		0
0		0			0.041158		0
0		0			0		0
0		0			0		0
0		0			0		0
0		0			0		0.041158
0		0			0		0
0		0			0		0
0		0			0		0
0		0			0		0
0		0			0		0.041158
0					0		0
0.0772489					0
0					0
0					0
0					0
0					0
0					0
0.0772489					0
0					0.041158
0.0772489					0
0					0.041158
0					0
0					0
0					0
0					0
0					0
0.0772489					0
0.0772489					0
0					0
0.154498					0
0					0.041158
0					0
0					0
0					0
0					0
0.231747					0
0.308996					0.082315
0					0
0					0
0					0
0					0
0					0
0					0
0					0.123473
0					0
0					0
0					0.041158
0.0772489					0
0					0
0					0
0					0
0					0
0					0
0					0
0					0
0					0
0					0
0					0
0					0
0					0
0.0772489					0
0					0
0					0
0					0
0					0
0					0.041158
0					0
0					0
0					0.041158
0					0
0					0
0					0
0					0.041158
0					0
0					0
0					0.123473
0					0
					0.041158

## Sheet: Fig ED-8G
γH2AX foci per nucleus normalised to WT Tala					RPA foci per nucleus normalised to WT Tala
utd	Tala	Dox utd	Dox Tala		-Dox utd	-Dox Tala	+Dox utd	+Dox Tala			Ordinary one-way ANOVA. Multiple comparisons.
0	0	0	2.15747		0	0.334783	0	0.669565			Number of families	1
0	1.40235	0	0.64724		0	0.334783	0	1.00435			Number of comparisons per family	1
0.64724	0.107873	0	3.34407		0	0	0	0.334783			Alpha	0.05
0	1.29448	0	0.64724		0	1.00435	0	0
0.32362	0	0	1.18661		0	0	0	0.334783			Šídák's multiple comparisons test	Mean Diff.	95.00% CI of diff.	Below threshold?	Summary	Adjusted P Value
0.107873	4.96217	0	5.60941		0	4.01739	0	2.0087			-Dox Tala vs. +Dox Tala	-0.3089	-0.3908 to -0.2269	Yes	****	<0.0001	B-D
0	1.72597	0	5.39367		0	2.67826	0	1.00435
0	0.539367	0	3.88344		0	0.669565	0	8.70435			Test details	Mean 1	Mean 2	Mean Diff.	SE of diff.	n1	n2	t	DF
0	0	0	0		0	0	0	0			-Dox Tala vs. +Dox Tala	1	1.309	-0.3089	0.04181	1156	1092	7.389	4872
0	0.215747	0	0.107873		0	0	0	1.33913
0	0.539367	0	0.107873		0	2.34348	0	0
0	0.107873	0	1.07873		0	0	0	2.34348			Ordinary one-way ANOVA. Multiple comparisons.
0	0.539367	0	3.88344		0	0	0	1.33913			Number of families	1
0	0.755113	0	3.12833		0	0.334783	0	0.669565			Number of comparisons per family	1
0.32362	0.107873	0	4.53068		0.334783	0	0	4.35217			Alpha	0.05
0.539367	0.755113	0	1.40235		0	1.00435	0	2.67826
0.215747	0.755113	0	0		0	0.334783	0	0			Šídák's multiple comparisons test	Mean Diff.	95.00% CI of diff.	Below threshold?	Summary	Adjusted P Value
0	0	0.32362	0		0	0	0	0			-Dox Tala vs. +Dox Tala	-0.2405	-0.3409 to -0.1402	Yes	****	<0.0001	B-D
0	1.72597	0	0		0	1.67391	0	0
0	0.431493	0.107873	1.51023		0	0.334783	0	1.33913			Test details	Mean 1	Mean 2	Mean Diff.	SE of diff.	n1	n2	t	DF
0	1.29448	0	0.539367		0	1.33913	0	1.00435			-Dox Tala vs. +Dox Tala	0.9877	1.228	-0.2405	0.0512	1155	1092	4.698	4871
0.64724	1.07873	0	0		0	1.00435	0	0
0	0	0	4.96217		0	0	0	2.34348
0.107873	1.29448	0	1.94172		0	0.669565	0	1.67391
0	0	0	0		0	0	0	0
0	0	0	7.76688		0	0	0	4.35217
0	0	0.107873	1.29448		0	0	0	0.669565
0	0	0	3.12833		0	0	0	1.67391
0.215747	0	0	0		0	0	0	0
0.215747	0.755113	0	2.37321		0	1.33913	0	0.669565
0	0	0	4.31493		0	0	0	0
0.107873	0	0	3.88344		0	0.334783	0	0
0.431493	0.755113	0	0		0	7.36522	0	0
0	0	0	3.2362		0	0	0	2.67826
0.32362	0	0.107873	2.48109		0	0	0	1.67391
0	0.215747	0	5.07005		0	1.00435	0	1.00435
0	0.32362	0	0		0	0	0	0
0.107873	0	0	0.107873		0	0	0	0
0	0.755113	0	2.91258		0	0	0	2.67826
0	0	0	4.31493		0	0	0	0.669565
0	0	0	1.40235		0	0	0	1.33913
0	0	0	1.18661		0	0	0	0
0	0	0.539367	0.862987		0	0	0	0.334783
0	0.64724	0	0		0	0	0	0.669565
0.107873	0.107873	0	2.48109		0	0	0	0
0	0	0	0		0	0	0	0
0	0	0	3.34407		0	0	0	1.67391
0	0	0	0		0	0	0	0.334783
0	0	0	0		0	0	0	0
0	0	0	1.29448		0	0	0	1.00435
0	0.32362	0.215747	0.97086		0	0	0	1.67391
0	0	0	0.755113		0	0	0	0
0	0	0	3.2362		0	0	0	0.669565
0	0.755113	0.107873	0.215747		0	1.33913	0	0
0	2.48109	0	2.48109		0	1.00435	0	0.669565
0	3.45195	0	0		0	3.01304	0	0
0	0.107873	0	0		0	0	0	0
0	0	0	0		0	0	0	0
0.215747	0	0	0		0	0	0	0
0	0.32362	0	0		0	0	0	0
0	3.2362	0.215747	12.2976		0	0	0	1.67391
0	0	0	0		0	0	0	0
0	5.60941	0.215747	0.107873		0	8.03478	0	0
0	0	0	0.107873		0	0	0	0
0	3.12833	0	0		0	0	0	0
0.431493	0	0	1.6181		0	0	0	0.334783
0	0.431493	0	0		0	2.34348	0	0
0	0.64724	0	0		0	1.33913	0	0
0	0.107873	0	1.51023		0	0	0	1.67391
0	1.72597	0.107873	4.63855		0	0	0	12.0522
0	1.72597	0	7.22751		0	0	0	9.03913
0.215747	1.94172	0.107873	0.64724		0	2.67826	0	1.33913
0	4.42281	0	4.31493		0	3.34783	0	7.36522
0	0.32362	0	0		0	0	0	0
0	0.107873	0	0.107873		0	0	0	0
0	0	0	0		0	0	0	0
0	3.88344	0	3.88344		0	0	0	4.68696
0.32362	0	0	2.48109		0	0	0	5.02174
0	0.215747	0	0.755113		0	0	0	1.33913
0.32362	0.107873	0	3.34407		0	0	0	0.334783
0	0.107873	0	1.29448		0	0	0	3.01304
0	0	0	0.32362		0	0	0	0
0	0	0	1.51023		0	0	0	1.33913
0.215747	3.12833	0	0.107873		0	0	0	0
0	0.107873	0	2.37321		0	0	0	2.34348
0	0.32362	0	3.99131		0	0	0	2.0087
0	3.88344	0	0.107873		0	2.0087	0	0
0	3.77557	0	7.01177		0	0.669565	0	6.69565
0	3.2362	0	0		0	5.02174	0	0
0.215747	2.26534	0	4.42281		0.669565	1.33913	0	1.33913
0	0	0.215747	1.94172		0	0	0	2.0087
0	0	0	0		0	0	0	0
0	0	0.107873	4.53068		0	0	0.334783	12.0522
0	3.34407	0	1.83385		0	2.67826	0	1.00435
0	0	0	1.6181		0	0	0	3.34783
0	0	0.215747	0.97086		0	0	0	1.67391
0	0.107873	0	1.51023		0	0	0	1.00435
0.32362	3.12833	0.107873	0.862987		0	1.33913	0	2.0087
0	0	0.107873	4.74643		0	0	0	0
0	0	0.107873	1.94172		0	0	0	0
0	0	0	0		0	0	0	0
0	1.40235	0	0.539367		0	1.00435	0	2.67826
0	0	0	0		0	0	0	0
0	1.51023	0	0.97086		0	0.669565	0	5.6913
0	0	0	3.34407		0	0	0	5.35652
0	0.431493	0	0		0	0	0	0
0	3.45195	0	0.755113		0	0	0	1.33913
0	0.107873	0	0		0	0	0	0
0	0.107873	0	6.4724		0	0	0	4.68696
0	3.77557	0	0		0	0.669565	0	0
0	0	0.431493	1.83385		0	0	0	0.669565
0	0	0	0		0	0	0	0
0	0	0	0		0	0	0	0
0	1.51023	0.32362	4.20706		0	2.34348	0	5.6913
0	0.215747	0	0.32362		0	0	0	0.334783
0	3.45195	0	0		0	1.00435	0	0
0	8.0905	0	2.80471		0	12.0522	0	4.35217
0	3.45195	0	3.12833		0	4.68696	0	2.34348
0	4.96217	0	0.107873		0	7.03043	0	0
0	0.431493	0.107873	4.96217		0	0.334783	0	3.34783
0	4.63855	0	0.97086		0	9.37391	0	1.33913
0	1.94172	0.64724	0.755113		0	0	0	2.0087
0	1.18661	0	0.539367		0	2.67826	0	0.334783
0	1.29448	0.539367	4.74643		0	1.00435	0	2.0087
0	0.862987	0	3.55982		0	1.33913	0	0.669565
0	0	0.107873	1.6181		0	0	0	1.67391
0	1.83385	0	2.37321		0	1.00435	0	3.34783
0	0.107873	0.539367	0		0	1.33913	0.334783	0
0	2.69683	0	1.29448		0	1.00435	0	0.334783
0	1.18661	0	1.40235		0	5.6913	0	0
0	2.26534	0	0.32362		0	6.69565	0	1.33913
0	2.58896	0	4.31493		0	3.01304	0	5.35652
0	1.94172	0	0.107873		0	4.01739	0	0
0	2.58896	0.107873	1.72597		0	6.36087	0	3.68261
0	0.107873	0	0.862987		0	0	0	1.33913
0	4.53068	0	4.42281		0	0.669565	0	9.7087
0	4.20706	0	2.37321		0	0.334783	0	2.67826
0	1.72597	0	1.18661		0	3.34783	0	1.00435
0	0.755113	0	0.64724		0	0	0	0.669565
0	2.15747	0	1.07873		0	1.33913	0	2.0087
0	4.09919	0	1.18661		0	6.36087	0	2.0087
0	0.32362	0	2.48109		0	0.334783	0	0.334783
0	0.32362	0	1.40235		0	0	0	0.334783
0.215747	1.40235	0	2.69683		0	4.35217	0	0.334783
0	1.40235	0.431493	0.755113		0	3.01304	0	2.0087
0	0	0	0.755113		0	0	0	1.67391
0	0.32362	0	3.02045		0	0.334783	0	1.33913
0	3.66769	0	1.94172		0	1.00435	0	0
0	0	0	0.107873		0	0	0	2.0087
0	0.755113	0	1.18661		0	0.669565	0	1.67391
0	0	0	0.107873		0	0	0	0
0	0	0	1.07873		0	0	0	0.669565
0.107873	2.91258	0	0		0	1.67391	0	0
0	0	0.107873	3.77557		0	0	0	5.6913
0	0	0	2.04959		0	0	0	0
0	0	0	0.539367		0	0	0	0
0	0.107873	0	2.48109		0	0	0	0.334783
0	0	0	3.02045		0	0	0	3.34783
0	0	0	0		0	0	0	0
0	0.107873	0	0		0	0	0	0
0	0	0	1.29448		0	0	0	5.02174
0	0	0	0.539367		0	0	0	0
0	0.107873	0	0		0	0	0	0
0.107873	0	0.64724	4.74643		0	0	0.669565	5.02174
0	0.107873	0.539367	4.31493		0	0	0	4.35217
0	0	0.539367	0		0	0	0.334783	0
0	0.97086	0	1.51023		0	0	0	0.334783
0	6.58027	0	0		0	2.0087	0	0
0	0.215747	0.107873	0		0	5.6913	0	0
0	0.32362	0	1.72597		0	3.68261	0	2.0087
0	1.18661	0	0		0	1.00435	0	0
0	3.02045	0.107873	5.07005		0	1.33913	0	6.69565
0	0.539367	0	1.83385		0	0.334783	0	0
0	0.97086	0	0.107873		0	0.334783	0	0
0	0.539367	0	0		0	2.67826	0	0
0	0.32362	0.107873	0		0	2.67826	0	0
0	1.18661	0	0.215747		0	0.669565	0	0.669565
0.64724	4.8543	0.215747	0.431493		2.34348	0	0	0
0	0	0	3.02045		0	4.35217	0	1.67391
0	0.431493	0	1.29448		0	0	0	2.0087
0	0.431493	0	0.97086		0	0	0	2.34348
0	0	0	0		0	0	0	0
0.107873	0.539367	0	0.862987		0.334783	2.0087	0	1.00435
0	0	0	1.40235		0	0	0	0.334783
0	0.97086	0	0		0	0.669565	0	0
0.107873	0	0	0.215747		0.334783	0	0	0.334783
0	0.755113	0	3.77557		0	0	0	3.34783
0	2.80471	0	0.755113		0	2.34348	0	0.669565
0.107873	0.107873	0	1.18661		0	0	0	0
0	0.97086	0	1.51023		0	2.0087	0	1.00435
0	3.66769	0	0		0	5.02174	0	0
0	0.107873	0.539367	3.12833		0	1.33913	0	3.01304
0	0.539367	0	1.07873		0	0.669565	0	0.669565
0	0.755113	1.18661	0		0	0.334783	0	0
0.215747	1.18661	0.431493	0.431493		0	0	0	1.00435
0	1.72597	0	0.539367		0	1.00435	0	0
0.755113	1.29448	0	0.32362		0	0.334783	0	0.669565
0	1.40235	0	0.215747		0	2.34348	0	0
0	2.37321	0	2.80471		0	8.03478	0	3.68261
0	4.53068	0	1.6181		0	7.36522	0	2.34348
0	0.97086	0	4.74643		0	0	0	11.0478
0	0.107873	0	0.107873		0	0	0	0
0.107873	3.34407	0	0.862987		0	0.334783	0	1.00435
0	0	0	0.97086		0	0	0	1.00435
0	1.72597	0.431493	0.107873		0	0.334783	0	0
0	0	0	0.862987		0	0	0	0.334783
0	0	0	1.83385		0	0	0	1.33913
0.215747	0.431493	0	0.215747		0	1.33913	0	0
0	0.64724	0	0.32362		0	1.00435	0	4.01739
0	1.51023	0	2.04959		0	2.34348	0	1.67391
0.107873	0	0.107873	0.755113		0	0	0	1.67391
0	0.431493	0	0		0	0.669565	0	0
0	0	0	0		0	0	0	0
0	0.64724	0.539367	0.97086		0	1.33913	0	0.334783
0	0.107873	0	1.40235		0	0	0	0
0	0.431493	0.107873	0.107873		0	4.01739	0.334783	0
0	1.07873	0	0.431493		0	0.669565	0	2.67826
0	0.755113	0	5.82516		0	3.68261	0	0.669565
0	0	0	0.431493		0	0	0	0.334783
0	0.32362	0.215747	0		0	0	0	0
0.107873	0	0	0.215747		0	0	0	0
0	0.107873	0	0.215747		0	0	0	0.669565
0	0.32362	0	0.64724		0	0	0	0
0	0.539367	0	0		0	3.34783	0	0
0	0.755113	0	1.07873		0	0.334783	0	2.34348
0	0	0	0		0	0	0	0
0	0.862987	0	1.72597		0	1.67391	0	1.33913
0	0	0	0.862987		0	0	0	0.669565
0	0	0	1.07873		0	0	0	1.67391
0	1.51023	0.215747	2.04959		0	0	0	2.0087
0	0.107873	0	0.215747		0	0	0	0
0	0	0	0		0	0	0	0
0	0.107873	0	0		0	0	0	0
0	0.32362	0	0.97086		0	7.36522	0	2.67826
0	0	0	3.45195		0	0	0	1.33913
0	0	0.431493	1.51023		0	0	0	2.0087
0	0	0.107873	0.97086		0	0	0	2.0087
0	0.107873	0	0.32362		0	0.334783	0	0.669565
0	0.32362	0	1.29448		0	0.669565	0	6.02609
0	0	0	1.29448		0	0	0	0.334783
0	0.539367	0.215747	0.97086		0	0	0	0.334783
0	0	0	0.107873		0	0	0	0.334783
0	0	0	2.04959		0	0	0	1.00435
0	0	0	0		0	0	0	0
0	0.107873	0	1.51023		0	0	0	5.02174
0	0	0	1.6181		0	0	0	0
0	0	0	0		0	0	0	0
0	0	0	0		0	0	0	0
0	0	0.32362	0.107873		0	0	0	0
0	0.215747	0	0.32362		0	0.334783	0	0.334783
0.107873	7.01177	0	0		0	1.67391	0	0
0	1.51023	0	1.07873		0	1.33913	0	3.68261
0	4.31493	0.107873	0.107873		0	4.01739	0	0.669565
0.107873	0.431493	0	1.94172		0	0	0	2.67826
0	6.14878	0.107873	0		0	1.33913	0	0
0	0.32362	0	0.215747		0	0.669565	0	0
0.215747	6.36453	0	1.51023		0	8.36956	0	3.01304
0	4.42281	0.107873	0.862987		0	5.02174	0	3.68261
0	0.32362	0	1.40235		0	0	0	2.34348
0	5.60941	0	0		0	0	0	0
0	2.15747	0.755113	0		0	0	0.334783	0
0	0	0	0		0	0	0	3.34783
0	0.107873	0	1.29448		0	0	0	0.669565
0	0.32362	0	0		0	1.00435	0	0
0	3.55982	0	0.107873		0	0.334783	0	0
0	1.29448	0	0.431493		0	0	0	0
0	0	0	0		0	0	0	0
0	1.51023	0.107873	0		0	0.334783	0	1.67391
0	0	0	0		0	0	0	0
0	0	0	0.539367		0	0	0	0.669565
0	1.94172	0	0		0	0	0	0
0	0.431493	0.107873	0		0	0	0	0
0	3.66769	0	0		0	5.02174	0	0
0	0.107873	0	0.755113		0	0	0	2.34348
0	0.539367	0	0		0	1.00435	0	0
0	3.2362	0	0		0	2.34348	0	0
0	0.539367	0	0.107873		0	1.00435	0	0
0	0.64724	0.215747	0.64724		0	0.334783	0	0.334783
0	1.6181	0	0		0	0.669565	0	0
0	0	0	0		0	0	0	0
0.107873	0.97086	0	0		0	0.669565	0	0
0	0.755113	1.07873	0.107873		0	0.334783	0	1.00435
0	0.431493	0	0.215747		0	0	0	0.334783
0	0	0	0		0	0	0	0
0.107873	0.107873	0	0		0	0	0	0
0	0.107873	0	1.72597		0	0	0	0.669565
0	0	0	0.107873		0	0	0	0
0	0.431493	0.107873	2.04959		0	1.67391	0	0.334783
0	1.83385	0	10.0322		0	0	0	8.03478
0	1.72597	0	1.94172		0	0	0	2.34348
0.215747	1.07873	0	0		0	3.01304	0	0
0.64724	1.40235	0.215747	3.2362		0	0	0	4.01739
0.431493	0	0	1.40235		1.33913	0	0	0
0.107873	0	0	0.862987		0	2.0087	0	4.35217
0	0.107873	0	2.04959		0	1.33913	0	2.0087
0	1.07873	0	3.34407		0	3.34783	0	5.35652
0	0	0	0.107873		0	0	0	0
0	0.431493	0	4.20706		0	0	0	2.67826
0.431493	0.32362	0	2.15747		0	0	0	2.0087
0	0	0.107873	4.20706		0	0	0	6.02609
0	0.431493	0	0.755113		0	1.67391	0	1.00435
0	0	0.107873	0		0	0	0.334783	0
0	0	0	2.58896		0	0	0	0.334783
0	2.04959	0	5.82516		0	1.00435	0	2.34348
0.107873	0	0.107873	0		0	0	0	0
0.539367	0	0	0.107873		0	0	0	0
0.64724	0	0	4.63855		0	0	0	1.67391
0	2.91258	0	1.07873		0	1.67391	0	1.00435
0	0.215747	0	0.107873		0	0	0	0.669565
0.97086	0.107873	0	1.40235		0	0	0	1.67391
0	0.862987	0	2.91258		0	0.669565	0	2.0087
0.431493	0.539367	0	0.107873		0	0	0	0.669565
0	2.91258	0.107873	0		0	2.0087	0	0
0.32362	0.755113	0.32362	0.862987		0	0.669565	0	0
0	0.32362	0	0.64724		0	0.334783	0	2.0087
0	2.80471	0	0.215747		0.334783	1.67391	0	0
0.215747	4.09919	0.107873	3.88344		0	4.68696	0	7.36522
0	1.07873	0.107873	0.64724		0	0	0	0
0	3.66769	0	0		0	5.02174	0	0
0.539367	3.88344	0	0		0	1.00435	0	0
0	5.39367	0	0.64724		0	3.01304	0	1.00435
0	0.431493	0	0		0	0.334783	0	0
0	0.215747	0.107873	0		0	0	0	0
0	2.04959	0	0.215747		0	1.33913	0	1.67391
0	2.91258	0	1.07873		0	1.67391	0	2.0087
0.755113	0	0.107873	0.431493		0.669565	0	0	0.334783
0.539367	0.215747	0	4.20706		0	0	0	7.7
0	4.42281	0.755113	0		0	6.02609	0	0
0	0	0	1.83385		0	0	0	0.334783
0	0	0.431493	0.539367		0	0	0	4.68696
0	1.07873	0	0.755113		0.334783	2.34348	0	1.67391
0	0	0.32362	0		0	0	0	0
0	0.97086	1.51023	0.755113		0	1.00435	0.334783	1.00435
0	2.58896	0	0		0	5.35652	0	0
0	0	0	0.107873		0	0	0	0.334783
0.107873	1.40235	0	0		0	1.33913	0	0
0	1.94172	0	0		0	0.669565	0	0
0	3.99131	0.107873	0.107873		0	1.33913	0	0
0	3.99131	0	2.37321		0	3.01304	0	1.33913
0	0.32362	0.215747	2.91258		0	0.334783	0	3.68261
0	1.40235	0.755113	0.215747		0	5.35652	0	0.334783
0	0	0.107873	0.32362		0	0	0	3.34783
0	0	0	0		0	0	0	0
0	0.64724	0	0.32362		0	0	0	0.334783
0	0.215747	0	7.87475		0	0	0	0
0	0.215747	0.32362	3.88344		0	0	0	5.02174
0	1.83385	0	4.09919		0	0	0	2.0087
0	0.107873	0.539367	0.107873		0	0	0	0
0.107873	0.107873	0.215747	0		0.334783	0.334783	0	0
6.4724	0.215747	0	0		7.36522	0	0	0
0	2.26534	0	2.69683		0	9.37391	0	2.34348
0	0	0	0.107873		0	0	0	0
0.215747	0.431493	0.107873	1.72597		0	0	0	1.67391
0	4.09919	0	3.55982		0	0	0	1.00435
0	0	0	0		0	0	0	0
0	0.539367	0	0		0	0.334783	0	0
0.215747	0	0	3.02045		0	0	0	1.00435
0	0	0	0.215747		0	0	0	0
0.107873	3.2362	0.64724	2.26534		0	13.3913	0	5.02174
0.215747	0	0	0.431493		0.334783	0	0	0
0	0	0	3.34407		0	0	0	2.0087
0	2.37321	0	0		0	4.01739	0	0
0	1.18661	0.431493	4.74643		0	1.33913	0	2.0087
0	0	0	2.15747		0	0	0	1.67391
0	0.107873	0	3.55982		0	2.0087	0	2.0087
0.539367	0	0	0.431493		0	0	0	0.669565
0	0	0	0		0	0	0	0
0.431493	0.215747	0	0		0	1.00435	0	0
0	0.107873	0	3.88344		0	0	0	3.34783
0	0.755113	0	4.74643		0	0	0	1.00435
0	0	0	1.6181		0	0	0	0.669565
0	0.97086	0.32362	1.83385		0	2.34348	0	0.334783
0.755113	0.215747	0	0.215747		0.334783	0	0	0
0.32362	0	0.107873	0.755113		0.334783	0	0.334783	0
0	0	0.32362	3.12833		0	0	0	2.34348
1.29448	0.215747	0	1.6181		0.334783	0	0	0
0	1.18661	0.431493	3.55982		0	0	0	2.0087
0	0.431493	0	0		0	0	0	0
0.215747	0	0.107873	0.215747		0	0	0.334783	0
0.107873	0	0.107873	0		0	0	0	0.334783
0	0.431493	0	0		0	0	0	0
0.107873	0.107873	0.107873	0		0	0.334783	0	0
0	0	0	0		0	0	0	0
0.755113	1.07873	0	3.77557		0.334783	1.00435	0	1.33913
0	0.215747	0	0		0	0	0	0
0.107873		0	1.72597		0		0	3.01304
0		0	3.66769		0		0	6.36087
0		0	0.107873		0		0	0.669565
0		0	0		0		0	0
0		0	0.215747		0		0	0.334783
0.107873		0.755113	4.42281		0		0.669565	2.67826
0.107873		0	2.37321		0		0	1.67391
0		0	0		0		0	0
0.539367		0	0		0.334783		0	0
0		0.107873	0		0		0	0
0		0	1.94172		0		0	2.34348
0.107873		0	0.107873		0		0	0
0		0	2.58896		0		0	2.34348
0		0	0.32362		0		0	0.669565
0		0	0.539367		0		0	1.67391
0.215747		0	0		0		0	0
0		0	0.755113		0		0	0
0		0.107873	3.66769		0		0	3.01304
0		0	4.74643		0		0	4.35217
0		0	2.91258		0		0	4.68696
0		0.107873	0		0		0	0
0		0	0		0		0	0
0		0.107873	2.37321		0		0	6.02609
0		0	0		0		0	0
0		0	0.539367		0		0	0
0		0	0		0		0	0
0		0	2.15747		0		0	2.0087
0		0	0.215747		0		0	0.334783
0.107873		0	0		0		0	0
0.539367		0	2.58896		0		0	3.34783
0		0.107873	3.66769		0		0	0
0		0			0		0
0		0			0		0
0		0.215747			0		0
0		0			0		0
0		0			0		0
0		0			0		0
0		0.32362			0		0
0		0			0		0
0.107873		0			0		0
0		0			0		0
0		0			0		0
0		0			0		0
0		0			0		0
0		0			0		0
0.215747		0			0		0
0		0.107873			0		0
0		0			0		0
0		0			0		0
0		0			0		0
0		0.431493			0		0.334783
0		0			0		0
0		0			0		0
0.215747		0			0		0
0		0			0		0
0		0			0		0
0.107873		0			0.334783		0
0		0			0		0
0		0			0		0
0		0			0		0
0.107873		0			0		0
0.431493		0			0		0
0		0			0		0
0		0			0		0
0		0			0		0
0.32362		0.215747			0		0
0		0			0		0
0		0			0		0
0		0			0		0
0		0			0		0
0		0			0		0
0		0			0		0
0		0			0		0
0.107873		0			0		0
0		0			0		0
0.32362		0			0		0
0.107873		0.107873			0		0
0		0			0		0
0		0			0		0
0		0			0		0
0.107873		0			0		0
0		0			0		0
0.431493		0			0		0
0		0.107873			0		0
0.862987		0			0		0
0.107873		0			0		0
0		0			0		0
0.107873		0.107873			0		0
0		0			0		0
0		0			0		0
0		0			0		0
0		0			0		0
0		0			0		0
0.107873		0			0		0
0		0			0		0
0		0			0		0
0		0			0		0
0		0.107873			0		0
0.107873		0			0		0
0		0			0		0
0		0			0		0
0		0			0		0
0		0			0		0
0		0.215747			0		0
0		0			0		0
0.107873		0			0		0
0		0			0		0
0		0			0		0
0.107873		0			0		0
0		0			0		0
0		0			0		0
0		0			0		0
0		0			0		0
0		0			0		0
0.107873		0			0		0
0		0			0		0
0		0			0		0
0		0			0		0
		0					0
		0					0
		0					0
		0					0
		0					0
		0					0
		0					0
		0					0
		0					0
		0					0
		0					0
		0					0
		0.215747					0
		0					0
		0.32362					0
		0					0
		0.539367					0
		0					0
		0					0
		0					0
		0.107873					0
		0					0
		0.215747					0
		0.107873					0
		0					0
		0					0
		0					0
		0					0
		0.107873					0
		0					0
		0					0
		0					0
		0					0
		0					0
		0					0
		0.107873					0
		0					0
		0.215747					0
		0					0
		0.107873					0
		0					0
		0.107873					1.33913
		0					0
		0					0
		0.215747					0
		0					0
		0					0
		0					0
		0					0
		0					0
		0					0
		0					0
		0.107873					0
		0					0
		0					0
		0.107873					0
		0.215747					0
		0					0
		0					0
		0					0
		0					0
		0					0
		0					0
		0					0
		0.215747					0.334783
		0					0
		0					0
		0					0.334783
		0.107873					0
		0.107873					0
		0					0
		0					0
		0					0
		0					0
		0					0
		0.107873					0
		0					0
		0					0
		0					0
		0					0
		0					0
0	2.31444	0.0890171	1.60231		0	3.27917	0	0.971605
0	0.0890171	0.356068	2.31444		0	0	0	1.33596
0	0.267051	0	1.33526		0	0.242901	0	0.364352
0	0.712137	0	0.62312		0	0	0	0.485803
0	0.801154	0.178034	0.445086		0	0	0	0.485803
0	0.801154	0	0.267051		0	0	0	0
0.267051	3.47167	0	0.0890171		0.121451	5.58673	0	0
0	2.5815	0.0890171	4.00577		0	2.67191	0	2.67191
0	4.36184	0	2.5815		0	2.18611	0	3.64352
0	3.20462	0.0890171	4.09479		0	2.18611	0	0.242901
0	0.979188	0	0.267051		0	0	0	0.121451
0	0.890171	0	0.0890171		0	0.971605	0	0
0	0.801154	0	0.0890171		0	0	0	0
0	1.69132	0	0		0	1.21451	0	0
0	2.04739	0.178034	0		0	2.18611	0	0
0.178034	3.56068	0	0		0	1.45741	0	0
0.267051	0.445086	0	0		0.364352	0.850155	0	0
0	1.15722	0.178034	2.84855		0	1.57886	0	2.79337
0.0890171	2.04739	0.0890171	0.267051		0	3.88642	0	0
0	2.93756	0	0		0	5.10093	0	0
0.0890171	2.93756	0	3.29363		0	4.37222	0	2.91482
0.178034	0.801154	0.0890171	1.06821		0.121451	1.45741	0	0
0.178034	1.69132	0	0.178034		0	1.94321	0	0
0	2.67051	0	0		0	4.00787	0	0
0	0.0890171	0	5.16299		0	0	0	6.31543
0.178034	0	0	0.267051		0	0	0	0.121451
0	2.67051	0	0.356068		0	1.82176	0	0
0.178034	4.53987	0	2.40346		0	7.04414	0	1.21451
0	1.86936	0	1.15722		0	2.30756	0	0.971605
0	1.33526	0.267051	0		0	0.607253	0.121451	0
0	0	0	0.178034		0	0	0	0
0	0.0890171	0	5.78611		0	0	0	3.40062
0	1.95838	0.0890171	0.445086		0	2.30756	0	0.121451
0.267051	0.445086	0	3.82774		0	0.607253	0	3.40062
0	0	0	3.29363		0	0	0	2.79337
0.178034	0	0	0.0890171		0	0	0	0
0	2.67051	0	0.178034		0	0.850155	0	0
0	2.40346	0	0.445086		0.121451	0.850155	0	0.485803
0.178034	4.00577	0.356068	4.00577		0	6.43689	0	3.88642
0.0890171	0	0	0.62312		0.121451	0	0	0
0.62312	0.62312	0	2.04739		0	0.850155	0	0.728704
0.0890171	0.801154	0	0.0890171		0.121451	1.45741	0	0
0.178034	1.42427	0	1.69132		0	1.09306	0	0
0.356068	0.534103	0.0890171	0		0.121451	1.94321	0	0
0	1.06821	0	0		0	1.57886	0	0
0.267051	2.04739	0.0890171	0		0	2.06466	0	0
0.712137	1.86936	0.0890171	4.89594		0.242901	1.94321	0	2.18611
0	1.51329	0	5.51906		0	4.49367	0	1.57886
0.0890171	0.445086	0	0.712137		0	1.33596	0	0.242901
0	0.801154	0	0		0	1.94321	0.121451	0
0	0.178034	0	0		0	0	0	0
0.0890171	0	0	0.0890171		0	0	0	0
0	0	0.178034	4.98496		0	0	0	1.33596
0	0.267051	0	0		0	1.09306	0	0
0	0	0	0.0890171		0	0	0	0
0	2.22543	0.62312	0.267051		0	1.57886	0	0
0.0890171	0.267051	0	0		0	0	0	0
0	0.890171	0	0.178034		0	0.850155	0	0
0	0	0	0.178034		0	0	0	0
0.267051	3.20462	0	0		0	2.06466	0	0
0.267051	1.15722	0	6.14218		0.121451	1.94321	0	9.47315
0.178034	0.0890171	0	0.178034		0	0	0	0
0	0.0890171	0.0890171	0.178034		0	0	0	0
0	0.890171	0	0		0	0.971605	0	0
0	0	0	0.0890171		0	0	0	0
0	2.04739	0	0.445086		0	0.728704	0	0
0	2.22543	0	0.178034		0	2.18611	0	0
0	0.801154	0.0890171	0		0	1.94321	0	0
0.0890171	1.06821	0	2.67051		0	1.57886	0	3.76497
0	0.712137	0	1.51329		0	1.45741	0	1.33596
0	0.0890171	0	0.890171		0	0	0	0.242901
0	0.534103	0	1.86936		0	0.242901	0	1.21451
0	0.0890171	0	0.356068		0	0	0	0
0	0.62312	0	0.267051		0	0.728704	0	0
0	1.15722	0	2.67051		0	2.55046	0	2.30756
0.0890171	1.78034	0	0		0	2.79337	0	0
0	0	0	3.91675		0	0	0	2.55046
0	1.42427	0.445086	2.31444		0	1.94321	0.364352	2.42901
0	1.51329	0	0.178034		0	2.55046	0	0
0	0.0890171	0	4.71791		0	0	0	2.55046
0	0	0	2.67051		0	0	0	1.82176
0	0.178034	0.178034	0		0.121451	0	0	0
0	0.267051	0	0.979188		0	0.121451	0	1.09306
0.0890171	0	0.445086	0		0	0	0.121451	0
0.178034	0.178034	0.0890171	5.43004		0	0	0	3.40062
0	3.1156	0	0.62312		0	2.18611	0	0
0	2.13641	0.0890171	0		0	2.42901	0	0
0	0	0.0890171	0		0	0	0.242901	0.121451
0	0.62312	0	1.86936		0	0.121451	0	2.42901
0	3.1156	0	4.45086		0	0.485803	0	6.67979
0	2.40346	0	0.0890171		0	0.850155	0	0
0	0.445086	0	0.0890171		0	0	0	0.121451
0	0.178034	0	0		0	0.607253	0	0
0	1.42427	0	1.60231		0	2.79337	0	0.121451
0	0.0890171	0	3.29363		0	0	0.121451	0.607253
0	0.445086	0	0		0	0.242901	0	0.121451
0	3.56068	0	3.20462		0	7.52994	0	2.30756
0	0.0890171	0	0.178034		0	0	0	0
0	0	0	1.42427		0	0	0	0
0	3.56068	0	0.178034		0	2.67191	0	0
0	0.0890171	0	0.178034		0	0	0	0
0	0.712137	0	5.34103		0	1.09306	0	1.09306
0	0	0	0.0890171		0	0	0	0
0	1.69132	0	0.979188		0	1.94321	0	0
0.356068	1.95838	0	0.0890171		0.121451	0.728704	0	0
0	0.712137	0	2.13641		0	0	0	0.850155
0	0	0.267051	0.712137		0	0	0	0.121451
0	3.02658	0	1.15722		0	3.15772	0	1.09306
0	3.02658	0	2.31444		0	1.94321	0	0.364352
0.178034	0	0	0		0	0	0	0
0	2.93756	0.0890171	3.73872		0	6.80124	0	2.79337
0	0	0.178034	1.86936		0	0	0	1.33596
0	2.04739	0.267051	4.89594		0	3.03627	0	1.57886
0	1.95838	0	0		0	3.88642	0	0
0	1.69132	0	3.38265		0	2.42901	0	4.25077
0.0890171	0	0	0.0890171		0	0	0	0
0	0	0	0.0890171		0	0	0	0
0	0	0	1.78034		0	0	0	0.121451
0	0	0	0		0	0	0	0
0	0.801154	0	2.93756		0	0	0.121451	2.42901
0	0.979188	0	2.31444		0	0	0	2.18611
0	2.22543	0	2.49248		0	3.27917	0	2.67191
0	0.356068	0	0.267051		0	0.728704	0	0
0.356068	2.04739	0.178034	0.979188		0.121451	1.94321	0	0
0	3.1156	0.0890171	0		0	6.31543	0	0
0.267051	0	0.0890171	1.69132		0	0	0	0.485803
0.178034	0	0.0890171	1.15722		0	0	0	0.242901
0.267051	0.534103	0	0		0.121451	1.33596	0	0
0.178034	0.801154	0.0890171	0.712137		0	0.607253	0	0.971605
0	2.5815	0.178034	1.95838		0.121451	4.00787	0.121451	3.64352
0	1.24624	0.267051	0		0	2.06466	0	0
0.178034	2.13641	0.267051	1.15722		0	3.52207	0	0.850155
0	0	0	0		0	0	0	0
0.0890171	0	0	0		0	0	0	0
0.0890171	1.78034	0.0890171	0.801154		0	0	0	0.242901
0	3.02658	0.0890171	0.445086		0	1.21451	0	0
0	0.178034	0	2.84855		0	0	0	1.21451
0	0	0	4.00577		0	0	0	3.03627
0	0.62312	0	0.178034		0	0	0	0.485803
0	5.69709	0.356068	2.75953		0	1.70031	0	2.55046
0	0	0.445086	3.02658		0	0	0	3.40062
0	0.62312	0	1.86936		0	0.364352	0	0.242901
0	0.890171	0.356068	3.38265		0	1.33596	0	1.33596
0	0	0	1.95838		0	0	0	0.485803
0.0890171	2.13641	0.178034	2.75953		0	5.82963	0	4.49367
0	2.75953	0	3.91675		0	4.61512	0	4.61512
0	0.0890171	0	0.534103		0	0	0	0
0	1.51329	0	0		0	1.94321	0	0
0	2.40346	0	2.84855		0	3.76497	0	1.57886
0	1.51329	0.62312	0.890171		0	1.70031	0	0.607253
0	0.0890171	0	0		0.121451	0	0	0
0	0	0	0		0	0	0	0
0	0.534103	0	0.178034		0	0.364352	0	0
0	0.267051	0	0		0	0.971605	0	0
0	0.0890171	0.534103	0.0890171		0	0	0	0
0	1.15722	0	3.20462		0	1.21451	0	3.03627
0	3.56068	0	0		0	2.18611	0	0
0	0.178034	0	0.890171		0	0.121451	0	0.850155
0.178034	1.15722	0.62312	0.0890171		0	1.94321	0	0
0	0.0890171	0	0.0890171		0	0	0	0
0	1.42427	0	3.29363		0	1.45741	0	3.03627
0	0	0	0		0	0	0	0
0	3.29363	0.445086	1.06821		0	0.850155	0	0.971605
0	1.51329	0	0		0	0.364352	0	0
0	0.801154	0	0.801154		0	0.242901	0.121451	1.09306
0	0.178034	0	3.38265		0	0	0	1.70031
0	0.801154	0	0.178034		0	0.850155	0	0
0	3.29363	0	1.33526		0	1.82176	0	2.91482
0	0.0890171	0	0		0	0	0	0
0.0890171	0	0	1.78034		0	0	0	1.82176
0	0.267051	0.267051	2.13641		0	0	0	1.33596
0	0	0.0890171	2.5815		0	0.971605	0	0.242901
0	0.0890171	0	1.60231		0	0	0	0.485803
0	1.42427	0	0		0	2.30756	0	0
0	0	0	2.93756		0	0	0.364352	0.971605
0	2.13641	0	0.356068		0	3.88642	0	0.364352
0	0	0	0.178034		0	0	0	0
0	1.60231	0.0890171	4.00577		0	1.09306	0	3.52207
0.178034	0.445086	0	0.62312		0	1.45741	0	0.121451
0	0	0	0.712137		0	0	0	1.09306
0	0.890171	0	0.0890171		0	1.45741	0	0
0	0	0	2.04739		0	0	0.121451	1.21451
0	0.62312	0.178034	0.178034		0	1.09306	0	0
0	0	0	0.979188		0	0	0	0
0	0.267051	0.979188	2.49248		0	0.121451	0.485803	2.67191
0	0	0	0.178034		0	0	0	0
0	0	0.979188	0.356068		0	0	0	0
0	0	0	0		0	0	0	0
0	0.0890171	0	3.6497		0	0.121451	0	4.00787
0	0	0	0.267051		0	0	0	0
0	0.356068	0	1.95838		0	0.121451	0	1.33596
0	1.51329	0	0.62312		0	1.57886	0	0
0	0	0.356068	0		0	0	0.121451	0
0	0.801154	0	1.15722		0	1.82176	0	0.850155
0	0.356068	0	0		0	0	0	0
0	0.0890171	0	0		0	0	0	0
0	0.712137	0	0.0890171		0	0	0	0
0	0.445086	0.979188	0.0890171		0	0.728704	0.364352	0
0.0890171	0	0	2.5815		0.121451	0	0	2.91482
0.0890171	1.24624	0	0		0	1.33596	0	0
0	0	0	0.0890171		0	0	0	0
0	1.78034	0	3.38265		0	2.67191	0	0.607253
0	0.178034	0	0		0	0	0	0
0	5.43004	0	0.267051		0	5.46528	0	0
0.0890171	1.06821	0	0.0890171		0	0	0	0
0	0.712137	0	1.06821		0	0.607253	0	0
0	1.51329	0	1.33526		0	0.121451	0	1.70031
0	0.0890171	0	2.5815		0	0.121451	0	3.27917
0	1.51329	0	3.1156		0	2.06466	0	4.37222
0	1.51329	0	0		0	1.21451	0	0
0	0.0890171	0	1.06821		0	0.121451	0	1.82176
0	0	0	5.07397		0	0	0	6.07253
0	0	0	0.0890171		0	0	0	0
0	0.890171	0	0		0	0.242901	0	0
0	0.534103	0	0.0890171		0	0.242901	0	0
0	0.534103	0	0		0	0	0	0
0	0.0890171	0	0		0	0	0	0
0	5.25201	0	0		0	5.22238	0	0
0	1.15722	0.267051	3.82774		0	1.09306	0.485803	4.73658
0.178034	3.73872	0	0		0	4.49367	0	0
0	0	0	0.979188		0	0	0	0.121451
0	0.0890171	0	0.178034		0	0	0	0
0	2.40346	0	0		0	1.33596	0	0
0	0.0890171	0.356068	0		0	0	0.242901	0
0	0	0	0		0	0	0	0
0	3.91675	0	0		0	4.73658	0	0
0	0	0	0.178034		0.121451	0	0	0
0	1.15722	0	0.356068		0	0	0	0.485803
0	1.60231	0.0890171	0		0	2.30756	0.121451	0
0	0.178034	0.0890171	0		0	0	0	0
0	0	0	0		0	0	0	0
0	0.356068	0.0890171	0.62312		0	0	0	0
0	1.69132	0.0890171	0		0	1.45741	0	0
0.0890171	0.801154	0	0		0	1.21451	0	0
0	0.62312	0.356068	0		0	1.21451	0	0
0	0.0890171	0.534103	1.51329		0	0.121451	0	0
0.0890171	0.62312	0	0		0	0.728704	0	0
0	3.6497	0.445086	0.0890171		0	2.06466	0.242901	0
0	0.712137	0	0		0	0.242901	0	0
0.0890171	0	0.0890171	0.0890171		0	0	0	0
0	0.979188	0	0.0890171		0	0.850155	0	0
0	1.24624	0	0		0	1.70031	0	0
0.0890171	0.890171	0	1.69132		0	0.485803	0	0.728704
0.534103	0.178034	0	8.36761		0.485803	0.971605	0	3.40062
0	0.534103	0	6.05316		0	0.485803	0	7.40849
0	2.13641	0	2.13641		0	4.97948	0	0.971605
0	0.534103	0	4.27282		0	0.850155	0	3.88642
0.0890171	0.890171	0	2.22543		0	1.33596	0	1.21451
0	0.356068	0	1.86936		0	0.364352	0	0.850155
0.178034	0	0	3.73872		0	0	0	3.88642
0	1.51329	0	4.53987		0	1.45741	0	4.97948
0	0	0	0.178034		0	0	0	0
0	0.0890171	0.0890171	0.178034		0	0	0	0
0	0.178034	0.267051	2.04739		0	0	0	2.91482
0	0	0.0890171	0.0890171		0	0	0.121451	0
0	0.178034	0.0890171	0.178034		0	0	0.121451	0
0.534103	1.24624	0.0890171	5.96415		0.121451	4.61512	0	8.01574
0	0	0	2.04739		0	0	0	2.42901
0.178034	1.24624	0.712137	0.0890171		0	1.09306	0.364352	0
0.0890171	3.02658	0	1.42427		0	8.25864	0	0.121451
0	4.62889	0.0890171	1.60231		0	2.91482	0	0
0	0.267051	0.0890171	0		0	0	0	0
0	1.42427	0.178034	1.69132		0	1.57886	0	2.18611
0.0890171	1.95838	0	4.80692		0	1.70031	0	4.37222
0	6.40923	0	2.04739		0	9.1088	0	4.61512
0.0890171	0.178034	0	0.62312		0.121451	0	0	0.485803
0	0.178034	0	2.49248		0	0	0	4.37222
0	0.267051	0	0.0890171		0	0	0	0
0	3.82774	0.0890171	1.60231		0	4.12932	0	0.121451
0	2.04739	0	3.82774		0.242901	0	0	0.242901
0	0.0890171	0	3.56068		0	0	0	1.09306
0	0	0.62312	3.20462		0	0	0.121451	1.33596
0.356068	0	0.62312	0		0	0	0	0
0	2.75953	0.0890171	3.29363		0	1.94321	0	3.03627
0	0.0890171	0.267051	0.890171		0.121451	0	0.121451	1.09306
0	3.20462	0.178034	0		0	5.10093	0	0
0.0890171	0.267051	0	0		0	0	0	0
0	0	0	2.75953		0	0	0	0.242901
0	0.534103	0.178034	0		0	0	0	0
0	0	0.62312	0.62312		0	0	0	0
0	0.178034	0	1.42427		0	0	0	0
0	0	0	0.890171		0	0	0	0.121451
0	2.22543	0	2.49248		0	0.121451	0	0.607253
0	3.02658	0	1.86936		0	1.57886	0	0.850155
0	0.534103	0.178034	3.47167		0	0	0	0.364352
0	3.82774	0	0		0	3.03627	0	0
0	0	0	3.6497		0	0	0	1.21451
0	4.09479	0	1.06821		0	3.76497	0	0.121451
0	0	0	0.445086		0	0	0	1.09306
0	0.356068	0	0		0	0	0	0
0.712137	0	0.178034	2.49248		1.21451	0	0.121451	3.27917
0	1.42427	0	3.56068		0	0.121451	0	1.33596
0	1.33526	0.62312	0.267051		0	0	0	0.364352
0	0.0890171	0	4.53987		0	0	0	1.82176
0	0	0	1.33526		0	0	0	2.91482
0	2.49248	0.267051	1.86936		0	0.850155	0.364352	2.18611
0	4.27282	0	0.0890171		0	2.91482	0	0
0.267051	0.267051	0	0		0	0.121451	0	0
0	0.445086	0	0.267051		0	0	0	0
0	0.356068	0	0		0	0	0	0
0.0890171	0.979188	0.178034	1.86936		0	0.728704	0	1.82176
0.0890171	0.62312	0	0		0	0	0	0
0.178034	0.356068	0	1.86936		0.485803	0.607253	0	2.91482
0	0.712137	0	9.3468		0	0.728704	0	9.8375
0.178034	0.0890171	0	0		0	0	0	0
0	0.712137	0	0.979188		0	1.21451	0	0
0	0	0	0.0890171		0	0	0	0
0	0	0	6.7653		0	0	0	8.98735
0	0.0890171	0	1.95838		0	0	0	2.79337
0	0	0	0.0890171		0	0	0	0
0.0890171	0	0	0.62312		0	0	0	1.09306
0	0	0	3.02658		0	0	0	5.46528
0	0	0.267051	0.356068		0	0	0	0
0	0.178034	0	0		0	0.364352	0	0
0	2.40346	0.178034	2.40346		0	4.00787	0	0.485803
0	0	0	0		0	0	0	0
0	0.0890171	0	3.02658		0	0	0	3.03627
0	0.267051	0.0890171	3.1156		0	0	0	6.31543
0	0.0890171	0	0		0	0	0	0
0.445086	0	0	0		0	0	0	0
0	0	0	1.42427		0	0	0	0.485803
0	2.49248	0	0		0	1.70031	0	0
0	0	0	0.0890171		0	0	0	0
0.0890171	0.0890171	0.267051	1.51329		0	0	0.121451	1.45741
0	0	0.0890171	0.178034		0	0	0	0
0.0890171	1.15722	0	0		0	0.971605	0	0
0.445086	2.04739	0	0		0.485803	2.42901	0	0
0.0890171	0.62312	0.178034	0.801154		0	0.850155	0	0.728704
0.0890171	0.0890171	0.178034	0.0890171		0	0	0	0
0.178034	0.356068	0.178034	0		0.121451	0.485803	0	0
0	1.51329	0.62312	0.712137		0	1.82176	0.121451	0.485803
0.178034	0.178034	0.356068	0.62312		0	0	0	0.728704
0.356068	0.890171	0.356068	0		0.607253	0.485803	0	0
0	0	0	0		0	0	0	0
0.0890171	2.40346	0	1.06821		0	2.79337	0	1.45741
0	1.69132	0.0890171	0.178034		0	3.03627	0	0
0	0.0890171	0	0		0	0	0	0
0	0.0890171	0	0		0	0	0	0
0	0	0	0.178034		0	0	0	0.364352
0.445086	0	0	0.356068		0.121451	0	0	0.121451
0	0.0890171	0	0		0	0	0	0
0.267051	0	0	1.24624		0	0	0	1.45741
0	3.91675	0.356068	0		0	4.12932	0.121451	0
0	3.20462	0.178034	0.178034		0	2.42901	0	0
0	0	0.0890171	0.0890171		0	0	0	0
0	0.0890171	0	0		0	0	0	0
0	0	0.178034	0		0	0	0	0
0.0890171	1.78034	0	0.979188		0	1.82176	0	0.971605
0	0.0890171	0	1.51329		0	0	0	1.57886
0.178034	3.1156	0	0.0890171		0	1.45741	0	0.121451
0	0	0.445086			0	0	0
0	0	0			0	0	0
0	2.40346	0			0	1.21451	0
0	1.51329	0			0	1.21451	0
0	0	0			0.121451	0	0
0	3.47167	0			0.121451	2.91482	0
0	0.0890171	0.356068			0	0	0.121451
0	2.13641	0			0	3.40062	0
0	0	0			0	0	0
0	0.979188	0			0	0	0
0	0	0			0	0	0
0	0	0.801154			0	0	1.21451
0	0	0.0890171			0	0	0
0	2.67051	0			0	1.70031	0
0	1.69132	0			0	0.607253	0
0	0	0			0	0	0
0	0	0.0890171			0	0	0
0	0	1.15722			0	0	0.728704
0	2.13641	0.267051			0.242901	2.18611	0
0	0.534103	0.178034			0	0	0.728704
0	0	0			0	0	0
0.178034	0.267051	0.979188			0	0	1.09306
0.0890171	0.0890171	0.0890171			0	0	0
0	0	0.178034			0.364352	0	0
0.356068	0	0			0.728704	0	0
0	2.49248	0			0	2.30756	0
0	0.0890171	0.178034			0	0	0
0.267051	2.40346	0			0	1.45741	0
0	0.356068				0.121451	0.121451
0.356068	3.02658				0.485803	2.18611
0	1.15722				0	0.850155
0.534103	2.04739				0	0.485803
0.267051	0				0	0
1.24624	0.178034				1.57886	0
0.0890171	2.31444				0	1.21451
0	1.60231				0	0.364352
0	0.445086				0	0.121451
0	1.95838				0	3.27917
0	0				0	0
0.178034	2.40346				0.121451	2.55046
	0.356068					0
	0					0
	3.20462					1.70031
	0.62312					1.33596
	2.67051					3.40062
	0.801154					0.485803
	3.1156					2.42901
	2.84855					1.94321
	0.267051					0
	0.0890171					0
	0.801154					0.607253
	1.33526					0.121451
	0					0
	0					0
	0					0.121451
	0.178034					0
	0.356068					0.242901
	0.712137					0
	0.534103					0
	2.93756					3.76497
	1.06821					0.242901
	2.22543					1.82176
	1.51329					1.70031
	0					0
	1.24624					1.45741
	0.979188					0.121451
	1.33526					0.121451
	1.06821					0
	0.712137					0
	0.979188					1.09306
	0.267051					0.121451
	0					0
	0.890171					0.242901
	0.178034					0.850155
	0.356068					0.971605
	0					0
	0.62312					2.79337
	0					0
	0.62312					2.55046
	0					0
	0					0
	0.267051					0.242901
0	1.59155	0	0		0	0.982253	0	0
0	2.51995	0.0442097	1.19366		0	1.59616	0	0.613908
0	0.353678	0	0.839984		0	0	0	1.3506
0	3.1831	0.265258	3.66941		0	2.70119	0.73669	0.982253
0	0.0884194	0.574726	0.751565		0	0	2.45563	1.3506
0	4.86307	0	0.884194		0	3.43789	0	1.59616
0	0.0884194	0.530516	0.176839		0	0	0.73669	0
0	4.19992	0.795775	0.0884194		0	3.92901	1.47338	0
0	0.0442097	0	1.01682		0	0	0	1.96451
0	0	0.707355	1.19366		0	0	3.19232	2.08729
0	0	0.0442097	0		0	0	0.122782	0
0	0	0	1.85681		0	0	0	0.122782
0	0.0442097	0.397887	1.10524		0	0	0.245563	1.71894
0	0.884194	0.486307	0.0884194		0	1.10503	0.491126	0
0.0884194	0	0	0		0	0	0	0
0	4.77465	0	1.94523		0	2.57841	0	2.82398
0	0.353678	0	1.01682		0	0.491126	0	0.245563
0	0	0.0442097	0.618936		0	0	0	1.84172
0	0.0442097	0.0884194	0		0	0	0	0
0	0.574726	0.0884194	0.265258		0	1.22782	0	0
0	0.309468	0	5.17254		0.122782	0	0	0.613908
0	0	0	0.353678		0	0	0	0
0	0.442097	0	3.89045		0	0	0	0.368345
0	0	0	1.01682		0	0	0	2.33285
0.0442097	0.0442097	0	0.0884194		0	0	0	0
0	2.51995	0	2.34311		0	0.613908	0	1.84172
0	0	0	2.03365		0	0	0	5.64795
0	4.77465	0.0442097	2.65258		0	2.94676	0	0.859471
0	1.76839	0	0.0442097		0	0.245563	0	0
0.0442097	0.0884194	0	3.40415		0	0	0	2.70119
0.0884194	0	0	2.60837		0	0	0	2.94676
0	2.16628	0	3.22731		0	0.859471	0	1.84172
0.0442097	0	0	0.0884194		0	0	0	0
0	0	0	2.56416		0	0	0	3.3151
0	0.663146	0	3.05047		0	0.122782	0	5.77074
0	1.8126	0	2.82942		0	0.859471	0	0.368345
0	0	0	0.530516		0	0	0	1.3506
0	0	0	3.09468		0	0	0	9.69975
0	0.928404	0	2.2989		0	0.122782	0	5.89352
0	1.01682	0	2.34311		0.122782	0.122782	0	5.89352
0	0	0	0.397887		0	0	0	0.491126
0	0.221049	0	2.21049		0	0.368345	0	1.47338
0	1.90102	0	2.34311		0	4.17457	0	2.08729
0	0.309468	0	0.486307		0	0.491126	0	0.122782
0	3.05047	0	0.0442097		0	1.59616	0	0
0.0442097	3.27152	0	2.43153		0	3.43789	0	2.33285
0	3.09468	0	2.38732		0	2.82398	0	0.368345
0	2.43153	0	0.0442097		0	1.3506	0	0
0	1.85681	0	1.06103		0	1.96451	0	2.21007
0	2.07786	0	1.45892		0	0.491126	0	3.68345
0	0.795775	0.0442097	1.45892		0	0	0	1.59616
0	0.0442097	0	2.21049		0	0.245563	0	4.6657
0	0.574726	0	0		0	1.84172	0	0
0	0.530516	0	0.353678		0	1.59616	0	0
0	0.0884194	0	0.707355		0.491126	0	0	0.368345
0.0884194	0	0.0442097	0.839984		0	0	0	0
0	0.0442097	0	0.132629		0	0	0	0.245563
0	0	0	2.12207		0	0	0	2.57841
0	0	0	0.795775		0	0	0	0
0	2.65258	0	1.23787		0	1.59616	0	1.47338
0.0442097	0.0442097	0	0.928404		0.122782	0	0	1.59616
0	1.54734	0	1.32629		0	1.22782	0	0.613908
0	0	0	0.884194		0	0.122782	0	0.613908
0	0.884194	0	1.98944		0	0.491126	0.245563	0.122782
0	1.01682	0	2.03365		0	2.08729	0	3.68345
0	0	0	2.82942		0	0	0	1.59616
0	0	0	1.67997		0	0	0	2.94676
0	0	0	1.10524		0	0	0	1.3506
0.0884194	0.0442097	0	0.884194		0	0	0	1.22782
0	0	0	0.618936		0	0	0	0.859471
0.0442097	0	0	0.397887		0.122782	0	0	0
0	0	0	0.839984		0	0	0	1.47338
0	0.530516	0	0.176839		0	0.73669	0	0
0.0442097	0.0884194	0.0884194	0.486307		0	0	0	0.245563
0	0.397887	0	1.50313		0	0.368345	0	2.08729
0.0884194	0.309468	0	0.0442097		0.491126	0.73669	0	0
0	0.397887	0	0		0	0.491126	0	0
0.265258	0.486307	0	2.25469		0	0	0	5.27961
0.132629	0	0	0		0	0	0	0
0.265258	0	0	0.132629		0.859471	0	0	0.245563
0.132629	0.176839	0.265258	0		0		0.245563	0
0	0	0	0.353678		0	0	0	0
0	0	0	0		0	0	0	0
0.0442097	0.353678	0	0.309468		0.122782	0.982253	0	0
0	0.0442097	0.176839	0.176839		0	0.122782	0.245563	0.122782
0	0.0884194	0	1.14945		0.122782	0	0	1.84172
0	0.309468	0.0442097	0.0442097		0	0.613908	0	0
0	0	0.0884194	0.928404		0	0	0	0.613908
0	0.972613	0	0.0884194		0	0.122782	0	0
0	0	0.0442097	0.663146		0	0	0	0.982253
0.0442097	0.221049	0	0		0.122782	0	0	0
0	0.0884194	0.0442097	0.0884194		0	0	0	0
0	0	1.3705	0.176839		0	0	0.245563	0.122782
0	1.01682	0.265258	0		0	1.10503	0.491126	0
0.265258	0	0	2.51995		1.59616	0.122782	0	1.3506
0	1.3705	0.0442097	0		0	2.21007	0.245563	0
0	0.530516	0.132629	1.41471		0	0.245563	0	1.47338
0.309468	0.663146	0	0.486307		0	0.613908	0	0
0	1.28208	0.176839	0.0442097		0	0.859471	2.21007	0
0.132629	0.884194	0	1.50313		0.245563	1.22782	0	1.22782
0	0.618936	0.0442097	0.795775		0	0.491126	0	1.84172
0	1.32629	0	2.03365		0	2.33285	0	0
0.442097	0.795775	0	0.839984		0.245563	0.982253	0	0.122782
0	1.06103	0.0884194	1.45892		0	0.859471	0.122782	0.368345
0	0.530516	0	2.56416		0	0	0	1.22782
0.265258	0.839984	0.176839	1.8126		0.122782	1.84172	0.368345	2.57841
0	0.397887	0	0.0884194		0	0.859471	0	0
0.0442097	0.574726	0.309468	1.67997		0	0	0	1.47338
0.0884194	2.12207	0	1.41471		0	0.982253	0	1.10503
0	0.795775	0	0.0442097		0	0.73669	0	0
0	0.884194	0	0.839984		0	2.21007	0	0
0.0884194	2.25469	0.839984	2.07786		0.245563	1.59616	0	0.613908
0	0.972613	0.0884194	1.28208		0.122782	0.982253	0	0.368345
0	1.98944	0	0.972613		0	1.3506	0	0
0.0442097	1.50313	0	1.41471		0	0.982253	0	0.245563
0.0442097	2.16628	1.32629	0		0.245563	0.368345	0	0
0.0442097	0.309468	0.795775	0.221049		0	0.368345	0	0.122782
0.309468	4.9957	1.06103	0		0	11.0503	1.84172	0
0.309468	0.928404	0.353678	0.397887		1.10503	0.982253	0.245563	0.245563
0	2.25469	0.132629	0		0.73669	3.06954	0	0
0	0.442097	0.132629	2.16628		0.245563	0.73669	0	1.71894
0.442097	1.41471	0.574726	2.03365		0	2.45563	0	0.982253
0	0.0442097	0.972613	0.530516		0	0	0.368345	1.22782
0	0.397887	2.2989	0.0442097		0	0.613908	1.10503	0
0	0	0.132629	3.00626		0	0	0	0.122782
0	0.0884194	0	2.78521		0	0	0	4.17457
0.132629	2.69679	0.884194	1.14945		0.491126	1.10503	0	0.859471
0.176839	0.397887	0.309468	0.0442097		0	0	0	0
0	1.67997	1.01682	0.839984		0	0.859471	1.3506	1.3506
0.132629	0	0	0.221049		0.122782	0	0	0
0.486307	0.0884194	0.132629	2.25469		0	0	0	1.96451
0.0884194	0.530516	0	0.751565		0.368345	0	0	2.08729
0	0.397887	0	0.221049		0	0.613908	0	0
0.0884194	0.0442097	0	3.05047		0	0	0	5.15683
0.176839	2.07786	0.972613	2.741		0	0.982253	1.10503	6.26186
0	0.0884194	0	2.96205		0	0	0	7.85802
0	0	0	1.76839		0	0	0	0.122782
0.221049	2.2989	0	3.05047		0.122782	1.3506	0	1.59616
0.0442097	1.10524	1.10524	0.707355		0	0.122782	1.47338	0
0	2.38732	0	0.486307		0	0.368345	0	0
0	1.85681	0.707355	3.75782		0	3.3151	0.982253	6.87577
0	0	0.221049	3.27152		0	0	0	4.29736
0	0.0442097	0	0.663146		0	0	0	0.73669
0	0.0442097	0	2.60837		0	0	0	2.21007
0	2.38732	0	0		0	4.05179	0	0
0	2.2989	0	0		0	1.10503	0	0
0.0442097	2.34311	0	3.13889		0	3.92901	0	1.47338
0	0.309468	0	3.22731		0	0	0	0.859471
0	0.0442097	0	1.41471		0	0	0	0
0.221049	0	2.56416	0.265258		0	0	9.20862	0
0	0.442097	0	0.132629		0	0	0	0
0	0.265258	0	3.40415		0	0.368345	0	0.73669
0	0.176839	0.221049	3.13889		0	0	0.122782	2.82398
0.0442097	0.265258	0	0.0442097		0	0	0	0
0	0.0442097	0.132629	0		0	0	0	0
0	0.397887	0	3.27152		0	0.245563	0	3.92901
0.0442097	0	0.176839	1.8126		0	0	0.613908	1.10503
0.0442097	0.353678	0.221049	1.72418		0	0	0	1.10503
0	0.176839	0	2.56416		0	0.122782	0	1.47338
0.265258	3.00626	0.0884194	2.60837		0	2.94676	0.859471	1.10503
0.0442097	0.176839	0.397887	0.0884194		0.613908	0	0	0
0	0.839984	0	0.0442097		0	1.3506	0	0
0	0.176839	0	0		0	0	0	0
0	1.72418	0	2.91784		0	1.3506	0	1.71894
0	2.34311	0.0884194	1.19366		0	6.50742	0	2.70119
0	2.07786	0	2.34311		0	0.613908	0	5.52517
0	0.397887	0	2.25469		0	0.122782	0	1.10503
0.132629	0.574726	0	0.486307		1.59616	0	0	0
0	0.0442097	0.176839	0.221049		0	0.122782	0	0
0.0442097	0.618936	0	0		0.368345	0.245563	0	0
0.0442097	2.25469	0.265258	4.15571		0	1.96451	0.122782	8.96306
0	0	0.0884194	0.132629		0	0	0	0
0	0.132629	0	0.0442097		0	0	0	0
0	0	0.397887	3.75782		0	0	0.245563	9.20862
0.309468	0.0884194	0	4.77465		0.613908	0	0	11.0503
0	0.221049	0	0.530516		0	0.859471	0	1.22782
0	1.28208	0.0442097	0		0	3.06954	0	0
0	2.16628	0.397887	0		0	2.57841	0	0
0	0.221049	0.221049	0.0442097		0	0	0	0
0	1.41471	0	1.59155		0	2.08729	0	2.70119
0.0442097	0.442097	0	0.353678		0	0.491126	0	0.73669
0	0.176839	0.442097	0.0442097		0	0	0	0
0	0.0884194	0.0884194	1.67997		0	0	0	1.59616
0.0884194	0.442097	0.0884194	3.71362		0.73669	0.491126	0.122782	8.22637
0.0442097	0	0.0884194	0.265258		0	0	0	1.3506
0.132629	0.442097	0.0442097	0.0442097		0.613908	0.613908	0	0
0	0.221049	0	0.442097		0	0	0	1.10503
0.132629	0.0442097	0	0		0.122782	0	0	0
0	0.132629	0.0884194	0		0	0	0	0
0.0442097	1.59155	0	3.31573		1.10503	2.82398	0	2.45563
0.0442097	0.221049	0	0.265258		0	0	0	0.613908
0	0	0	1.19366		0	0	0	3.19232
0	1.45892	0.176839	1.10524		0	0.368345	0	1.84172
0.221049	0.132629	0.707355	1.06103		0	0	0.245563	2.45563
0	1.63576	0.176839	4.73044		0	4.05179	0	2.70119
0	0	0	0.442097		0	0	0	0.491126
0.0884194	0.0884194	0	0.0442097		0	0	0	0
0	0	0.0442097	3.09468		0	0	0	6.87577
0	3.40415	0	0.0884194		0	1.96451	0	0
0	0.0884194	0	2.43153		0	0	0	6.38464
0	0.618936	0.0884194	1.41471		0	0.368345	0	2.08729
0.132629	2.25469	0	0.663146		0	1.59616	0	0.982253
0	1.76839	0.0884194	0.972613		0	1.10503	0	1.22782
0	0.0442097	0	2.69679		0	0	0	5.77074
0	0	0.0884194	2.07786		0	0	0.122782	3.80623
0	0	0	3.09468		0	0	0	2.94676
0	0.265258	0.397887	0.0442097		0	0.368345	0.122782	0
0.0442097	1.14945	0	3.09468		0	0.245563	0	3.80623
0	0	0.0884194	3.05047		0	0	0	3.43789
0	2.34311	0	1.59155		0	0.368345	0	4.29736
0	1.54734	0	3.53678		0	0.245563	0	0.245563
0	4.64202	0	0.0442097		0	6.99855	0	0
0	0	0	0.132629		0	0	0	0
0	0.707355	0	2.96205		0	0.73669	0	0.982253
0.132629	0.0884194	0.132629	0.397887		0	0	0	0.73669
0	4.33255	0	0		0	6.26186	0	0
0	0.353678	0.0442097	0		0	0	0	0
0	0.0884194	0	0.0442097		0	0	0	0.122782
0	3.00626	0	0.0442097		0	6.50742	0	0
0	3.13889	0	0.0442097		0	5.03405	0	0
0	0.751565	0	0.0442097		0	1.10503	0	0
0	0	0	0		0	0	0	0
0	1.59155	0	0.795775		0	0.613908	0	0.613908
0	0.663146	0.0442097	0		0	1.10503	0	0
0.132629	1.45892	0	0.0442097		0	0.982253	0	0
0.221049	0	0.265258	9.72613		0.859471	0	0	3.06954
0	0.353678	0	0.221049		0	0.613908	0	0.368345
0.176839	0	0.0884194	2.25469		1.84172	0	0	1.71894
0.0442097	0	0	0.0442097		0	0	0	0
0	0.353678	0.0442097	4.15571		0	0	0	7.12133
0.0442097	3.09468	0	0		0	3.80623	0	0
0.0442097	0	0	3.00626		0	0	0	4.05179
0	2.65258	0	3.00626		0	4.17457	0	4.54292
0	2.2989	0	2.07786		0	2.82398	0	1.59616
0	0.265258	0	4.81886		0	0.368345	0	2.08729
0.0884194	3.49257	0	1.90102		0	4.29736	0	3.92901
0.176839	1.85681	0.132629	0		0	1.59616	0	0
0	2.91784	0	3.53678		0.245563	1.71894	0	4.42014
0	2.51995	0	2.47574		0	4.29736	0	0.982253
0.176839	2.47574	0	2.56416		0	1.84172	0	4.29736
0	3.53678	0.397887	1.67997		0	2.70119	0.122782	3.43789
0	3.75782	0.0884194	0.0442097		0	1.59616	0	0
0.530516	0.309468	0.442097	0		0.122782	0	0.122782	0
0.176839	2.51995	0	1.10524		0	2.70119	0	4.05179
0	0.397887	0.265258	0.486307		0	0	0.245563	2.57841
0	0.221049	0.132629	0.0442097		0	0	0.122782	0
0.0442097	3.84624	0	0.0442097		0	1.59616	0	0
0	3.27152	0	1.8126		0	4.05179	0	1.59616
0	1.45892	0	2.91784		0	0.368345	0	4.05179
0.0442097	4.19992	0	0.221049		0	5.27961	0	0
0	2.47574	0	0.132629		0	1.47338	0	0
0.0884194	3.6252	0.574726	1.54734		0.73669	3.56067	0.122782	2.57841
0	0	0.0442097	1.50313		0	0	0	2.70119
0.221049	0.972613	0.839984	2.16628		0.245563	0.122782	1.10503	1.3506
0.265258	0.176839	0	2.78521		0.859471	0	0	3.56067
0	2.65258	0	0.839984		0	2.70119	0	0.982253
0	0.442097	0	1.85681		0	0.122782	0	3.3151
0	1.76839	0.0442097	1.72418		0	0.122782	0.245563	1.22782
0.0884194	3.05047	0.0884194	3.93466		0	2.33285	0	1.59616
0.0884194	0.353678	0	1.94523		0	0.368345	0	2.33285
0.0442097	0	0	3.13889		0	0	0	1.10503
0	0.795775	0.0884194	1.19366		0	0	0.245563	0
0	0.221049	0.0442097	1.28208		0	0	0	1.59616
0	3.09468	0	0.132629		0	3.19232	0	0.368345
0	0.839984	0	3.09468		0	2.08729	0	0.245563
0.0442097	0.884194	0	2.56416		0.859471	1.3506	0	0.613908
0	0.442097	0	1.28208		0	0.368345	0	1.47338
0.0442097	0.0442097	0.221049	2.78521		0	0	0	1.59616
0	3.75782	0.0442097	0.574726		0	3.56067	0	0.491126
0	0.839984	0	0.574726		0	0.245563	0	0
0	0.309468	0	2.25469		0	0.368345	0	1.59616
0	1.28208	0.0442097	0.663146		0	1.10503	0	0.122782
0	0.486307	0	0.530516		0	0.491126	0	0
0	0.442097	0.221049	3.58099		0	1.10503	0.122782	1.71894
0	3.1831	0	0.0442097		0	1.47338	0	0
0	2.78521	0.0884194	0.397887		0	2.33285	0	1.10503
0	0	0	0		0	0.122782	0	0
0	0	0	0		0	0	0	0
0	0.132629	0.0884194	0.353678		0	0	0	0
0	0.0884194	0	0.176839		0	0.245563	0	0
0	0	0	0.132629		0	0	0	0
0	0.353678	0	1.72418		0	1.22782	0	2.82398
0	1.23787	0.176839	0		0	0.491126	0	0
0	0.530516	0	4.33255		0	0.73669	0	3.3151
0	0.928404	0	3.49257		0	0.245563	0	4.29736
0	0.928404	0	1.41471		0	0	0	0
0	0	0	2.07786		0	0	0	2.21007
0	0.486307	0	0.0442097		0.122782	0.122782	0	0
0	0.176839	0	0.132629		0	0	0	0
0	0.574726	0	1.32629		0	0	0	3.68345
0.0442097	1.72418	0	1.28208		0.73669	0.859471	0	1.22782
0	3.31573	0	0		0	1.71894	0	0
0	1.01682	0	0		0	1.10503	0	0
0	3.09468	0	0		0	4.78848	0	0
0	1.76839	0	0.442097		0	1.59616	0	0
0	0.972613	0.397887	0.265258		0	0.122782	0	0.122782
0.0442097	0.574726	0.0442097	0.618936		0.122782	0.245563	0	1.22782
0	0	0.265258	0.132629		0	0	0	0.368345
0	2.21049	0.928404	1.54734		0	1.3506	0.368345	2.70119
0	1.50313	0.928404	0.309468		0	2.08729	0.122782	0.122782
0	1.98944	0.265258	1.10524		0	2.45563	0	2.21007
0	1.72418	0.663146	0.353678		0	2.70119	0	0.491126
0	1.76839	0.707355	1.06103		0	2.08729	0	1.10503
0	0	0.221049	0.132629		0	0	0	0.245563
0	0.0442097	0.486307	2.56416		0	0	0	0.859471
0	0	0.839984	0.309468		0	0	0.122782	0.859471
0	0.618936	0	4.24413		0	1.22782	0	4.6657
0	1.28208	0	0.353678		0	1.47338	0	0.245563
0.221049	1.3705	0.0442097	1.59155		0	1.84172	0	4.05179
0	0.574726	0.618936	2.69679		0	0.859471	0	4.78848
0	1.94523	0	0.751565		0	5.15683	0	0.491126
0	0.353678	0.176839	0		0	0	0	0
0	0	0	0.442097		0	0	0	0.73669
0.0884194	1.98944	0.221049	2.47574		0.122782	1.84172	0	3.3151
0.0442097	2.65258	0	0.176839		0.368345	3.56067	0	0.368345
0.132629	0.176839	0.132629	0.397887		0	0	0	1.96451
0	1.50313	0.0884194	0.707355		0	1.10503	0	1.10503
0.132629	0.265258	0	0.132629		0.122782	0	0	0.368345
0	0.0884194	0	0.751565		0	0	0	1.10503
0	1.63576	0.265258	0.353678		0	0.859471	0	1.71894
0.0884194	3.27152	0.0884194	1.14945		0	3.3151	0	2.21007
0	0	0	2.34311		0	0	0	1.22782
0.265258	2.12207	0.751565	0.839984		0.245563	1.71894	0	2.82398
0.309468	2.741	0	0.795775		0.122782	5.77074	0	1.47338
0.309468	0.486307	0	1.63576		0.122782	0	0	4.17457
0	2.34311	0	0.0884194		0	4.17457	0	0.613908
0.0884194	0	0			0.122782	0	0
0	0.353678	0			0	0	0
0.265258	0.530516	0.663146			0	0.122782	0
0.0884194	1.3705	0			0.122782	1.3506	0
0	2.34311	0.132629			0	0.122782	0
0	0.132629	0.132629			0	0	0
0	0	0			0	0	0
0	1.94523	0			0	4.29736	0
0.0442097	1.19366	0.530516			0	0	0
0	1.8126	0			0	2.45563	0
0	2.65258	0.530516			0	2.70119	0.368345
0	0.309468	0.265258			0	0	0
0	0.0884194	0			0	0.122782	0
0		0.0442097			0		0
0.132629		0.0442097			0		0
0		0			0		0
0		0			0		0
0		0			0		0
0		0			0		0.122782
0		0.0442097			0		0.122782
0		0			0		0
0		0			0		0
0		0			0		0
0		0			0		0
0					0
0					0
0					0
0					0
0					0
0					0
0					0
0.0442097					0
0.0442097					0
0.397887					0
0.132629					0.245563
0.176839					0.982253
0					0
0					0
0.221049					0.122782
0					0
0.265258					0.122782
0.0884194					0.491126
0					0
0.0884194					1.3506
0					0
0.176839					1.10503
0					0
0					0
0					0
0					0
0.0442097					0
0					0
0.353678					1.3506
0.884194					1.71894
0					0
0.618936					0.122782
0					0
0.265258					1.71894
0					0
0					0
0.0442097					0
0					0
0					0
0					0
0					0
0.0442097					0
0.442097					0.859471
0.0442097					0
0					0
0					0
0					0
0					0
0					0
0.0442097					0
0.0442097					0.368345
0.176839					1.10503
0.442097					0.245563
0.221049					0.122782
0.0442097					0
0.353678					1.10503
0.0442097					0
0.0442097					0.122782
0					0.245563
0.0442097					0
0.0442097					0
0.176839					0
0					0
0.0442097					0
0.132629					0.122782
0.0884194					0.122782
0					0
0.0884194					0
0.0442097					0
0.132629					0
0					0
0					0
0.0884194					0
