# Supplementary material for: Nucleophagy removes cytotoxic trapped PARP1
Source: Nat Cell Biol. 2026 Jun 2;28(6):1219–34. doi: 10.1038/s41556-026-01961-5 (PMC13278974; doi:10.1038/s41556-026-01961-5)
Supplement: Supplementary file 31 — Statistical Source Data and gating strategy. [file 41556_2026_1961_MOESM31_ESM.xlsx]

## Sheet: Sheet1
Sample:	Cells | Freq. of Parent	Cells | Count	Cells/Single Cells | Freq. of Parent	Cells/Single Cells | Count	Cells/Single Cells/Proteostat+ | Freq. of Parent	Cells/Single Cells/Proteostat+ | Count	Cells/Single Cells/Proteostat+ | Median (488-675_20-A)	Fold Change to untreated	APF (aggresome propensity factor)
Cal51_unstained.fcs	55.4	5535	95.6	5293	0.45	24	421	0.0298878	-3245.84
Cal51_MG-132.fcs	25.3	2532	90.9	2301	100	2301	58463	4.15043	75.9061
Cal51_WT untreated.fcs	57	5698	94.9	5405	100	5405	14086	1	0
Cal51_WT TM.fcs	35.4	3542	95.4	3380	100	3380	43064	3.05722	67.2905
